# Supplementary material for: Viromes vs. mixed community metagenomes: choice of method dictates interpretation of viral community ecology
Source: Microbiome. 2024 Oct 7;12:195. doi: 10.1186/s40168-024-01905-x (PMC11460016; doi:10.1186/s40168-024-01905-x)
Supplement: Supplementary file 2 — Additional file 1. Supplementary data and tables. Includes Tables S1-S6 as referenced in the main manuscript text. [file 40168_2024_1905_MOESM1_ESM.xlsx]

## Sheet: Table S1 Assembly Stats & Meta
Table S1. Assembly statistics and sample metadata. Sample metadata for the four tested environments are given. Sample IDs are as they appear in the databases from which the sequence reads were downloaded. Sample source IDs were obtained from the metadata of the original studies and/or the read databases. Statistics for the assembled viromes/metagenomes are provided as well as community-level viru…
Sample	Sample source	Environment	Method	Average read length	Total bases	Total read pairs	Number of contigs (>= 0 bp)	Number of contigs (>= 2000 bp)	Number of contigs (>= 5000 bp)	Number of contigs (>= 10000 bp)	Number of contigs (>= 25000 bp)	Number of contigs (>= 50000 bp)	Total length (>= 0 bp)	Total length (>= 2000 bp)	Total length (>= 5000 bp)	Total length (>= 10000 bp)	Total length (>= 25000 bp)	Total length (>= 50000 bp)	Number of contigs	Total length	N50	N90	L50	L90	Number of viral contigs	Number of VMAGs	Number of species clusters	Number of genus clusters	Number of VMAGs with taxonomy information	Number of predicted lytic VMAGs	Number of predicted lysogenic VMAGs	Number of predicted integrated prophage VMAGs	Number of CheckV low-quality VMAGs	Number of CheckV medium-quality VMAGs	Number of CheckV high-quality VMAGs	Number of CheckV not-determined
SRR9161505	APC055_916	Human gut	Virome	281.4	4161259362	14788544	195247	13654	3534	1489	495	190	217108812	87843191	58337795	44494048	29374791	18608150	13654	87843191	10324	2483	1433	9698	183	164	147	124	54	83	30	51	82	24	19	35
SRR9162904	APC055_916	Human gut	Metagenome	149.8	735582373	4909488	90373	6203	1352	442	140	46	81458979	32134071	17825580	11761781	7072004	3866591	6203	32134071	5859	2384	1027	4730	66	65	48	58	10	36	8	21	41	5	2	17
SRR9161504	APC055_917	Human gut	Virome	276	4720624501	17102848	170002	12035	3135	1339	476	178	193515957	77386482	51631395	39420061	26432307	16107803	12035	77386482	10453	2470	1268	8530	154	126	107	102	37	51	22	53	53	21	13	32
SRR9162903	APC055_917	Human gut	Metagenome	149.7	661566686	4418516	84992	4820	1545	614	152	63	75606946	31939177	22270022	15915970	8951144	5959624	4820	31939177	9938	2585	620	3407	72	70	56	60	22	36	11	23	42	5	3	19
SRR9161507	APC055_918	Human gut	Virome	289.2	4282250065	14808998	120975	11399	2898	1114	486	265	168572364	87215534	62057307	49993244	40570009	32648308	11399	87215534	18449	2636	630	7579	191	175	146	140	49	83	35	57	75	24	11	45
SRR9162906	APC055_918	Human gut	Metagenome	149.8	784243722	5236862	103476	4419	1000	535	223	96	89937920	31769357	22124734	18891075	13978638	9552820	4419	31769357	18285	2469	312	2977	65	60	42	52	6	28	8	24	17	6	3	33
SRR9161506	APC055_919	Human gut	Virome	287	11431800442	39826634	316763	33147	9662	4317	1730	860	488383303	275989584	206655347	170289801	130759050	100659356	33147	275989584	21194	2744	2046	21278	562	515	419	406	149	207	43	265	236	61	40	170
SRR9162905	APC055_919	Human gut	Metagenome	149.9	572949088	3821696	107349	5557	931	225	45	14	82464195	22795196	9487272	4769954	2231136	1135614	5557	22795196	4080	2251	1360	4481	34	33	28	30	7	18	9	6	11	4	3	14
SRR9161501	APC055_920	Human gut	Virome	274.1	5451344794	19884690	108717	12960	3125	1083	361	134	146744705	73479662	44343284	30597903	19843539	11933821	12960	73479662	6975	2448	1832	9626	121	111	96	92	35	65	24	22	52	15	6	28
SRR9162900	APC055_920	Human gut	Metagenome	149.9	976744989	6517254	49620	5062	1829	776	281	93	65221612	39120378	29225599	21903672	14367763	7871674	5062	39120378	13270	2881	573	3431	58	56	44	43	9	24	13	19	29	2	1	23
SRR9161500	APC055_921	Human gut	Virome	283.9	5611344160	19762252	100932	6393	1776	637	197	80	104919280	40675547	26907752	19179654	12579660	8462436	6393	40675547	8823	2538	760	4578	174	161	150	114	78	102	41	18	69	34	22	18
SRR9162899	APC055_921	Human gut	Metagenome	149.7	576947000	3853544	65967	3348	1043	482	140	51	58747527	24756755	17927746	14004176	8836279	5734935	3348	24756755	13205	2668	342	2274	0	0	0	0	0	0	0	0	0	0	0	0
SRR9161503	APC055_922	Human gut	Virome	285.1	10261108753	35995818	208560	23711	6197	2056	553	189	273390320	134857892	82481117	54318573	32430987	19979061	23711	134857892	7010	2474	3635	17626	197	169	151	137	57	85	34	50	71	21	24	43
SRR9162902	APC055_922	Human gut	Metagenome	149.9	732262517	4884672	64940	3670	1219	506	153	61	61354473	28907186	21509803	16551971	11393360	8155743	3670	28907186	13434	2808	324	2445	0	0	0	0	0	0	0	0	0	0	0	0
SRR9161502	APC055_923	Human gut	Virome	272.1	8677300235	31890320	327492	26248	6128	2135	671	320	373233652	155105148	96093646	69282129	48229871	35933422	26248	155105148	7754	2438	3080	19192	325	304	269	244	95	172	38	94	150	40	31	75
SRR9162901	APC055_923	Human gut	Metagenome	149.9	813919553	5430270	89526	5293	1302	453	131	44	77268804	29509444	17748364	12011504	7222668	4179958	5293	29509444	6864	2432	788	3950	85	63	42	55	13	41	6	16	35	8	6	14
SRR9161510	APC055_924	Human gut	Virome	288.8	5788996410	20045896	53872	3411	1043	419	94	33	55347692	22168301	15123360	10834516	6105421	3986702	3411	22168301	9508	2590	445	2433	115	107	103	80	53	75	23	9	45	21	19	5
SRR9162908	APC055_924	Human gut	Metagenome	149.9	996488812	6649232	97519	6133	1763	829	303	106	96885227	44561378	31836485	25430159	17250540	10456928	6133	44561378	14559	2605	569	4168	87	72	61	61	13	35	4	33	30	7	2	33
SRR9161509	APC055_925	Human gut	Virome	284.1	8814172997	31026370	353073	30508	8066	3073	1030	459	438827777	203007486	136769003	102726301	72440764	52643512	30508	203007486	10373	2539	2953	21455	407	375	326	299	109	182	62	131	183	47	28	100
SRR9162907	APC055_925	Human gut	Metagenome	149.8	811395411	5415050	115946	3973	782	386	160	68	87065699	25333068	16333026	13688378	10234094	7094515	3973	25333068	13296	2377	299	2807	49	48	36	39	14	26	5	17	22	7	6	11
Ga0485174	ME_2020-07-24_15m	Freshwater	Virome	129.9	38278409957	294613456	1119446	91246	23386	6974	982	129	1036934166	440645640	237949214	126355611	39809962	11574022	91246	440645640	5501	2394	20022	71075	3028	1691	1575	1204	458	1538	94	59	1088	243	238	109
Ga0485157	ME_2020-07-24_15m	Freshwater	Metagenome	149.6	20585053861	137598266	681507	72709	14153	4116	870	217	850363307	325099268	155038401	87742793	40633972	18524251	72709	325099268	4714	2285	15702	57478	415	334	280	291	55	231	49	54	177	21	10	123
Ga0485175	ME_2020-07-24_23.5m	Freshwater	Virome	129.9	31908872350	245622090	1085375	81204	22799	7745	1300	222	996900003	423585910	248974369	146253606	52392769	16066899	81204	423585910	6302	2443	16137	61981	2810	1671	1542	1230	446	1509	99	63	1069	260	213	118
Ga0485158	ME_2020-07-24_23.5m	Freshwater	Metagenome	149.6	22321714686	149187596	670816	81104	18158	5765	979	163	886288456	376548304	192194208	108196609	38561469	11249014	81104	376548304	5132	2324	17385	63605	1265	825	686	615	234	662	105	58	454	114	94	132
Ga0485173	ME_2020-07-24_5m	Freshwater	Virome	129.9	37335516976	287410402	1069440	67509	18536	6258	983	156	897811500	346286269	200214064	116207128	38919739	11466147	67509	346286269	6135	2423	13640	51751	3420	2004	1933	1467	592	1833	124	47	1325	327	257	77
Ga0485159	ME_2020-07-24_5m	Freshwater	Metagenome	149.5	14147428805	94601082	517293	60776	12018	3289	501	114	659716403	264488554	121977947	63149434	23482299	10514843	60776	264488554	4581	2284	14166	48382	749	492	467	396	150	424	50	18	306	66	72	28
Ga0485176	ME_2020-08-05_15m	Freshwater	Virome	129.9	34999192871	269467920	1072653	70343	18970	6727	1289	258	933734472	375757310	223106454	139538136	59537584	25189769	70343	375757310	6548	2439	12785	53292	2740	1620	1492	1177	455	1458	94	68	1121	218	181	86
Ga0485161	ME_2020-08-05_15m	Freshwater	Metagenome	149.7	21332816636	142542116	645562	85007	17515	5258	1121	282	882315141	390633092	192510047	110349953	50363380	21936330	85007	390633092	4914	2319	18082	66831	695	463	371	389	78	344	65	54	249	38	28	142
Ga0485177	ME_2020-08-05_23.5m	Freshwater	Virome	129.9	34538932746	265915016	1124603	73888	19647	6385	946	112	954444294	367642972	205835091	115056542	36125937	8586261	73888	367642972	5827	2401	15564	57080	2558	1516	1388	1133	466	1357	94	65	1016	198	184	107
Ga0485162	ME_2020-08-05_23.5m	Freshwater	Metagenome	149.2	15647701782	104901578	523219	56562	11892	3563	585	103	651468969	252015683	121913156	65912904	22777447	6742261	56562	252015683	4810	2295	12727	44777	894	555	431	441	152	475	51	29	317	72	69	85
Ga0485178	ME_2020-08-25_15m	Freshwater	Virome	130	37147004458	285850178	730066	63100	17949	5487	802	145	710160669	325593808	189195979	104067343	36678520	14993287	63100	325593808	6098	2456	13152	48387	2139	1250	1120	921	355	1070	120	60	839	187	117	99
Ga0485164	ME_2020-08-25_15m	Freshwater	Metagenome	149.5	17424013840	116519824	585110	72376	14110	3772	652	168	763196049	315096354	144565667	75363037	30799328	14794844	72376	315096354	4547	2290	16834	57632	526	350	271	284	72	261	52	37	204	35	19	90
Ga0485179	ME_2020-08-25_23.5m	Freshwater	Virome	129.9	32884793618	253156966	692935	47696	13900	5074	1081	242	632182106	269802664	169055616	108468891	48826718	20858435	47696	269802664	7273	2484	8186	35551	986	653	580	527	187	487	101	65	415	74	57	98
Ga0485165	ME_2020-08-25_23.5m	Freshwater	Metagenome	149.7	21583741074	144182732	768298	91859	20917	6695	1259	250	1019333208	435391237	227659987	131547050	52140016	18602259	91859	435391237	5311	2331	18984	71656	1165	823	679	663	217	672	84	67	489	80	67	179
Ga0485180	ME_2020-09-11_15m	Freshwater	Virome	130	28551578872	219708280	494204	36569	10538	3590	692	194	465386873	206087638	127861513	80318579	37987072	21423405	36569	206087638	7021	2500	6331	27319	972	723	628	575	200	567	89	67	470	88	61	99
Ga0485166	ME_2020-09-11_15m	Freshwater	Metagenome	149.6	22045279481	147315932	818760	99845	20854	5850	1041	212	1072249321	446806928	215323450	114358052	45270987	17242330	99845	446806928	4786	2304	22507	78999	658	457	352	381	91	331	64	62	235	44	19	152
Ga0485181	ME_2020-09-11_23.5m	Freshwater	Virome	129.9	34377328700	264598260	809054	55422	14616	4604	809	195	711658774	288178132	166468024	98371618	43200048	22671409	55422	288178132	6126	2424	10564	42304	1528	957	856	744	233	795	93	69	683	100	61	109
Ga0485167	ME_2020-09-11_23.5m	Freshwater	Metagenome	149.8	19918642120	132972846	744375	92831	20859	6425	1163	271	1004623146	437342551	226219317	128308475	51696465	21809496	92831	437342551	5233	2329	19384	72511	954	673	543	542	164	549	67	57	402	69	52	142
Ga0485182	ME_2020-10-08_15m	Freshwater	Virome	130	37866000131	291386542	900857	68126	17375	5292	743	99	800837186	328088174	176530371	94306169	28965797	7845441	68126	328088174	5469	2389	14987	53082	3632	2153	2032	1558	588	1967	139	47	1514	325	225	74
Ga0485168	ME_2020-10-08_15m	Freshwater	Metagenome	149.7	19537652597	130548130	597513	68010	13208	3488	578	147	749900129	292562678	132697253	67546064	25644416	11395101	68010	292562678	4510	2279	16073	54280	356	247	210	219	55	186	31	30	131	21	25	65
Ga0485183	ME_2020-10-08_23.5m	Freshwater	Virome	129.9	38904728961	299383124	509310	34116	8205	2248	344	88	425546052	163976177	86640379	46314848	19094832	10713715	34116	163976177	5343	2378	7305	26582	582	443	401	352	101	322	90	31	278	66	21	77
Ga0485169	ME_2020-10-08_23.5m	Freshwater	Metagenome	149.7	27352913795	182723730	1030218	118797	25952	7571	1235	275	1321963061	542936957	270169034	145813416	54223627	21954963	118797	542936957	4969	2320	26213	93536	1104	806	663	651	179	662	73	71	482	70	48	194
Ga0485185	ME_2020-10-19_15m	Freshwater	Virome	129.9	39656927570	305182528	828019	66240	17553	5142	623	63	755398223	318258161	172618518	88469015	23456904	5276136	66240	318258161	5490	2394	14978	51667	3709	2145	1981	1583	560	1965	135	45	1509	319	220	85
Ga0485170	ME_2020-10-19_15m	Freshwater	Metagenome	149.4	17449318267	116830200	492335	48976	9296	2403	343	72	581759006	205151775	89701876	43649515	14194883	5422920	48976	205151775	4353	2269	12065	39332	255	150	120	139	44	116	11	23	72	16	18	37
Ga0485186	ME_2020-10-19_23.5m	Freshwater	Virome	129.9	36959685291	284466246	1155224	77204	17670	4705	607	97	956615887	346999561	170303897	82921723	24202176	7384119	77204	346999561	4893	2339	18317	61130	3019	1773	1651	1273	485	1613	128	32	1200	281	199	82
Ga0485171	ME_2020-10-19_23.5m	Freshwater	Metagenome	149.5	20702011850	138490280	622324	64536	12395	3399	575	116	753465622	276587192	125342152	65000530	24169015	8712048	64536	276587192	4490	2271	15135	51537	400	244	200	209	63	190	21	33	139	25	30	48
Ga0485184	ME_2020-10-19_5m	Freshwater	Virome	129.9	36030659525	277298408	861272	72415	18764	5603	772	104	807678545	348398280	187636880	98277244	29334818	7075120	72415	348398280	5463	2399	16190	56482	4002	2313	2147	1768	613	2131	138	44	1611	343	243	97
Ga0485172	ME_2020-10-19_5m	Freshwater	Metagenome	149.3	19451836975	130249684	545109	53364	9919	2440	314	65	638130923	219866588	93768211	43688369	13587857	5424608	53364	219866588	4254	2257	13438	43000	323	211	162	180	62	179	13	19	120	23	20	43
ERR594385	TARA_064_DCM	Marine	Virome	97.6	5232792911	53606618	331051	18951	4912	1649	353	67	262014720	96978082	55417776	33094569	14081879	4375766	18951	96978082	6118	2411	3657	14520	1611	1115	1068	689	349	1033	57	25	824	134	140	7
ERR599023	TARA_064_DCM	Marine	Metagenome	97.4	12582892880	129251014	1067958	25944	4621	950	53	3	586530604	100686597	38854628	14196245	1788120	228979	25944	100686597	3986	2237	7211	21182	128	73	70	55	43	70	1	2	57	8	2	6
ERR594392	TARA_064_SRF	Marine	Virome	97.3	5828473868	59908660	349854	21108	5492	1894	498	170	300490907	127431650	81067111	56695984	36056041	25051156	21108	127431650	7918	2494	2688	15382	964	695	653	420	192	623	28	44	477	103	73	39
ERR599150	TARA_064_SRF	Marine	Metagenome	99.1	29184222025	294467664	2022535	47110	7582	1472	132	6	1080002038	177872444	63744350	23097521	4544776	391946	47110	177872444	3797	2218	13408	38651	199	115	113	95	73	107	3	5	94	6	5	10
ERR594382	TARA_065_DCM	Marine	Virome	97.5	2529211511	25929874	237472	10831	2986	1197	337	82	181667310	65906641	42852430	30566065	17508046	8712940	10831	65906641	8662	2482	1455	7861	761	510	456	321	199	471	23	16	307	83	99	17
ERR599110	TARA_065_DCM	Marine	Metagenome	97.5	12396272499	127163904	912492	21067	3191	563	33	1	490595072	77344881	25920574	8345821	1074142	78945	21067	77344881	3670	2211	6206	17384	89	63	56	47	37	60	3	0	54	1	5	3
ERR594359	TARA_065_SRF	Marine	Virome	97.1	2699622970	27791690	249768	11471	2949	1031	264	60	179795018	60985652	35849031	22959356	11679119	4656602	11471	60985652	6416	2404	1995	8683	784	600	557	362	229	563	26	11	390	98	98	5
ERR599146	TARA_065_SRF	Marine	Metagenome	98.6	9841987382	99838286	878918	22651	3745	696	61	10	479486039	86560049	31512311	11239939	2399615	771967	22651	86560049	3889	2232	6432	18549	163	87	74	64	61	81	2	4	71	6	5	5
ERR594389	TARA_066_DCM	Marine	Virome	97.2	5495991317	56535178	299557	17498	4754	1762	507	180	259522172	112997074	75285886	55006126	36510435	25415131	17498	112997074	9447	2530	1916	12450	1029	808	736	552	206	729	20	59	621	74	70	38
ERR598982	TARA_066_DCM	Marine	Metagenome	103.3	2374178251	22993470	396418	7251	761	154	16	0	207718916	24552893	6451053	2492635	500231	0	7251	24552893	3235	2160	2259	6070	42	21	20	17	18	19	1	1	17	3	0	1
ERR594362	TARA_066_SRF	Marine	Virome	97.2	5041778329	51873764	278543	15303	4447	1803	545	219	249976798	112973928	80792310	62687714	43759956	32697289	15303	112973928	13218	2650	1263	10368	1003	700	659	534	197	627	28	45	472	96	99	29
ERR599173	TARA_066_SRF	Marine	Metagenome	98.3	7155216747	72819482	719992	22594	3713	729	75	9	419062959	86544052	31410617	11586089	2733162	518038	22594	86544052	3870	2236	6420	18498	110	76	71	52	53	70	1	5	65	4	1	6
ERR594404	TARA_067_SRF	Marine	Virome	97.8	2758522111	28201526	127299	10811	3498	1377	349	94	136682382	72330794	50473805	35976872	20786526	12211525	10811	72330794	9903	2647	1396	7651	1352	991	980	672	334	921	49	21	694	141	131	12
ERR599144	TARA_067_SRF	Marine	Metagenome	103.8	3640140860	35071594	515770	16161	2952	713	85	9	304168528	65335903	27008660	12094317	3143953	691192	16161	65335903	4176	2250	4195	13076	220	59	58	54	31	56	3	0	37	6	15	0
ERR594415	TARA_068_DCM	Marine	Virome	97.7	4777695224	48900142	247461	17349	4942	1763	387	68	221982012	94891973	57858003	36142284	15705788	5005988	17349	94891973	6790	2469	3147	13064	0	0	0	0	0	0	0	0	0	0	0	0
ERR599017	TARA_068_DCM	Marine	Metagenome	97.2	5043841692	51869290	473704	14719	2654	497	30	4	275361721	57171975	21769711	7368216	998798	220529	14719	57171975	4014	2251	4183	12021	0	0	0	0	0	0	0	0	0	0	0	0
ERR594391	TARA_068_SRF	Marine	Virome	97	5728866531	59078192	288544	23258	6725	2370	540	156	287815372	141305681	91580285	61963601	34799473	21671530	23258	141305681	7922	2550	3351	16978	1349	948	921	696	281	871	34	43	702	119	88	33
ERR599174	TARA_068_SRF	Marine	Metagenome	96.8	5231100786	54025180	502571	15840	2950	606	35	6	297342474	62394895	24864554	9165139	1320553	441360	15840	62394895	4089	2242	4353	12893	31	13	12	13	2	12	0	1	3	0	3	7
ERR594407	TARA_070_MES	Marine	Virome	96.2	5385681234	55986950	138855	9557	4062	1902	556	233	162895111	98385709	81439799	66378119	46075915	35001344	9557	98385709	21588	3470	691	5777	102	101	83	80	19	34	22	45	41	9	5	41
ERR599044	TARA_070_MES	Marine	Metagenome	98.3	22154461164	225479488	909285	29439	6834	2409	642	231	575157778	160781729	94512354	64422413	38304889	24136117	29439	160781729	6716	2388	4379	22064	142	136	109	119	21	56	28	52	45	9	9	70
ERR594353	TARA_070_SRF	Marine	Virome	98	6111241194	62342562	330116	25209	7480	2841	727	220	320992550	153653183	100648547	69001313	37445436	20210553	25209	153653183	8294	2540	3704	18361	2020	1347	1318	937	394	1232	62	53	935	188	171	36
ERR599165	TARA_070_SRF	Marine	Metagenome	96.2	5359495119	55736308	652379	11565	2302	775	178	43	343043276	53449219	26860111	16577088	7721385	3188192	11565	53449219	5041	2278	2275	9057	78	39	35	36	14	28	4	7	18	6	4	11
ERR594379	TARA_072_DCM	Marine	Virome	98.2	6830982140	69591080	307955	21652	5883	2144	532	127	275784648	118845484	71986393	46620190	22813342	8855051	21652	118845484	6800	2445	3718	16265	2078	1199	1184	844	402	1090	83	26	781	182	212	11
ERR599133	TARA_072_DCM	Marine	Metagenome	99	10597985076	107002808	1216694	35420	6866	1834	301	51	705204805	151228501	67776028	34044033	12069714	3731288	35420	151228501	4471	2278	8524	28326	529	402	395	305	167	389	5	8	354	16	14	17
ERR594388	TARA_072_MES	Marine	Virome	96.4	12382055919	128447474	566989	29670	7895	2938	730	230	451407046	172296415	107873568	73913458	40957468	24009670	29670	172296415	7640	2459	4344	21868	1760	1265	1215	872	334	1133	84	48	852	169	167	49
ERR599005	TARA_072_MES	Marine	Metagenome	98.4	7688811899	78165270	711026	14924	2535	796	200	86	390407981	70549059	34894810	23224102	14413537	10580140	14924	70549059	4927	2277	2612	11613	98	62	55	61	5	35	7	20	29	3	5	24
ERR594364	TARA_072_SRF	Marine	Virome	98	5172453997	52778402	293035	18599	4834	1683	463	147	253548074	105065191	64150052	42776485	24495452	13880376	18599	105065191	6995	2459	2857	13853	1139	819	767	525	213	776	23	20	606	108	81	16
ERR598984	TARA_072_SRF	Marine	Metagenome	98.7	18041802821	182885978	1490507	37375	5934	1337	196	53	823871148	146746490	55995901	25411220	9626228	4752902	37375	146746490	3937	2230	9884	30419	662	335	313	265	118	288	22	25	252	28	32	14
ERR594355	TARA_076_DCM	Marine	Virome	98	7677594583	78311930	371324	26487	7794	2972	840	253	356689330	172094943	115916325	83129379	51472307	31261650	26487	172094943	9253	2595	3276	18892	1792	1285	1180	842	306	1123	80	82	907	179	144	44
ERR599148	TARA_076_DCM	Marine	Metagenome	97.5	12531596483	128546054	1283074	35942	8229	2223	397	111	741857565	169076908	86914739	46361846	20355431	10823181	35942	169076908	5170	2350	7762	28124	388	243	221	190	76	193	20	30	158	24	21	37
ERR594354	TARA_076_SRF	Marine	Virome	97.6	7044584421	72202384	276838	20470	5991	2318	736	267	276501688	136043955	92729355	67704169	44173965	28013338	20470	136043955	9912	2598	2350	14476	1392	1108	1031	682	267	999	44	65	831	127	107	37
ERR599126	TARA_076_SRF	Marine	Metagenome	97.9	29929448507	305867322	1697370	11664	1702	303	18	0	689143051	42491903	13824484	4453883	540461	0	11664	42491903	3635	2204	3463	9637	57	39	38	35	18	35	3	1	23	7	2	7
ERR594411	TARA_078_SRF	Marine	Virome	96.5	4776891507	49513102	262123	15805	4640	1798	494	161	229296515	99724959	66413648	46943015	27391547	16235350	15805	99724959	8966	2554	2109	11369	1144	768	741	514	217	711	29	28	508	113	119	17
ERR599006	TARA_078_SRF	Marine	Metagenome	97.6	28427624415	291245894	2212022	23991	3124	538	70	17	988966256	85994398	26781903	9800593	3360404	1706639	23991	85994398	3500	2183	7068	19867	175	86	86	68	40	80	4	2	66	10	8	2
ERR594409	TARA_082_DCM	Marine	Virome	97.3	6460115313	66391298	142423	11650	2766	813	182	37	132690389	56161098	29769100	16630944	7588638	2628306	11650	56161098	5377	2380	2441	9071	736	583	574	367	175	548	34	1	407	82	78	6
ERR599122	TARA_082_DCM	Marine	Metagenome	97.8	28414078819	290606304	1244149	48502	12025	3877	666	151	827269418	239272397	131283883	75842360	28907867	11599756	48502	239272397	5701	2372	9842	37489	309	215	201	169	89	187	11	17	145	14	7	46
ERR594377	TARA_085_DCM	Marine	Virome	97.3	6036127731	62041300	192222	15582	4557	1605	323	68	186236957	87545017	54421398	34259797	15160164	6598199	15582	87545017	7066	2506	2754	11664	881	736	728	442	219	676	34	26	619	50	35	26
ERR599121	TARA_085_DCM	Marine	Metagenome	97.1	28000372894	288401784	1141504	43198	7465	1912	320	70	732624179	177676605	74176892	36968914	14262058	5785871	43198	177676605	4176	2254	10685	34815	198	148	142	112	72	127	5	16	109	7	1	31
ERR594380	TARA_109_DCM	Marine	Virome	93.4	90983786	973930	15811	223	30	5	0	0	7730868	790420	244729	83618	0	0	223	790420	3485	2156	67	185	0	0	0	0	0	0	0	0	0	0	0	0
ERR599065	TARA_109_DCM	Marine	Metagenome	98.7	11656012729	118120744	970057	31983	5989	1545	219	62	585422455	134496228	58643175	28885377	10159276	4956335	31983	134496228	4351	2272	7839	25666	0	0	0	0	0	0	0	0	0	0	0	0
ERR594412	TARA_109_SRF	Marine	Virome	98.7	5969720678	60474498	349220	23347	6531	2515	651	196	320407418	143633903	93544195	66245712	38600176	23290729	23347	143633903	8509	2528	3121	16924	1886	1280	1256	843	368	1184	52	44	910	176	149	33
ERR599118	TARA_109_SRF	Marine	Metagenome	99.1	20198381333	203855086	1350861	43919	8712	2226	258	32	812679821	183239782	80644068	37107817	9303252	2073874	43919	183239782	4366	2271	11063	35313	329	160	155	135	52	150	2	8	118	14	9	17
SRR8487035	B0H_L006_harvest	Soil	Virome	143.8	2991505945	20809892	294496	12449	3022	1104	288	36	211504531	64482545	36864368	23884834	11746279	2517362	12449	64482545	6213	2376	2190	9479	1094	892	746	671	306	663	223	6	572	150	101	47
SRR8487026	B0H_L006_harvest	Soil	Metagenome	129	4436633769	34391070	550704	1803	79	10	5	0	230508248	5201396	676464	245612	174415	0	1803	5201396	2687	2087	653	1549	9	6	5	5	2	4	2	0	2	0	2	0
SRR8487010	B0H_L006_pre-planting	Soil	Virome	149.5	2458758295	16443562	517040	12875	2916	1068	300	43	298231735	64988915	35966312	23456806	12148825	2884951	12875	64988915	5920	2348	2277	9871	1057	805	673	609	278	599	199	7	494	146	82	42
SRR8487024	B0H_L006_pre-planting	Soil	Metagenome	148.8	805081303	5409504	200794	10	0	0	0	0	68583756	24634	0	0	0	0	10	24634	2315	2120	5	9	0	0	0	0	0	0	0	0	0	0	0	0
SRR8487036	B0L_L006_harvest	Soil	Virome	136.2	2116897834	15537788	186805	8124	1930	709	160	27	133081313	41020384	22900122	14510917	6472081	1727266	8124	41020384	5990	2360	1492	6232	703	557	428	417	192	423	132	2	358	84	62	36
SRR8487027	B0L_L006_harvest	Soil	Metagenome	132.7	4653717559	35079628	653885	1508	22	4	1	0	272316920	3970552	194015	85874	40743	0	1508	3970552	2485	2067	606	1313	4	3	2	3	1	3	0	0	1	2	0	0
SRR8487011	B0L_L006_pre-planting	Soil	Virome	149.3	2193859565	14697092	460174	10748	2346	855	222	50	256870971	52687252	28345424	18272445	9110956	3116764	10748	52687252	5566	2326	1968	8299	847	724	607	559	240	550	172	2	467	125	59	49
SRR8487025	B0L_L006_pre-planting	Soil	Metagenome	148.8	907411955	6097410	268524	23	4	1	0	0	91859353	80678	32314	11714	0	0	23	80678	3636	2079	6	20	0	0	0	0	0	0	0	0	0	0	0	0
SRR8487015	B2R2H_L006_harvest	Soil	Virome	121.9	857219203	7030086	74956	1982	434	152	43	6	45239412	9664629	5199226	3288968	1708595	432017	1982	9664629	5641	2310	365	1531	151	90	73	75	39	72	18	0	42	23	18	4
SRR8487030	B2R2H_L006_harvest	Soil	Metagenome	131.4	5141583142	39131696	708621	2258	94	7	0	0	298620701	6385360	635822	83514	0	0	2258	6385360	2681	2087	855	1946	0	0	0	0	0	0	0	0	0	0	0	0
SRR8487017	B2R2H_L006_pre-planting	Soil	Virome	147.4	2822836655	19156360	498523	14124	3102	1121	291	62	304349232	69310363	37400331	24125887	12175311	3924826	14124	69310363	5612	2327	2583	10902	1113	852	714	644	297	631	210	11	535	143	86	47
SRR8487028	B2R2H_L006_pre-planting	Soil	Metagenome	148.2	1093020639	7376112	303215	80	0	0	0	0	108475493	189005	0	0	0	0	80	189005	2296	2032	36	71	0	0	0	0	0	0	0	0	0	0	0	0
SRR8487014	B2R2L_L006_harvest	Soil	Virome	140.5	2456618736	17483318	244343	10151	2425	847	208	33	173192273	50980297	28286895	17648431	8253845	2018185	10151	50980297	5814	2361	1905	7799	835	630	492	493	210	475	149	6	394	104	80	34
SRR8487031	B2R2L_L006_harvest	Soil	Metagenome	130	3089569453	23769820	428013	616	27	10	3	2	176505165	1894693	410108	296639	156828	110057	616	1894693	2671	2070	193	523	10	6	5	6	1	5	1	0	2	1	2	1
SRR8487016	B2R2L_L006_pre-planting	Soil	Virome	149.9	2803310564	18702634	533831	14388	3126	1072	267	56	317552602	69809624	37085568	23154990	11489928	3904735	14388	69809624	5481	2324	2709	11147	1056	809	663	641	257	631	177	1	481	147	93	60
SRR8487029	B2R2L_L006_pre-planting	Soil	Metagenome	148.6	845786310	5692398	253965	43	3	2	1	0	87433695	151037	56976	50725	29387	0	43	151037	2736	2049	9	36	0	0	0	0	0	0	0	0	0	0	0	0
SRR8487018	B3R2H_L006_harvest	Soil	Virome	142.9	3452589863	24168076	305114	14154	3446	1212	290	46	224329758	72057575	40450833	25275309	11619425	2828727	14154	72057575	5990	2373	2639	10835	1202	1014	838	719	355	764	243	7	673	151	102	61
SRR8487039	B3R2H_L006_harvest	Soil	Metagenome	131.3	4838295576	36851150	719568	4610	174	12	3	0	329786521	13079807	1250043	233259	118023	0	4610	13079807	2688	2100	1744	3972	10	6	6	6	1	3	3	0	2	3	0	0
SRR8487020	B3R2H_L006_pre-planting	Soil	Virome	148.9	2743297694	18429292	510842	13420	2755	888	211	37	301586518	62250698	31236975	18629355	8823794	2501855	13420	62250698	5030	2299	2733	10513	882	699	570	544	227	556	139	4	456	103	74	40
SRR8487032	B3R2H_L006_pre-planting	Soil	Metagenome	148.6	962321180	6475488	310083	78	5	1	0	0	110338248	218651	39768	12561	0	0	78	218651	2490	2082	29	68	0	0	0	0	0	0	0	0	0	0	0	0
SRR8487021	B3R2L_L006_harvest	Soil	Virome	139.1	2981373594	21438784	252022	10429	2546	883	218	37	177817445	53220276	30076417	18738644	8918580	2370827	10429	53220276	6050	2371	1913	7980	871	703	570	527	238	528	173	2	439	123	71	48
SRR8487040	B3R2L_L006_harvest	Soil	Metagenome	130.1	3745792394	28781472	483499	626	30	11	2	0	196468176	1799795	310830	184777	65854	0	626	1799795	2604	2076	224	538	11	6	5	6	2	5	1	0	1	4	1	0
SRR8487034	B8R2H_L006_harvest	Soil	Virome	135.3	2582852582	19087484	213642	8650	2115	726	170	34	146792560	43983922	24605297	15173025	7083239	2144526	8650	43983922	5891	2388	1634	6628	723	584	454	453	205	459	123	2	384	93	61	31
SRR8487012	B8R2H_L006_harvest	Soil	Metagenome	132	4871626908	36905406	728391	3747	209	30	2	0	319744237	11043078	1607713	486437	71734	0	3747	11043078	2784	2104	1351	3209	19	7	6	6	1	5	2	0	4	0	2	1
SRR8487022	B8R2H_L006_pre-planting	Soil	Virome	149.8	3009703747	20085462	522873	15371	3414	1193	327	55	324214695	76005637	41193190	26206961	13563165	3511335	15371	76005637	5619	2341	2813	11848	1163	964	812	739	302	714	243	7	603	161	97	59
SRR8487037	B8R2H_L006_pre-planting	Soil	Metagenome	148.7	904180793	6079778	247727	92	4	0	0	0	89223069	246743	34295	0	0	0	92	246743	2398	2077	36	80	0	0	0	0	0	0	0	0	0	0	0	0
SRR8487023	B8R2L_L006_harvest	Soil	Virome	143.3	2799856143	19538984	272576	11179	2744	985	244	42	192835831	56938867	32347955	20407041	9722276	2680351	11179	56938867	6069	2367	2039	8553	975	818	643	605	276	636	173	9	548	119	80	50
SRR8487013	B8R2L_L006_harvest	Soil	Metagenome	135.9	3984243526	29312302	634580	2381	201	10	1	0	270726224	7348186	1390922	143810	40298	0	2381	7348186	2963	2130	828	2025	4	3	2	3	1	1	2	0	1	0	0	1
SRR8487019	B8R2L_L006_pre-planting	Soil	Virome	149.9	2609385311	17407778	484287	14476	3175	1113	294	56	298661458	71430730	38594096	24697367	12621039	3843881	14476	71430730	5649	2324	2632	11158	1100	882	725	666	289	679	199	4	571	137	97	42
SRR8487038	B8R2L_L006_pre-planting	Soil	Metagenome	148.6	1190293359	8011630	344549	153	6	0	0	0	126716281	403866	35330	0	0	0	153	403866	2463	2076	62	134	0	0	0	0	0	0	0	0	0	0	0	0

## Sheet: Table S2 Genome breadths
Table S2. Genome breadth of coverage (% of the genome that is covered by at least one mapped read) for viral genomes. Only viral genomes detected in both sample types (Method column) and estimated by CheckV to be complete in at least one of the sample types are included.
Genome	Sample	Breadth	sample_source	Environment	Method
Ga0485182__vRhyme_unbinned_745	Ga0485186	0.999622	ME_2020-10-19_23.5m	Freshwater	Virome
Ga0485186__vRhyme_unbinned_522	Ga0485186	0.999388	ME_2020-10-19_23.5m	Freshwater	Virome
Ga0485184__vRhyme_bin_568	Ga0485186	0.999559	ME_2020-10-19_23.5m	Freshwater	Virome
Ga0485182__vRhyme_bin_289	Ga0485186	0.995496	ME_2020-10-19_23.5m	Freshwater	Virome
Ga0485172__vRhyme_unbinned_163	Ga0485186	0.998499	ME_2020-10-19_23.5m	Freshwater	Virome
Ga0485171__vRhyme_bin_11	Ga0485186	0.998769	ME_2020-10-19_23.5m	Freshwater	Virome
Ga0485172__vRhyme_bin_34	Ga0485186	0.999053	ME_2020-10-19_23.5m	Freshwater	Virome
Ga0485168__vRhyme_bin_24	Ga0485186	0.998472	ME_2020-10-19_23.5m	Freshwater	Virome
Ga0485170__vRhyme_bin_9	Ga0485186	0.904208	ME_2020-10-19_23.5m	Freshwater	Virome
Ga0485172__vRhyme_bin_11	Ga0485186	0.866769	ME_2020-10-19_23.5m	Freshwater	Virome
Ga0485172__vRhyme_bin_19	Ga0485186	0.983532	ME_2020-10-19_23.5m	Freshwater	Virome
Ga0485172__vRhyme_unbinned_94	Ga0485186	0.835206	ME_2020-10-19_23.5m	Freshwater	Virome
Ga0485185__vRhyme_bin_515	Ga0485186	0.999777	ME_2020-10-19_23.5m	Freshwater	Virome
Ga0485185__vRhyme_unbinned_1341	Ga0485186	0.999568	ME_2020-10-19_23.5m	Freshwater	Virome
Ga0485184__vRhyme_bin_72	Ga0485186	0.94686	ME_2020-10-19_23.5m	Freshwater	Virome
Ga0485182__vRhyme_unbinned_1251	Ga0485186	0.999889	ME_2020-10-19_23.5m	Freshwater	Virome
Ga0485182__vRhyme_unbinned_952	Ga0485186	1	ME_2020-10-19_23.5m	Freshwater	Virome
Ga0485186__vRhyme_bin_357	Ga0485186	0.999877	ME_2020-10-19_23.5m	Freshwater	Virome
Ga0485185__vRhyme_bin_372	Ga0485186	0.999561	ME_2020-10-19_23.5m	Freshwater	Virome
Ga0485185__vRhyme_unbinned_1542	Ga0485186	0.999903	ME_2020-10-19_23.5m	Freshwater	Virome
Ga0485185__vRhyme_unbinned_749	Ga0485186	0.999822	ME_2020-10-19_23.5m	Freshwater	Virome
Ga0485171__vRhyme_unbinned_18	Ga0485186	0.999871	ME_2020-10-19_23.5m	Freshwater	Virome
Ga0485186__vRhyme_bin_491	Ga0485186	0.999359	ME_2020-10-19_23.5m	Freshwater	Virome
Ga0485184__vRhyme_unbinned_847	Ga0485186	0.999391	ME_2020-10-19_23.5m	Freshwater	Virome
Ga0485182__vRhyme_bin_550	Ga0485186	0.999637	ME_2020-10-19_23.5m	Freshwater	Virome
Ga0485186__vRhyme_unbinned_167	Ga0485186	1	ME_2020-10-19_23.5m	Freshwater	Virome
Ga0485186__vRhyme_bin_394	Ga0485186	0.999987	ME_2020-10-19_23.5m	Freshwater	Virome
Ga0485182__vRhyme_unbinned_495	Ga0485186	0.999091	ME_2020-10-19_23.5m	Freshwater	Virome
Ga0485184__vRhyme_bin_334	Ga0485186	0.999775	ME_2020-10-19_23.5m	Freshwater	Virome
Ga0485184__vRhyme_unbinned_566	Ga0485186	0.999869	ME_2020-10-19_23.5m	Freshwater	Virome
Ga0485186__vRhyme_unbinned_69	Ga0485186	1	ME_2020-10-19_23.5m	Freshwater	Virome
Ga0485185__vRhyme_bin_215	Ga0485186	0.998737	ME_2020-10-19_23.5m	Freshwater	Virome
Ga0485186__vRhyme_unbinned_553	Ga0485186	0.999884	ME_2020-10-19_23.5m	Freshwater	Virome
Ga0485171__vRhyme_bin_27	Ga0485186	1	ME_2020-10-19_23.5m	Freshwater	Virome
Ga0485186__vRhyme_bin_393	Ga0485186	0.999986	ME_2020-10-19_23.5m	Freshwater	Virome
Ga0485184__vRhyme_unbinned_1305	Ga0485186	1	ME_2020-10-19_23.5m	Freshwater	Virome
Ga0485168__vRhyme_bin_21	Ga0485186	1	ME_2020-10-19_23.5m	Freshwater	Virome
Ga0485173__vRhyme_unbinned_148	Ga0485186	0.945254	ME_2020-10-19_23.5m	Freshwater	Virome
Ga0485184__vRhyme_bin_78	Ga0485186	1	ME_2020-10-19_23.5m	Freshwater	Virome
Ga0485182__vRhyme_unbinned_16	Ga0485186	0.999974	ME_2020-10-19_23.5m	Freshwater	Virome
Ga0485182__vRhyme_bin_47	Ga0485186	0.999194	ME_2020-10-19_23.5m	Freshwater	Virome
Ga0485168__vRhyme_bin_46	Ga0485186	0.91714	ME_2020-10-19_23.5m	Freshwater	Virome
Ga0485172__vRhyme_unbinned_96	Ga0485186	1	ME_2020-10-19_23.5m	Freshwater	Virome
Ga0485182__vRhyme_unbinned_641	Ga0485186	1	ME_2020-10-19_23.5m	Freshwater	Virome
Ga0485185__vRhyme_unbinned_1527	Ga0485186	0.999971	ME_2020-10-19_23.5m	Freshwater	Virome
Ga0485185__vRhyme_bin_250	Ga0485186	0.999953	ME_2020-10-19_23.5m	Freshwater	Virome
Ga0485184__vRhyme_unbinned_1146	Ga0485186	0.999977	ME_2020-10-19_23.5m	Freshwater	Virome
Ga0485182__vRhyme_unbinned_951	Ga0485186	1	ME_2020-10-19_23.5m	Freshwater	Virome
Ga0485185__vRhyme_bin_509	Ga0485186	0.999984	ME_2020-10-19_23.5m	Freshwater	Virome
Ga0485186__vRhyme_unbinned_747	Ga0485186	0.994929	ME_2020-10-19_23.5m	Freshwater	Virome
Ga0485159__vRhyme_unbinned_309	Ga0485186	1	ME_2020-10-19_23.5m	Freshwater	Virome
Ga0485185__vRhyme_unbinned_1309	Ga0485186	0.999746	ME_2020-10-19_23.5m	Freshwater	Virome
Ga0485182__vRhyme_unbinned_507	Ga0485186	0.999868	ME_2020-10-19_23.5m	Freshwater	Virome
Ga0485172__vRhyme_unbinned_22	Ga0485186	0.999903	ME_2020-10-19_23.5m	Freshwater	Virome
Ga0485185__vRhyme_bin_413	Ga0485186	0.999891	ME_2020-10-19_23.5m	Freshwater	Virome
Ga0485171__vRhyme_bin_18	Ga0485186	0.998109	ME_2020-10-19_23.5m	Freshwater	Virome
Ga0485184__vRhyme_bin_81	Ga0485186	0.999235	ME_2020-10-19_23.5m	Freshwater	Virome
Ga0485185__vRhyme_bin_237	Ga0485186	0.997315	ME_2020-10-19_23.5m	Freshwater	Virome
Ga0485184__vRhyme_bin_91	Ga0485186	0.999721	ME_2020-10-19_23.5m	Freshwater	Virome
Ga0485184__vRhyme_bin_465	Ga0485186	0.998714	ME_2020-10-19_23.5m	Freshwater	Virome
Ga0485185__vRhyme_bin_562	Ga0485186	0.999915	ME_2020-10-19_23.5m	Freshwater	Virome
Ga0485168__vRhyme_unbinned_111	Ga0485186	0.999684	ME_2020-10-19_23.5m	Freshwater	Virome
Ga0485185__vRhyme_unbinned_1376	Ga0485186	0.999867	ME_2020-10-19_23.5m	Freshwater	Virome
Ga0485186__vRhyme_unbinned_1210	Ga0485186	0.999333	ME_2020-10-19_23.5m	Freshwater	Virome
Ga0485184__vRhyme_bin_557	Ga0485186	0.999712	ME_2020-10-19_23.5m	Freshwater	Virome
Ga0485184__vRhyme_unbinned_1675	Ga0485186	0.999697	ME_2020-10-19_23.5m	Freshwater	Virome
Ga0485171__vRhyme_bin_28	Ga0485186	0.908604	ME_2020-10-19_23.5m	Freshwater	Virome
Ga0485172__vRhyme_bin_10	Ga0485186	0.871545	ME_2020-10-19_23.5m	Freshwater	Virome
Ga0485170__vRhyme_unbinned_58	Ga0485186	0.999874	ME_2020-10-19_23.5m	Freshwater	Virome
Ga0485185__vRhyme_unbinned_690	Ga0485186	0.999906	ME_2020-10-19_23.5m	Freshwater	Virome
Ga0485170__vRhyme_bin_4	Ga0485186	0.887652	ME_2020-10-19_23.5m	Freshwater	Virome
Ga0485184__vRhyme_bin_69	Ga0485186	0.999756	ME_2020-10-19_23.5m	Freshwater	Virome
Ga0485186__vRhyme_bin_311	Ga0485186	0.999855	ME_2020-10-19_23.5m	Freshwater	Virome
Ga0485186__vRhyme_bin_453	Ga0485186	0.999324	ME_2020-10-19_23.5m	Freshwater	Virome
Ga0485186__vRhyme_unbinned_509	Ga0485186	0.999713	ME_2020-10-19_23.5m	Freshwater	Virome
Ga0485184__vRhyme_bin_649	Ga0485186	0.999826	ME_2020-10-19_23.5m	Freshwater	Virome
Ga0485185__vRhyme_unbinned_452	Ga0485186	1	ME_2020-10-19_23.5m	Freshwater	Virome
Ga0485184__vRhyme_bin_563	Ga0485186	0.999327	ME_2020-10-19_23.5m	Freshwater	Virome
Ga0485171__vRhyme_bin_45	Ga0485186	0.999263	ME_2020-10-19_23.5m	Freshwater	Virome
Ga0485186__vRhyme_bin_5	Ga0485186	0.987425	ME_2020-10-19_23.5m	Freshwater	Virome
Ga0485186__vRhyme_bin_12	Ga0485186	0.998826	ME_2020-10-19_23.5m	Freshwater	Virome
Ga0485171__vRhyme_bin_5	Ga0485186	0.948697	ME_2020-10-19_23.5m	Freshwater	Virome
Ga0485182__vRhyme_unbinned_1281	Ga0485186	1	ME_2020-10-19_23.5m	Freshwater	Virome
Ga0485171__vRhyme_bin_8	Ga0485186	0.999731	ME_2020-10-19_23.5m	Freshwater	Virome
Ga0485185__vRhyme_bin_217	Ga0485186	1	ME_2020-10-19_23.5m	Freshwater	Virome
Ga0485185__vRhyme_unbinned_727	Ga0485186	0.999283	ME_2020-10-19_23.5m	Freshwater	Virome
Ga0485184__vRhyme_bin_93	Ga0485186	0.99997	ME_2020-10-19_23.5m	Freshwater	Virome
Ga0485184__vRhyme_unbinned_708	Ga0485186	0.998582	ME_2020-10-19_23.5m	Freshwater	Virome
Ga0485168__vRhyme_unbinned_186	Ga0485186	0.999541	ME_2020-10-19_23.5m	Freshwater	Virome
Ga0485168__vRhyme_unbinned_109	Ga0485186	0.999967	ME_2020-10-19_23.5m	Freshwater	Virome
Ga0485171__vRhyme_bin_44	Ga0485186	0.998921	ME_2020-10-19_23.5m	Freshwater	Virome
Ga0485184__vRhyme_bin_390	Ga0485186	0.999974	ME_2020-10-19_23.5m	Freshwater	Virome
Ga0485184__vRhyme_unbinned_650	Ga0485186	0.999888	ME_2020-10-19_23.5m	Freshwater	Virome
Ga0485168__vRhyme_bin_35	Ga0485186	0.999819	ME_2020-10-19_23.5m	Freshwater	Virome
Ga0485184__vRhyme_bin_613	Ga0485186	0.999908	ME_2020-10-19_23.5m	Freshwater	Virome
Ga0485170__vRhyme_unbinned_97	Ga0485186	0.997878	ME_2020-10-19_23.5m	Freshwater	Virome
Ga0485172__vRhyme_bin_25	Ga0485186	0.99643	ME_2020-10-19_23.5m	Freshwater	Virome
Ga0485172__vRhyme_bin_15	Ga0485186	0.95263	ME_2020-10-19_23.5m	Freshwater	Virome
Ga0485185__vRhyme_unbinned_143	Ga0485186	0.999902	ME_2020-10-19_23.5m	Freshwater	Virome
Ga0485186__vRhyme_bin_290	Ga0485186	0.999979	ME_2020-10-19_23.5m	Freshwater	Virome
Ga0485182__vRhyme_unbinned_732	Ga0485186	0.999844	ME_2020-10-19_23.5m	Freshwater	Virome
Ga0485170__vRhyme_bin_14	Ga0485186	0.998659	ME_2020-10-19_23.5m	Freshwater	Virome
Ga0485186__vRhyme_unbinned_411	Ga0485186	1	ME_2020-10-19_23.5m	Freshwater	Virome
Ga0485170__vRhyme_unbinned_81	Ga0485186	0.999923	ME_2020-10-19_23.5m	Freshwater	Virome
Ga0485168__vRhyme_unbinned_184	Ga0485186	1	ME_2020-10-19_23.5m	Freshwater	Virome
Ga0485182__vRhyme_bin_385	Ga0485186	0.999763	ME_2020-10-19_23.5m	Freshwater	Virome
Ga0485170__vRhyme_bin_29	Ga0485186	0.999809	ME_2020-10-19_23.5m	Freshwater	Virome
Ga0485184__vRhyme_unbinned_1389	Ga0485186	0.999945	ME_2020-10-19_23.5m	Freshwater	Virome
Ga0485171__vRhyme_bin_14	Ga0485186	0.904642	ME_2020-10-19_23.5m	Freshwater	Virome
Ga0485184__vRhyme_bin_562	Ga0485186	0.999948	ME_2020-10-19_23.5m	Freshwater	Virome
Ga0485186__vRhyme_unbinned_417	Ga0485186	0.998687	ME_2020-10-19_23.5m	Freshwater	Virome
Ga0485168__vRhyme_bin_27	Ga0485186	0.793741	ME_2020-10-19_23.5m	Freshwater	Virome
Ga0485171__vRhyme_unbinned_118	Ga0485186	0.995105	ME_2020-10-19_23.5m	Freshwater	Virome
Ga0485185__vRhyme_bin_511	Ga0485186	0.998011	ME_2020-10-19_23.5m	Freshwater	Virome
Ga0485184__vRhyme_unbinned_30	Ga0485186	0.999347	ME_2020-10-19_23.5m	Freshwater	Virome
Ga0485184__vRhyme_bin_511	Ga0485186	0.99995	ME_2020-10-19_23.5m	Freshwater	Virome
Ga0485170__vRhyme_bin_38	Ga0485186	0.80959	ME_2020-10-19_23.5m	Freshwater	Virome
Ga0485184__vRhyme_unbinned_972	Ga0485186	0.990149	ME_2020-10-19_23.5m	Freshwater	Virome
Ga0485185__vRhyme_bin_223	Ga0485186	0.999848	ME_2020-10-19_23.5m	Freshwater	Virome
Ga0485172__vRhyme_bin_1	Ga0485186	0.999886	ME_2020-10-19_23.5m	Freshwater	Virome
Ga0485182__vRhyme_bin_48	Ga0485186	0.999818	ME_2020-10-19_23.5m	Freshwater	Virome
Ga0485185__vRhyme_unbinned_622	Ga0485186	0.999882	ME_2020-10-19_23.5m	Freshwater	Virome
Ga0485186__vRhyme_bin_50	Ga0485186	1	ME_2020-10-19_23.5m	Freshwater	Virome
Ga0485184__vRhyme_unbinned_1093	Ga0485186	1	ME_2020-10-19_23.5m	Freshwater	Virome
Ga0485182__vRhyme_bin_420	Ga0485186	0.999357	ME_2020-10-19_23.5m	Freshwater	Virome
Ga0485171__vRhyme_bin_30	Ga0485186	0.763159	ME_2020-10-19_23.5m	Freshwater	Virome
Ga0485170__vRhyme_bin_35	Ga0485186	0.999624	ME_2020-10-19_23.5m	Freshwater	Virome
Ga0485186__vRhyme_unbinned_783	Ga0485186	1	ME_2020-10-19_23.5m	Freshwater	Virome
Ga0485171__vRhyme_bin_39	Ga0485186	0.9993	ME_2020-10-19_23.5m	Freshwater	Virome
Ga0485185__vRhyme_unbinned_1474	Ga0485186	1	ME_2020-10-19_23.5m	Freshwater	Virome
Ga0485159__vRhyme_unbinned_100	Ga0485186	1	ME_2020-10-19_23.5m	Freshwater	Virome
Ga0485171__vRhyme_bin_54	Ga0485186	0.999149	ME_2020-10-19_23.5m	Freshwater	Virome
Ga0485171__vRhyme_unbinned_8	Ga0485186	0.796717	ME_2020-10-19_23.5m	Freshwater	Virome
Ga0485182__vRhyme_unbinned_1284	Ga0485186	0.99997	ME_2020-10-19_23.5m	Freshwater	Virome
Ga0485182__vRhyme_unbinned_745	Ga0485170	0.760695	ME_2020-10-19_15m	Freshwater	Mixed MG
Ga0485186__vRhyme_unbinned_522	Ga0485170	0.991356	ME_2020-10-19_15m	Freshwater	Mixed MG
Ga0485172__vRhyme_unbinned_163	Ga0485170	0.999625	ME_2020-10-19_15m	Freshwater	Mixed MG
Ga0485171__vRhyme_bin_11	Ga0485170	0.942025	ME_2020-10-19_15m	Freshwater	Mixed MG
Ga0485172__vRhyme_bin_34	Ga0485170	0.950435	ME_2020-10-19_15m	Freshwater	Mixed MG
Ga0485168__vRhyme_bin_24	Ga0485170	0.925603	ME_2020-10-19_15m	Freshwater	Mixed MG
Ga0485170__vRhyme_bin_9	Ga0485170	0.811585	ME_2020-10-19_15m	Freshwater	Mixed MG
Ga0485172__vRhyme_bin_11	Ga0485170	0.987093	ME_2020-10-19_15m	Freshwater	Mixed MG
Ga0485172__vRhyme_bin_19	Ga0485170	0.779874	ME_2020-10-19_15m	Freshwater	Mixed MG
Ga0485172__vRhyme_unbinned_94	Ga0485170	0.82112	ME_2020-10-19_15m	Freshwater	Mixed MG
Ga0485185__vRhyme_bin_515	Ga0485170	0.861802	ME_2020-10-19_15m	Freshwater	Mixed MG
Ga0485184__vRhyme_bin_72	Ga0485170	0.764239	ME_2020-10-19_15m	Freshwater	Mixed MG
Ga0485186__vRhyme_bin_357	Ga0485170	0.806101	ME_2020-10-19_15m	Freshwater	Mixed MG
Ga0485185__vRhyme_bin_372	Ga0485170	0.895312	ME_2020-10-19_15m	Freshwater	Mixed MG
Ga0485185__vRhyme_unbinned_1542	Ga0485170	0.995832	ME_2020-10-19_15m	Freshwater	Mixed MG
Ga0485172__vRhyme_bin_14	Ga0485170	0.916876	ME_2020-10-19_15m	Freshwater	Mixed MG
Ga0485171__vRhyme_unbinned_18	Ga0485170	0.999974	ME_2020-10-19_15m	Freshwater	Mixed MG
Ga0485186__vRhyme_bin_491	Ga0485170	0.859276	ME_2020-10-19_15m	Freshwater	Mixed MG
Ga0485186__vRhyme_unbinned_167	Ga0485170	0.825808	ME_2020-10-19_15m	Freshwater	Mixed MG
Ga0485184__vRhyme_unbinned_566	Ga0485170	0.881842	ME_2020-10-19_15m	Freshwater	Mixed MG
Ga0485186__vRhyme_unbinned_69	Ga0485170	0.874427	ME_2020-10-19_15m	Freshwater	Mixed MG
Ga0485186__vRhyme_unbinned_553	Ga0485170	0.87594	ME_2020-10-19_15m	Freshwater	Mixed MG
Ga0485171__vRhyme_bin_27	Ga0485170	0.985171	ME_2020-10-19_15m	Freshwater	Mixed MG
Ga0485184__vRhyme_unbinned_1305	Ga0485170	0.997158	ME_2020-10-19_15m	Freshwater	Mixed MG
Ga0485173__vRhyme_unbinned_148	Ga0485170	0.83254	ME_2020-10-19_15m	Freshwater	Mixed MG
Ga0485184__vRhyme_bin_78	Ga0485170	0.870527	ME_2020-10-19_15m	Freshwater	Mixed MG
Ga0485168__vRhyme_bin_46	Ga0485170	0.925481	ME_2020-10-19_15m	Freshwater	Mixed MG
Ga0485172__vRhyme_unbinned_96	Ga0485170	0.997738	ME_2020-10-19_15m	Freshwater	Mixed MG
Ga0485168__vRhyme_bin_53	Ga0485170	0.988696	ME_2020-10-19_15m	Freshwater	Mixed MG
Ga0485185__vRhyme_unbinned_1527	Ga0485170	0.986021	ME_2020-10-19_15m	Freshwater	Mixed MG
Ga0485185__vRhyme_bin_250	Ga0485170	0.866939	ME_2020-10-19_15m	Freshwater	Mixed MG
Ga0485185__vRhyme_bin_509	Ga0485170	0.821017	ME_2020-10-19_15m	Freshwater	Mixed MG
Ga0485186__vRhyme_unbinned_747	Ga0485170	0.82684	ME_2020-10-19_15m	Freshwater	Mixed MG
Ga0485185__vRhyme_unbinned_1309	Ga0485170	0.95532	ME_2020-10-19_15m	Freshwater	Mixed MG
Ga0485172__vRhyme_unbinned_22	Ga0485170	0.996954	ME_2020-10-19_15m	Freshwater	Mixed MG
Ga0485184__vRhyme_bin_91	Ga0485170	0.836488	ME_2020-10-19_15m	Freshwater	Mixed MG
Ga0485184__vRhyme_bin_465	Ga0485170	0.794439	ME_2020-10-19_15m	Freshwater	Mixed MG
Ga0485168__vRhyme_unbinned_111	Ga0485170	0.757727	ME_2020-10-19_15m	Freshwater	Mixed MG
Ga0485185__vRhyme_unbinned_1376	Ga0485170	0.98908	ME_2020-10-19_15m	Freshwater	Mixed MG
Ga0485184__vRhyme_unbinned_1675	Ga0485170	0.845255	ME_2020-10-19_15m	Freshwater	Mixed MG
Ga0485171__vRhyme_bin_28	Ga0485170	0.792873	ME_2020-10-19_15m	Freshwater	Mixed MG
Ga0485172__vRhyme_bin_10	Ga0485170	0.827456	ME_2020-10-19_15m	Freshwater	Mixed MG
Ga0485170__vRhyme_unbinned_58	Ga0485170	0.999937	ME_2020-10-19_15m	Freshwater	Mixed MG
Ga0485185__vRhyme_unbinned_690	Ga0485170	0.985542	ME_2020-10-19_15m	Freshwater	Mixed MG
Ga0485170__vRhyme_bin_4	Ga0485170	0.998583	ME_2020-10-19_15m	Freshwater	Mixed MG
Ga0485186__vRhyme_bin_311	Ga0485170	0.76021	ME_2020-10-19_15m	Freshwater	Mixed MG
Ga0485184__vRhyme_bin_649	Ga0485170	0.941984	ME_2020-10-19_15m	Freshwater	Mixed MG
Ga0485185__vRhyme_unbinned_452	Ga0485170	0.877823	ME_2020-10-19_15m	Freshwater	Mixed MG
Ga0485184__vRhyme_bin_563	Ga0485170	0.841147	ME_2020-10-19_15m	Freshwater	Mixed MG
Ga0485171__vRhyme_bin_45	Ga0485170	0.810408	ME_2020-10-19_15m	Freshwater	Mixed MG
Ga0485171__vRhyme_bin_5	Ga0485170	0.765873	ME_2020-10-19_15m	Freshwater	Mixed MG
Ga0485171__vRhyme_bin_8	Ga0485170	0.922061	ME_2020-10-19_15m	Freshwater	Mixed MG
Ga0485185__vRhyme_bin_217	Ga0485170	0.822574	ME_2020-10-19_15m	Freshwater	Mixed MG
Ga0485184__vRhyme_unbinned_708	Ga0485170	0.772739	ME_2020-10-19_15m	Freshwater	Mixed MG
Ga0485168__vRhyme_unbinned_186	Ga0485170	0.985389	ME_2020-10-19_15m	Freshwater	Mixed MG
Ga0485168__vRhyme_unbinned_109	Ga0485170	0.999834	ME_2020-10-19_15m	Freshwater	Mixed MG
Ga0485171__vRhyme_bin_44	Ga0485170	0.864877	ME_2020-10-19_15m	Freshwater	Mixed MG
Ga0485184__vRhyme_bin_390	Ga0485170	0.894174	ME_2020-10-19_15m	Freshwater	Mixed MG
Ga0485184__vRhyme_unbinned_650	Ga0485170	0.819689	ME_2020-10-19_15m	Freshwater	Mixed MG
Ga0485168__vRhyme_bin_35	Ga0485170	0.827836	ME_2020-10-19_15m	Freshwater	Mixed MG
Ga0485184__vRhyme_bin_613	Ga0485170	0.780779	ME_2020-10-19_15m	Freshwater	Mixed MG
Ga0485170__vRhyme_unbinned_97	Ga0485170	0.979812	ME_2020-10-19_15m	Freshwater	Mixed MG
Ga0485172__vRhyme_bin_25	Ga0485170	0.833614	ME_2020-10-19_15m	Freshwater	Mixed MG
Ga0485172__vRhyme_bin_15	Ga0485170	0.906327	ME_2020-10-19_15m	Freshwater	Mixed MG
Ga0485185__vRhyme_unbinned_143	Ga0485170	0.944523	ME_2020-10-19_15m	Freshwater	Mixed MG
Ga0485186__vRhyme_bin_290	Ga0485170	0.812673	ME_2020-10-19_15m	Freshwater	Mixed MG
Ga0485170__vRhyme_bin_14	Ga0485170	0.905634	ME_2020-10-19_15m	Freshwater	Mixed MG
Ga0485186__vRhyme_unbinned_411	Ga0485170	0.782452	ME_2020-10-19_15m	Freshwater	Mixed MG
Ga0485170__vRhyme_unbinned_81	Ga0485170	0.988602	ME_2020-10-19_15m	Freshwater	Mixed MG
Ga0485168__vRhyme_unbinned_184	Ga0485170	0.999105	ME_2020-10-19_15m	Freshwater	Mixed MG
Ga0485170__vRhyme_bin_29	Ga0485170	0.996985	ME_2020-10-19_15m	Freshwater	Mixed MG
Ga0485184__vRhyme_unbinned_1389	Ga0485170	0.903147	ME_2020-10-19_15m	Freshwater	Mixed MG
Ga0485186__vRhyme_unbinned_417	Ga0485170	0.996756	ME_2020-10-19_15m	Freshwater	Mixed MG
Ga0485168__vRhyme_bin_27	Ga0485170	0.825975	ME_2020-10-19_15m	Freshwater	Mixed MG
Ga0485171__vRhyme_unbinned_118	Ga0485170	0.998271	ME_2020-10-19_15m	Freshwater	Mixed MG
Ga0485184__vRhyme_unbinned_30	Ga0485170	0.981552	ME_2020-10-19_15m	Freshwater	Mixed MG
Ga0485184__vRhyme_bin_511	Ga0485170	0.798804	ME_2020-10-19_15m	Freshwater	Mixed MG
Ga0485170__vRhyme_bin_38	Ga0485170	0.795649	ME_2020-10-19_15m	Freshwater	Mixed MG
Ga0485184__vRhyme_unbinned_972	Ga0485170	0.933976	ME_2020-10-19_15m	Freshwater	Mixed MG
Ga0485172__vRhyme_bin_1	Ga0485170	0.996623	ME_2020-10-19_15m	Freshwater	Mixed MG
Ga0485184__vRhyme_unbinned_1093	Ga0485170	0.946893	ME_2020-10-19_15m	Freshwater	Mixed MG
Ga0485171__vRhyme_bin_30	Ga0485170	0.949438	ME_2020-10-19_15m	Freshwater	Mixed MG
Ga0485170__vRhyme_bin_35	Ga0485170	0.96831	ME_2020-10-19_15m	Freshwater	Mixed MG
Ga0485186__vRhyme_unbinned_783	Ga0485170	0.834716	ME_2020-10-19_15m	Freshwater	Mixed MG
Ga0485171__vRhyme_bin_39	Ga0485170	0.976399	ME_2020-10-19_15m	Freshwater	Mixed MG
Ga0485159__vRhyme_unbinned_100	Ga0485170	0.905683	ME_2020-10-19_15m	Freshwater	Mixed MG
Ga0485171__vRhyme_bin_54	Ga0485170	0.781677	ME_2020-10-19_15m	Freshwater	Mixed MG
Ga0485171__vRhyme_unbinned_8	Ga0485170	0.999139	ME_2020-10-19_15m	Freshwater	Mixed MG
Ga0485182__vRhyme_unbinned_1284	Ga0485170	0.980195	ME_2020-10-19_15m	Freshwater	Mixed MG
Ga0485158__vRhyme_bin_8	Ga0485158	0.963544	ME_2020-07-24_23.5m	Freshwater	Mixed MG
Ga0485176__vRhyme_unbinned_1158	Ga0485158	0.959576	ME_2020-07-24_23.5m	Freshwater	Mixed MG
Ga0485176__vRhyme_bin_393	Ga0485158	0.889188	ME_2020-07-24_23.5m	Freshwater	Mixed MG
Ga0485158__vRhyme_unbinned_473	Ga0485158	0.999346	ME_2020-07-24_23.5m	Freshwater	Mixed MG
Ga0485176__vRhyme_bin_386	Ga0485158	0.849304	ME_2020-07-24_23.5m	Freshwater	Mixed MG
Ga0485175__vRhyme_bin_121	Ga0485158	0.756299	ME_2020-07-24_23.5m	Freshwater	Mixed MG
Ga0485177__vRhyme_unbinned_1053	Ga0485158	0.992105	ME_2020-07-24_23.5m	Freshwater	Mixed MG
Ga0485176__vRhyme_unbinned_387	Ga0485158	0.994245	ME_2020-07-24_23.5m	Freshwater	Mixed MG
Ga0485177__vRhyme_bin_234	Ga0485158	0.978334	ME_2020-07-24_23.5m	Freshwater	Mixed MG
Ga0485175__vRhyme_bin_53	Ga0485158	0.865748	ME_2020-07-24_23.5m	Freshwater	Mixed MG
Ga0485175__vRhyme_bin_447	Ga0485158	0.946667	ME_2020-07-24_23.5m	Freshwater	Mixed MG
Ga0485167__vRhyme_bin_137	Ga0485158	0.838425	ME_2020-07-24_23.5m	Freshwater	Mixed MG
Ga0485158__vRhyme_unbinned_184	Ga0485158	0.929035	ME_2020-07-24_23.5m	Freshwater	Mixed MG
Ga0485167__vRhyme_unbinned_306	Ga0485158	0.998275	ME_2020-07-24_23.5m	Freshwater	Mixed MG
Ga0485158__vRhyme_bin_85	Ga0485158	0.958948	ME_2020-07-24_23.5m	Freshwater	Mixed MG
Ga0485176__vRhyme_bin_88	Ga0485158	0.954789	ME_2020-07-24_23.5m	Freshwater	Mixed MG
Ga0485174__vRhyme_unbinned_94	Ga0485158	0.836146	ME_2020-07-24_23.5m	Freshwater	Mixed MG
Ga0485164__vRhyme_unbinned_101	Ga0485158	0.999974	ME_2020-07-24_23.5m	Freshwater	Mixed MG
Ga0485175__vRhyme_bin_361	Ga0485158	0.932821	ME_2020-07-24_23.5m	Freshwater	Mixed MG
Ga0485174__vRhyme_unbinned_851	Ga0485158	0.779407	ME_2020-07-24_23.5m	Freshwater	Mixed MG
Ga0485175__vRhyme_bin_59	Ga0485158	0.766137	ME_2020-07-24_23.5m	Freshwater	Mixed MG
Ga0485174__vRhyme_bin_342	Ga0485158	0.900523	ME_2020-07-24_23.5m	Freshwater	Mixed MG
Ga0485175__vRhyme_bin_62	Ga0485158	0.861391	ME_2020-07-24_23.5m	Freshwater	Mixed MG
Ga0485176__vRhyme_bin_422	Ga0485158	0.768585	ME_2020-07-24_23.5m	Freshwater	Mixed MG
Ga0485176__vRhyme_bin_114	Ga0485158	0.861171	ME_2020-07-24_23.5m	Freshwater	Mixed MG
Ga0485174__vRhyme_unbinned_313	Ga0485158	0.978365	ME_2020-07-24_23.5m	Freshwater	Mixed MG
Ga0485175__vRhyme_unbinned_949	Ga0485158	0.835541	ME_2020-07-24_23.5m	Freshwater	Mixed MG
Ga0485165__vRhyme_bin_159	Ga0485158	0.938018	ME_2020-07-24_23.5m	Freshwater	Mixed MG
Ga0485179__vRhyme_bin_53	Ga0485158	0.920416	ME_2020-07-24_23.5m	Freshwater	Mixed MG
Ga0485178__vRhyme_unbinned_512	Ga0485158	0.847614	ME_2020-07-24_23.5m	Freshwater	Mixed MG
Ga0485157__vRhyme_bin_16	Ga0485158	0.991563	ME_2020-07-24_23.5m	Freshwater	Mixed MG
Ga0485157__vRhyme_bin_47	Ga0485158	0.998563	ME_2020-07-24_23.5m	Freshwater	Mixed MG
Ga0485174__vRhyme_bin_56	Ga0485158	0.966814	ME_2020-07-24_23.5m	Freshwater	Mixed MG
Ga0485174__vRhyme_bin_478	Ga0485158	0.801281	ME_2020-07-24_23.5m	Freshwater	Mixed MG
Ga0485175__vRhyme_bin_39	Ga0485158	0.964512	ME_2020-07-24_23.5m	Freshwater	Mixed MG
Ga0485178__vRhyme_bin_57	Ga0485158	0.82149	ME_2020-07-24_23.5m	Freshwater	Mixed MG
Ga0485184__vRhyme_unbinned_493	Ga0485158	0.779907	ME_2020-07-24_23.5m	Freshwater	Mixed MG
Ga0485182__vRhyme_bin_226	Ga0485158	0.751297	ME_2020-07-24_23.5m	Freshwater	Mixed MG
Ga0485162__vRhyme_bin_71	Ga0485158	0.934065	ME_2020-07-24_23.5m	Freshwater	Mixed MG
Ga0485176__vRhyme_bin_286	Ga0485158	0.780424	ME_2020-07-24_23.5m	Freshwater	Mixed MG
Ga0485174__vRhyme_unbinned_89	Ga0485158	0.986889	ME_2020-07-24_23.5m	Freshwater	Mixed MG
Ga0485167__vRhyme_bin_52	Ga0485158	0.82415	ME_2020-07-24_23.5m	Freshwater	Mixed MG
Ga0485176__vRhyme_unbinned_528	Ga0485158	0.97422	ME_2020-07-24_23.5m	Freshwater	Mixed MG
Ga0485176__vRhyme_unbinned_905	Ga0485158	0.998051	ME_2020-07-24_23.5m	Freshwater	Mixed MG
Ga0485158__vRhyme_bin_71	Ga0485158	0.99741	ME_2020-07-24_23.5m	Freshwater	Mixed MG
Ga0485177__vRhyme_bin_218	Ga0485158	0.994763	ME_2020-07-24_23.5m	Freshwater	Mixed MG
Ga0485178__vRhyme_bin_126	Ga0485158	0.82544	ME_2020-07-24_23.5m	Freshwater	Mixed MG
Ga0485180__vRhyme_unbinned_351	Ga0485158	0.8959	ME_2020-07-24_23.5m	Freshwater	Mixed MG
Ga0485164__vRhyme_unbinned_265	Ga0485158	0.999875	ME_2020-07-24_23.5m	Freshwater	Mixed MG
Ga0485162__vRhyme_unbinned_210	Ga0485158	0.954867	ME_2020-07-24_23.5m	Freshwater	Mixed MG
Ga0485177__vRhyme_bin_333	Ga0485158	0.951876	ME_2020-07-24_23.5m	Freshwater	Mixed MG
Ga0485177__vRhyme_unbinned_624	Ga0485158	0.767401	ME_2020-07-24_23.5m	Freshwater	Mixed MG
Ga0485177__vRhyme_bin_83	Ga0485158	0.937984	ME_2020-07-24_23.5m	Freshwater	Mixed MG
Ga0485162__vRhyme_unbinned_154	Ga0485158	0.992375	ME_2020-07-24_23.5m	Freshwater	Mixed MG
Ga0485176__vRhyme_unbinned_264	Ga0485158	0.801426	ME_2020-07-24_23.5m	Freshwater	Mixed MG
Ga0485176__vRhyme_bin_157	Ga0485158	0.7881	ME_2020-07-24_23.5m	Freshwater	Mixed MG
Ga0485176__vRhyme_unbinned_797	Ga0485158	0.858931	ME_2020-07-24_23.5m	Freshwater	Mixed MG
Ga0485174__vRhyme_bin_125	Ga0485158	0.81831	ME_2020-07-24_23.5m	Freshwater	Mixed MG
Ga0485177__vRhyme_unbinned_401	Ga0485158	0.799223	ME_2020-07-24_23.5m	Freshwater	Mixed MG
Ga0485180__vRhyme_unbinned_212	Ga0485158	0.95926	ME_2020-07-24_23.5m	Freshwater	Mixed MG
Ga0485158__vRhyme_bin_160	Ga0485158	0.892103	ME_2020-07-24_23.5m	Freshwater	Mixed MG
Ga0485175__vRhyme_unbinned_181	Ga0485158	0.915891	ME_2020-07-24_23.5m	Freshwater	Mixed MG
Ga0485186__vRhyme_bin_357	Ga0485158	0.884428	ME_2020-07-24_23.5m	Freshwater	Mixed MG
Ga0485174__vRhyme_bin_358	Ga0485158	0.984044	ME_2020-07-24_23.5m	Freshwater	Mixed MG
Ga0485181__vRhyme_bin_131	Ga0485158	0.98916	ME_2020-07-24_23.5m	Freshwater	Mixed MG
Ga0485177__vRhyme_bin_192	Ga0485158	0.795026	ME_2020-07-24_23.5m	Freshwater	Mixed MG
Ga0485176__vRhyme_bin_396	Ga0485158	0.89978	ME_2020-07-24_23.5m	Freshwater	Mixed MG
Ga0485174__vRhyme_bin_184	Ga0485158	0.839934	ME_2020-07-24_23.5m	Freshwater	Mixed MG
Ga0485174__vRhyme_unbinned_838	Ga0485158	0.936198	ME_2020-07-24_23.5m	Freshwater	Mixed MG
Ga0485177__vRhyme_unbinned_534	Ga0485158	0.998219	ME_2020-07-24_23.5m	Freshwater	Mixed MG
Ga0485177__vRhyme_bin_202	Ga0485158	0.928868	ME_2020-07-24_23.5m	Freshwater	Mixed MG
Ga0485176__vRhyme_bin_383	Ga0485158	0.922009	ME_2020-07-24_23.5m	Freshwater	Mixed MG
Ga0485169__vRhyme_unbinned_324	Ga0485158	0.775358	ME_2020-07-24_23.5m	Freshwater	Mixed MG
Ga0485158__vRhyme_unbinned_365	Ga0485158	0.993644	ME_2020-07-24_23.5m	Freshwater	Mixed MG
Ga0485173__vRhyme_unbinned_551	Ga0485158	0.891559	ME_2020-07-24_23.5m	Freshwater	Mixed MG
Ga0485175__vRhyme_bin_142	Ga0485158	0.991613	ME_2020-07-24_23.5m	Freshwater	Mixed MG
Ga0485158__vRhyme_unbinned_175	Ga0485158	0.967069	ME_2020-07-24_23.5m	Freshwater	Mixed MG
Ga0485177__vRhyme_unbinned_444	Ga0485158	0.838638	ME_2020-07-24_23.5m	Freshwater	Mixed MG
Ga0485161__vRhyme_bin_87	Ga0485158	0.994172	ME_2020-07-24_23.5m	Freshwater	Mixed MG
Ga0485175__vRhyme_bin_335	Ga0485158	0.82078	ME_2020-07-24_23.5m	Freshwater	Mixed MG
Ga0485162__vRhyme_bin_53	Ga0485158	0.990008	ME_2020-07-24_23.5m	Freshwater	Mixed MG
Ga0485162__vRhyme_bin_36	Ga0485158	0.970305	ME_2020-07-24_23.5m	Freshwater	Mixed MG
Ga0485176__vRhyme_bin_336	Ga0485158	0.944507	ME_2020-07-24_23.5m	Freshwater	Mixed MG
Ga0485176__vRhyme_bin_326	Ga0485158	0.844588	ME_2020-07-24_23.5m	Freshwater	Mixed MG
Ga0485175__vRhyme_bin_236	Ga0485158	0.796341	ME_2020-07-24_23.5m	Freshwater	Mixed MG
Ga0485181__vRhyme_bin_168	Ga0485158	0.874626	ME_2020-07-24_23.5m	Freshwater	Mixed MG
Ga0485162__vRhyme_unbinned_153	Ga0485158	0.999837	ME_2020-07-24_23.5m	Freshwater	Mixed MG
Ga0485158__vRhyme_unbinned_332	Ga0485158	0.997567	ME_2020-07-24_23.5m	Freshwater	Mixed MG
Ga0485175__vRhyme_bin_140	Ga0485158	0.909444	ME_2020-07-24_23.5m	Freshwater	Mixed MG
Ga0485175__vRhyme_bin_291	Ga0485158	0.804969	ME_2020-07-24_23.5m	Freshwater	Mixed MG
Ga0485177__vRhyme_bin_342	Ga0485158	0.995782	ME_2020-07-24_23.5m	Freshwater	Mixed MG
Ga0485169__vRhyme_unbinned_588	Ga0485158	0.83205	ME_2020-07-24_23.5m	Freshwater	Mixed MG
Ga0485167__vRhyme_bin_136	Ga0485158	0.863189	ME_2020-07-24_23.5m	Freshwater	Mixed MG
Ga0485175__vRhyme_bin_178	Ga0485158	0.789689	ME_2020-07-24_23.5m	Freshwater	Mixed MG
Ga0485174__vRhyme_unbinned_1061	Ga0485158	0.88126	ME_2020-07-24_23.5m	Freshwater	Mixed MG
Ga0485162__vRhyme_bin_119	Ga0485158	0.989624	ME_2020-07-24_23.5m	Freshwater	Mixed MG
Ga0485177__vRhyme_unbinned_1197	Ga0485158	0.94124	ME_2020-07-24_23.5m	Freshwater	Mixed MG
Ga0485174__vRhyme_unbinned_1179	Ga0485158	0.997444	ME_2020-07-24_23.5m	Freshwater	Mixed MG
Ga0485177__vRhyme_bin_226	Ga0485158	0.888312	ME_2020-07-24_23.5m	Freshwater	Mixed MG
Ga0485157__vRhyme_bin_36	Ga0485158	0.756933	ME_2020-07-24_23.5m	Freshwater	Mixed MG
Ga0485175__vRhyme_bin_127	Ga0485158	0.928122	ME_2020-07-24_23.5m	Freshwater	Mixed MG
Ga0485175__vRhyme_bin_359	Ga0485158	0.91973	ME_2020-07-24_23.5m	Freshwater	Mixed MG
Ga0485176__vRhyme_bin_381	Ga0485158	0.965189	ME_2020-07-24_23.5m	Freshwater	Mixed MG
Ga0485165__vRhyme_bin_130	Ga0485158	0.850113	ME_2020-07-24_23.5m	Freshwater	Mixed MG
Ga0485177__vRhyme_bin_200	Ga0485158	0.97365	ME_2020-07-24_23.5m	Freshwater	Mixed MG
Ga0485175__vRhyme_bin_387	Ga0485158	0.994854	ME_2020-07-24_23.5m	Freshwater	Mixed MG
Ga0485158__vRhyme_unbinned_33	Ga0485158	0.96291	ME_2020-07-24_23.5m	Freshwater	Mixed MG
Ga0485158__vRhyme_bin_164	Ga0485158	0.840477	ME_2020-07-24_23.5m	Freshwater	Mixed MG
Ga0485174__vRhyme_unbinned_588	Ga0485158	0.950577	ME_2020-07-24_23.5m	Freshwater	Mixed MG
Ga0485162__vRhyme_bin_37	Ga0485158	0.947062	ME_2020-07-24_23.5m	Freshwater	Mixed MG
Ga0485167__vRhyme_unbinned_264	Ga0485158	0.91608	ME_2020-07-24_23.5m	Freshwater	Mixed MG
Ga0485177__vRhyme_unbinned_1150	Ga0485158	0.922495	ME_2020-07-24_23.5m	Freshwater	Mixed MG
Ga0485174__vRhyme_bin_497	Ga0485158	0.864242	ME_2020-07-24_23.5m	Freshwater	Mixed MG
Ga0485174__vRhyme_bin_231	Ga0485158	0.793674	ME_2020-07-24_23.5m	Freshwater	Mixed MG
Ga0485173__vRhyme_unbinned_418	Ga0485158	0.998934	ME_2020-07-24_23.5m	Freshwater	Mixed MG
Ga0485174__vRhyme_bin_252	Ga0485158	0.885105	ME_2020-07-24_23.5m	Freshwater	Mixed MG
Ga0485177__vRhyme_bin_316	Ga0485158	0.780344	ME_2020-07-24_23.5m	Freshwater	Mixed MG
Ga0485158__vRhyme_bin_55	Ga0485158	0.988995	ME_2020-07-24_23.5m	Freshwater	Mixed MG
Ga0485176__vRhyme_bin_145	Ga0485158	0.923404	ME_2020-07-24_23.5m	Freshwater	Mixed MG
Ga0485158__vRhyme_unbinned_341	Ga0485158	0.882792	ME_2020-07-24_23.5m	Freshwater	Mixed MG
Ga0485174__vRhyme_bin_249	Ga0485158	0.847145	ME_2020-07-24_23.5m	Freshwater	Mixed MG
Ga0485177__vRhyme_bin_289	Ga0485158	0.890193	ME_2020-07-24_23.5m	Freshwater	Mixed MG
Ga0485175__vRhyme_bin_379	Ga0485158	0.842867	ME_2020-07-24_23.5m	Freshwater	Mixed MG
Ga0485175__vRhyme_bin_299	Ga0485158	0.941186	ME_2020-07-24_23.5m	Freshwater	Mixed MG
Ga0485175__vRhyme_bin_36	Ga0485158	0.939355	ME_2020-07-24_23.5m	Freshwater	Mixed MG
Ga0485177__vRhyme_unbinned_721	Ga0485158	0.881015	ME_2020-07-24_23.5m	Freshwater	Mixed MG
Ga0485175__vRhyme_unbinned_1143	Ga0485158	0.999188	ME_2020-07-24_23.5m	Freshwater	Mixed MG
Ga0485161__vRhyme_bin_54	Ga0485158	0.999062	ME_2020-07-24_23.5m	Freshwater	Mixed MG
Ga0485162__vRhyme_bin_18	Ga0485158	0.999625	ME_2020-07-24_23.5m	Freshwater	Mixed MG
Ga0485175__vRhyme_bin_153	Ga0485158	0.773279	ME_2020-07-24_23.5m	Freshwater	Mixed MG
Ga0485167__vRhyme_unbinned_168	Ga0485158	0.999935	ME_2020-07-24_23.5m	Freshwater	Mixed MG
Ga0485181__vRhyme_bin_158	Ga0485158	0.772039	ME_2020-07-24_23.5m	Freshwater	Mixed MG
Ga0485176__vRhyme_unbinned_570	Ga0485158	0.99612	ME_2020-07-24_23.5m	Freshwater	Mixed MG
Ga0485177__vRhyme_bin_207	Ga0485158	0.959511	ME_2020-07-24_23.5m	Freshwater	Mixed MG
Ga0485176__vRhyme_unbinned_1008	Ga0485158	0.968844	ME_2020-07-24_23.5m	Freshwater	Mixed MG
Ga0485175__vRhyme_bin_355	Ga0485158	0.818689	ME_2020-07-24_23.5m	Freshwater	Mixed MG
Ga0485174__vRhyme_bin_454	Ga0485158	0.791479	ME_2020-07-24_23.5m	Freshwater	Mixed MG
Ga0485169__vRhyme_bin_5	Ga0485158	0.776363	ME_2020-07-24_23.5m	Freshwater	Mixed MG
Ga0485174__vRhyme_bin_299	Ga0485158	0.944078	ME_2020-07-24_23.5m	Freshwater	Mixed MG
Ga0485178__vRhyme_bin_230	Ga0485158	0.867432	ME_2020-07-24_23.5m	Freshwater	Mixed MG
Ga0485177__vRhyme_unbinned_194	Ga0485158	0.784679	ME_2020-07-24_23.5m	Freshwater	Mixed MG
Ga0485178__vRhyme_bin_12	Ga0485158	0.887343	ME_2020-07-24_23.5m	Freshwater	Mixed MG
Ga0485182__vRhyme_bin_530	Ga0485158	0.940124	ME_2020-07-24_23.5m	Freshwater	Mixed MG
Ga0485176__vRhyme_bin_190	Ga0485158	0.89389	ME_2020-07-24_23.5m	Freshwater	Mixed MG
Ga0485176__vRhyme_bin_104	Ga0485158	0.858187	ME_2020-07-24_23.5m	Freshwater	Mixed MG
Ga0485184__vRhyme_unbinned_1305	Ga0485158	0.959969	ME_2020-07-24_23.5m	Freshwater	Mixed MG
Ga0485165__vRhyme_bin_57	Ga0485158	0.9213	ME_2020-07-24_23.5m	Freshwater	Mixed MG
Ga0485177__vRhyme_bin_313	Ga0485158	0.948008	ME_2020-07-24_23.5m	Freshwater	Mixed MG
Ga0485162__vRhyme_bin_12	Ga0485158	0.926167	ME_2020-07-24_23.5m	Freshwater	Mixed MG
Ga0485175__vRhyme_bin_287	Ga0485158	0.969461	ME_2020-07-24_23.5m	Freshwater	Mixed MG
Ga0485162__vRhyme_bin_51	Ga0485158	0.933976	ME_2020-07-24_23.5m	Freshwater	Mixed MG
Ga0485175__vRhyme_bin_138	Ga0485158	0.825596	ME_2020-07-24_23.5m	Freshwater	Mixed MG
Ga0485178__vRhyme_bin_240	Ga0485158	0.849314	ME_2020-07-24_23.5m	Freshwater	Mixed MG
Ga0485175__vRhyme_bin_135	Ga0485158	0.892947	ME_2020-07-24_23.5m	Freshwater	Mixed MG
Ga0485175__vRhyme_bin_229	Ga0485158	0.796441	ME_2020-07-24_23.5m	Freshwater	Mixed MG
Ga0485162__vRhyme_bin_104	Ga0485158	0.999925	ME_2020-07-24_23.5m	Freshwater	Mixed MG
Ga0485165__vRhyme_unbinned_268	Ga0485158	0.999727	ME_2020-07-24_23.5m	Freshwater	Mixed MG
Ga0485166__vRhyme_bin_74	Ga0485158	0.998806	ME_2020-07-24_23.5m	Freshwater	Mixed MG
Ga0485175__vRhyme_bin_424	Ga0485158	0.799204	ME_2020-07-24_23.5m	Freshwater	Mixed MG
Ga0485175__vRhyme_unbinned_6	Ga0485158	0.988514	ME_2020-07-24_23.5m	Freshwater	Mixed MG
Ga0485177__vRhyme_unbinned_1116	Ga0485158	0.993941	ME_2020-07-24_23.5m	Freshwater	Mixed MG
Ga0485178__vRhyme_bin_48	Ga0485158	0.852977	ME_2020-07-24_23.5m	Freshwater	Mixed MG
Ga0485179__vRhyme_bin_75	Ga0485158	0.913711	ME_2020-07-24_23.5m	Freshwater	Mixed MG
Ga0485174__vRhyme_unbinned_994	Ga0485158	0.850208	ME_2020-07-24_23.5m	Freshwater	Mixed MG
Ga0485174__vRhyme_bin_260	Ga0485158	0.948193	ME_2020-07-24_23.5m	Freshwater	Mixed MG
Ga0485175__vRhyme_bin_242	Ga0485158	0.778196	ME_2020-07-24_23.5m	Freshwater	Mixed MG
Ga0485172__vRhyme_unbinned_96	Ga0485158	0.884129	ME_2020-07-24_23.5m	Freshwater	Mixed MG
Ga0485178__vRhyme_bin_97	Ga0485158	0.875489	ME_2020-07-24_23.5m	Freshwater	Mixed MG
Ga0485177__vRhyme_bin_295	Ga0485158	0.947364	ME_2020-07-24_23.5m	Freshwater	Mixed MG
Ga0485158__vRhyme_unbinned_562	Ga0485158	0.983858	ME_2020-07-24_23.5m	Freshwater	Mixed MG
Ga0485174__vRhyme_bin_151	Ga0485158	0.876217	ME_2020-07-24_23.5m	Freshwater	Mixed MG
Ga0485173__vRhyme_unbinned_1324	Ga0485158	0.990267	ME_2020-07-24_23.5m	Freshwater	Mixed MG
Ga0485175__vRhyme_unbinned_385	Ga0485158	0.867253	ME_2020-07-24_23.5m	Freshwater	Mixed MG
Ga0485182__vRhyme_unbinned_85	Ga0485158	0.912683	ME_2020-07-24_23.5m	Freshwater	Mixed MG
Ga0485165__vRhyme_bin_137	Ga0485158	0.869156	ME_2020-07-24_23.5m	Freshwater	Mixed MG
Ga0485175__vRhyme_bin_322	Ga0485158	0.768229	ME_2020-07-24_23.5m	Freshwater	Mixed MG
Ga0485158__vRhyme_unbinned_362	Ga0485158	1	ME_2020-07-24_23.5m	Freshwater	Mixed MG
Ga0485158__vRhyme_bin_93	Ga0485158	0.998592	ME_2020-07-24_23.5m	Freshwater	Mixed MG
Ga0485162__vRhyme_bin_81	Ga0485158	0.946855	ME_2020-07-24_23.5m	Freshwater	Mixed MG
Ga0485186__vRhyme_unbinned_1060	Ga0485158	0.981936	ME_2020-07-24_23.5m	Freshwater	Mixed MG
Ga0485176__vRhyme_bin_231	Ga0485158	0.867833	ME_2020-07-24_23.5m	Freshwater	Mixed MG
Ga0485174__vRhyme_unbinned_325	Ga0485158	0.923339	ME_2020-07-24_23.5m	Freshwater	Mixed MG
Ga0485180__vRhyme_bin_75	Ga0485158	0.939523	ME_2020-07-24_23.5m	Freshwater	Mixed MG
Ga0485175__vRhyme_bin_91	Ga0485158	0.861739	ME_2020-07-24_23.5m	Freshwater	Mixed MG
Ga0485162__vRhyme_bin_9	Ga0485158	0.958705	ME_2020-07-24_23.5m	Freshwater	Mixed MG
Ga0485165__vRhyme_bin_53	Ga0485158	0.994022	ME_2020-07-24_23.5m	Freshwater	Mixed MG
Ga0485174__vRhyme_bin_369	Ga0485158	0.87658	ME_2020-07-24_23.5m	Freshwater	Mixed MG
Ga0485175__vRhyme_bin_52	Ga0485158	0.891028	ME_2020-07-24_23.5m	Freshwater	Mixed MG
Ga0485186__vRhyme_unbinned_402	Ga0485158	0.841974	ME_2020-07-24_23.5m	Freshwater	Mixed MG
Ga0485176__vRhyme_bin_259	Ga0485158	0.941874	ME_2020-07-24_23.5m	Freshwater	Mixed MG
Ga0485158__vRhyme_bin_156	Ga0485158	0.968001	ME_2020-07-24_23.5m	Freshwater	Mixed MG
Ga0485176__vRhyme_bin_158	Ga0485158	0.826557	ME_2020-07-24_23.5m	Freshwater	Mixed MG
Ga0485175__vRhyme_bin_434	Ga0485158	0.782755	ME_2020-07-24_23.5m	Freshwater	Mixed MG
Ga0485180__vRhyme_bin_2	Ga0485158	0.904622	ME_2020-07-24_23.5m	Freshwater	Mixed MG
Ga0485158__vRhyme_unbinned_377	Ga0485158	0.997206	ME_2020-07-24_23.5m	Freshwater	Mixed MG
Ga0485177__vRhyme_unbinned_438	Ga0485158	0.998957	ME_2020-07-24_23.5m	Freshwater	Mixed MG
Ga0485175__vRhyme_bin_402	Ga0485158	0.797845	ME_2020-07-24_23.5m	Freshwater	Mixed MG
Ga0485158__vRhyme_bin_88	Ga0485158	0.971841	ME_2020-07-24_23.5m	Freshwater	Mixed MG
Ga0485181__vRhyme_unbinned_664	Ga0485158	0.866578	ME_2020-07-24_23.5m	Freshwater	Mixed MG
Ga0485174__vRhyme_unbinned_266	Ga0485158	0.998068	ME_2020-07-24_23.5m	Freshwater	Mixed MG
Ga0485178__vRhyme_unbinned_41	Ga0485158	0.98501	ME_2020-07-24_23.5m	Freshwater	Mixed MG
Ga0485175__vRhyme_unbinned_1221	Ga0485158	0.963594	ME_2020-07-24_23.5m	Freshwater	Mixed MG
Ga0485178__vRhyme_bin_51	Ga0485158	0.86256	ME_2020-07-24_23.5m	Freshwater	Mixed MG
Ga0485169__vRhyme_bin_140	Ga0485158	0.999298	ME_2020-07-24_23.5m	Freshwater	Mixed MG
Ga0485174__vRhyme_unbinned_73	Ga0485158	0.993844	ME_2020-07-24_23.5m	Freshwater	Mixed MG
Ga0485159__vRhyme_unbinned_309	Ga0485158	0.997068	ME_2020-07-24_23.5m	Freshwater	Mixed MG
Ga0485176__vRhyme_bin_361	Ga0485158	0.750791	ME_2020-07-24_23.5m	Freshwater	Mixed MG
Ga0485158__vRhyme_unbinned_200	Ga0485158	1	ME_2020-07-24_23.5m	Freshwater	Mixed MG
Ga0485162__vRhyme_bin_96	Ga0485158	0.898401	ME_2020-07-24_23.5m	Freshwater	Mixed MG
Ga0485158__vRhyme_unbinned_371	Ga0485158	0.995548	ME_2020-07-24_23.5m	Freshwater	Mixed MG
Ga0485175__vRhyme_bin_428	Ga0485158	0.805043	ME_2020-07-24_23.5m	Freshwater	Mixed MG
Ga0485162__vRhyme_bin_15	Ga0485158	0.840309	ME_2020-07-24_23.5m	Freshwater	Mixed MG
Ga0485174__vRhyme_unbinned_743	Ga0485158	0.977804	ME_2020-07-24_23.5m	Freshwater	Mixed MG
Ga0485176__vRhyme_bin_325	Ga0485158	0.836726	ME_2020-07-24_23.5m	Freshwater	Mixed MG
Ga0485175__vRhyme_bin_176	Ga0485158	0.950463	ME_2020-07-24_23.5m	Freshwater	Mixed MG
Ga0485162__vRhyme_bin_95	Ga0485158	0.982763	ME_2020-07-24_23.5m	Freshwater	Mixed MG
Ga0485180__vRhyme_bin_36	Ga0485158	0.966741	ME_2020-07-24_23.5m	Freshwater	Mixed MG
Ga0485177__vRhyme_unbinned_772	Ga0485158	0.964383	ME_2020-07-24_23.5m	Freshwater	Mixed MG
Ga0485175__vRhyme_bin_292	Ga0485158	0.78773	ME_2020-07-24_23.5m	Freshwater	Mixed MG
Ga0485175__vRhyme_unbinned_650	Ga0485158	0.996879	ME_2020-07-24_23.5m	Freshwater	Mixed MG
Ga0485173__vRhyme_bin_78	Ga0485158	0.863764	ME_2020-07-24_23.5m	Freshwater	Mixed MG
Ga0485158__vRhyme_bin_81	Ga0485158	0.995519	ME_2020-07-24_23.5m	Freshwater	Mixed MG
Ga0485175__vRhyme_unbinned_1002	Ga0485158	0.885284	ME_2020-07-24_23.5m	Freshwater	Mixed MG
Ga0485179__vRhyme_bin_106	Ga0485158	0.994113	ME_2020-07-24_23.5m	Freshwater	Mixed MG
Ga0485167__vRhyme_bin_123	Ga0485158	0.812025	ME_2020-07-24_23.5m	Freshwater	Mixed MG
Ga0485165__vRhyme_unbinned_26	Ga0485158	0.788273	ME_2020-07-24_23.5m	Freshwater	Mixed MG
Ga0485176__vRhyme_bin_133	Ga0485158	0.766102	ME_2020-07-24_23.5m	Freshwater	Mixed MG
Ga0485158__vRhyme_bin_151	Ga0485158	0.902426	ME_2020-07-24_23.5m	Freshwater	Mixed MG
Ga0485186__vRhyme_bin_450	Ga0485158	0.996579	ME_2020-07-24_23.5m	Freshwater	Mixed MG
Ga0485177__vRhyme_bin_327	Ga0485158	0.792574	ME_2020-07-24_23.5m	Freshwater	Mixed MG
Ga0485177__vRhyme_unbinned_24	Ga0485158	0.973908	ME_2020-07-24_23.5m	Freshwater	Mixed MG
Ga0485174__vRhyme_bin_343	Ga0485158	0.931522	ME_2020-07-24_23.5m	Freshwater	Mixed MG
Ga0485158__vRhyme_unbinned_213	Ga0485158	0.974593	ME_2020-07-24_23.5m	Freshwater	Mixed MG
Ga0485175__vRhyme_unbinned_342	Ga0485158	0.794762	ME_2020-07-24_23.5m	Freshwater	Mixed MG
Ga0485178__vRhyme_bin_255	Ga0485158	0.819305	ME_2020-07-24_23.5m	Freshwater	Mixed MG
Ga0485181__vRhyme_bin_51	Ga0485158	0.921763	ME_2020-07-24_23.5m	Freshwater	Mixed MG
Ga0485174__vRhyme_bin_398	Ga0485158	0.760861	ME_2020-07-24_23.5m	Freshwater	Mixed MG
Ga0485175__vRhyme_bin_174	Ga0485158	0.889127	ME_2020-07-24_23.5m	Freshwater	Mixed MG
Ga0485158__vRhyme_bin_30	Ga0485158	0.901463	ME_2020-07-24_23.5m	Freshwater	Mixed MG
Ga0485165__vRhyme_unbinned_635	Ga0485158	0.847425	ME_2020-07-24_23.5m	Freshwater	Mixed MG
Ga0485175__vRhyme_unbinned_1031	Ga0485158	0.842681	ME_2020-07-24_23.5m	Freshwater	Mixed MG
Ga0485174__vRhyme_bin_506	Ga0485158	0.954222	ME_2020-07-24_23.5m	Freshwater	Mixed MG
Ga0485162__vRhyme_bin_93	Ga0485158	0.83643	ME_2020-07-24_23.5m	Freshwater	Mixed MG
Ga0485175__vRhyme_bin_100	Ga0485158	0.774456	ME_2020-07-24_23.5m	Freshwater	Mixed MG
Ga0485180__vRhyme_bin_57	Ga0485158	0.956901	ME_2020-07-24_23.5m	Freshwater	Mixed MG
Ga0485158__vRhyme_bin_172	Ga0485158	0.924201	ME_2020-07-24_23.5m	Freshwater	Mixed MG
Ga0485176__vRhyme_bin_290	Ga0485158	0.966468	ME_2020-07-24_23.5m	Freshwater	Mixed MG
Ga0485176__vRhyme_bin_296	Ga0485158	0.993399	ME_2020-07-24_23.5m	Freshwater	Mixed MG
Ga0485158__vRhyme_bin_126	Ga0485158	0.989379	ME_2020-07-24_23.5m	Freshwater	Mixed MG
Ga0485174__vRhyme_bin_270	Ga0485158	0.876847	ME_2020-07-24_23.5m	Freshwater	Mixed MG
Ga0485158__vRhyme_bin_47	Ga0485158	0.852465	ME_2020-07-24_23.5m	Freshwater	Mixed MG
Ga0485175__vRhyme_bin_289	Ga0485158	0.793355	ME_2020-07-24_23.5m	Freshwater	Mixed MG
Ga0485176__vRhyme_unbinned_458	Ga0485158	0.852614	ME_2020-07-24_23.5m	Freshwater	Mixed MG
Ga0485176__vRhyme_bin_392	Ga0485158	0.970788	ME_2020-07-24_23.5m	Freshwater	Mixed MG
Ga0485165__vRhyme_bin_90	Ga0485158	0.80161	ME_2020-07-24_23.5m	Freshwater	Mixed MG
Ga0485161__vRhyme_bin_47	Ga0485158	0.911917	ME_2020-07-24_23.5m	Freshwater	Mixed MG
Ga0485157__vRhyme_bin_8	Ga0485158	0.998205	ME_2020-07-24_23.5m	Freshwater	Mixed MG
Ga0485165__vRhyme_bin_67	Ga0485158	0.961924	ME_2020-07-24_23.5m	Freshwater	Mixed MG
Ga0485177__vRhyme_bin_245	Ga0485158	0.751219	ME_2020-07-24_23.5m	Freshwater	Mixed MG
Ga0485158__vRhyme_bin_174	Ga0485158	0.999255	ME_2020-07-24_23.5m	Freshwater	Mixed MG
Ga0485177__vRhyme_bin_321	Ga0485158	0.941105	ME_2020-07-24_23.5m	Freshwater	Mixed MG
Ga0485177__vRhyme_bin_309	Ga0485158	0.949745	ME_2020-07-24_23.5m	Freshwater	Mixed MG
Ga0485175__vRhyme_bin_406	Ga0485158	0.87098	ME_2020-07-24_23.5m	Freshwater	Mixed MG
Ga0485180__vRhyme_bin_69	Ga0485158	0.786723	ME_2020-07-24_23.5m	Freshwater	Mixed MG
Ga0485169__vRhyme_unbinned_52	Ga0485158	0.819723	ME_2020-07-24_23.5m	Freshwater	Mixed MG
Ga0485177__vRhyme_bin_177	Ga0485158	0.9648	ME_2020-07-24_23.5m	Freshwater	Mixed MG
Ga0485158__vRhyme_bin_140	Ga0485158	0.988541	ME_2020-07-24_23.5m	Freshwater	Mixed MG
Ga0485175__vRhyme_unbinned_921	Ga0485158	0.994412	ME_2020-07-24_23.5m	Freshwater	Mixed MG
Ga0485158__vRhyme_unbinned_111	Ga0485158	0.869385	ME_2020-07-24_23.5m	Freshwater	Mixed MG
Ga0485176__vRhyme_bin_297	Ga0485158	0.844206	ME_2020-07-24_23.5m	Freshwater	Mixed MG
Ga0485174__vRhyme_unbinned_84	Ga0485158	0.935421	ME_2020-07-24_23.5m	Freshwater	Mixed MG
Ga0485174__vRhyme_bin_232	Ga0485158	0.834829	ME_2020-07-24_23.5m	Freshwater	Mixed MG
Ga0485177__vRhyme_unbinned_714	Ga0485158	0.977797	ME_2020-07-24_23.5m	Freshwater	Mixed MG
Ga0485162__vRhyme_bin_7	Ga0485158	0.931728	ME_2020-07-24_23.5m	Freshwater	Mixed MG
Ga0485162__vRhyme_bin_27	Ga0485158	0.966678	ME_2020-07-24_23.5m	Freshwater	Mixed MG
Ga0485174__vRhyme_bin_451	Ga0485158	0.829828	ME_2020-07-24_23.5m	Freshwater	Mixed MG
Ga0485158__vRhyme_bin_102	Ga0485158	0.991595	ME_2020-07-24_23.5m	Freshwater	Mixed MG
Ga0485176__vRhyme_bin_348	Ga0485158	0.992699	ME_2020-07-24_23.5m	Freshwater	Mixed MG
Ga0485175__vRhyme_unbinned_518	Ga0485158	0.985857	ME_2020-07-24_23.5m	Freshwater	Mixed MG
Ga0485158__vRhyme_bin_54	Ga0485158	0.961714	ME_2020-07-24_23.5m	Freshwater	Mixed MG
Ga0485174__vRhyme_unbinned_927	Ga0485158	0.851769	ME_2020-07-24_23.5m	Freshwater	Mixed MG
Ga0485167__vRhyme_bin_39	Ga0485158	0.83609	ME_2020-07-24_23.5m	Freshwater	Mixed MG
Ga0485165__vRhyme_bin_168	Ga0485158	0.980414	ME_2020-07-24_23.5m	Freshwater	Mixed MG
Ga0485158__vRhyme_unbinned_652	Ga0485158	0.984638	ME_2020-07-24_23.5m	Freshwater	Mixed MG
Ga0485176__vRhyme_bin_350	Ga0485158	0.807686	ME_2020-07-24_23.5m	Freshwater	Mixed MG
Ga0485177__vRhyme_bin_98	Ga0485158	0.927741	ME_2020-07-24_23.5m	Freshwater	Mixed MG
Ga0485174__vRhyme_bin_400	Ga0485158	0.978841	ME_2020-07-24_23.5m	Freshwater	Mixed MG
Ga0485181__vRhyme_bin_123	Ga0485158	0.953993	ME_2020-07-24_23.5m	Freshwater	Mixed MG
Ga0485167__vRhyme_bin_127	Ga0485158	0.940705	ME_2020-07-24_23.5m	Freshwater	Mixed MG
Ga0485176__vRhyme_bin_405	Ga0485158	0.843618	ME_2020-07-24_23.5m	Freshwater	Mixed MG
Ga0485161__vRhyme_bin_24	Ga0485158	0.999912	ME_2020-07-24_23.5m	Freshwater	Mixed MG
Ga0485158__vRhyme_bin_1	Ga0485158	0.995058	ME_2020-07-24_23.5m	Freshwater	Mixed MG
Ga0485165__vRhyme_bin_123	Ga0485158	0.888684	ME_2020-07-24_23.5m	Freshwater	Mixed MG
Ga0485177__vRhyme_bin_175	Ga0485158	0.941396	ME_2020-07-24_23.5m	Freshwater	Mixed MG
Ga0485176__vRhyme_bin_320	Ga0485158	0.782981	ME_2020-07-24_23.5m	Freshwater	Mixed MG
Ga0485181__vRhyme_bin_132	Ga0485158	0.752993	ME_2020-07-24_23.5m	Freshwater	Mixed MG
Ga0485181__vRhyme_bin_117	Ga0485158	0.756466	ME_2020-07-24_23.5m	Freshwater	Mixed MG
Ga0485174__vRhyme_unbinned_538	Ga0485158	0.9206	ME_2020-07-24_23.5m	Freshwater	Mixed MG
Ga0485177__vRhyme_bin_275	Ga0485158	0.955369	ME_2020-07-24_23.5m	Freshwater	Mixed MG
Ga0485174__vRhyme_bin_433	Ga0485158	0.900023	ME_2020-07-24_23.5m	Freshwater	Mixed MG
Ga0485178__vRhyme_bin_128	Ga0485158	0.818268	ME_2020-07-24_23.5m	Freshwater	Mixed MG
Ga0485175__vRhyme_bin_324	Ga0485158	0.821784	ME_2020-07-24_23.5m	Freshwater	Mixed MG
Ga0485159__vRhyme_unbinned_165	Ga0485158	0.959116	ME_2020-07-24_23.5m	Freshwater	Mixed MG
Ga0485182__vRhyme_unbinned_1286	Ga0485158	0.883245	ME_2020-07-24_23.5m	Freshwater	Mixed MG
Ga0485185__vRhyme_unbinned_727	Ga0485158	0.756384	ME_2020-07-24_23.5m	Freshwater	Mixed MG
Ga0485174__vRhyme_bin_429	Ga0485158	0.93965	ME_2020-07-24_23.5m	Freshwater	Mixed MG
Ga0485177__vRhyme_bin_276	Ga0485158	0.966889	ME_2020-07-24_23.5m	Freshwater	Mixed MG
Ga0485174__vRhyme_bin_461	Ga0485158	0.791344	ME_2020-07-24_23.5m	Freshwater	Mixed MG
Ga0485176__vRhyme_unbinned_860	Ga0485158	0.977286	ME_2020-07-24_23.5m	Freshwater	Mixed MG
Ga0485184__vRhyme_bin_541	Ga0485158	0.987611	ME_2020-07-24_23.5m	Freshwater	Mixed MG
Ga0485167__vRhyme_bin_113	Ga0485158	0.877379	ME_2020-07-24_23.5m	Freshwater	Mixed MG
Ga0485177__vRhyme_bin_206	Ga0485158	0.797476	ME_2020-07-24_23.5m	Freshwater	Mixed MG
Ga0485158__vRhyme_bin_69	Ga0485158	0.99138	ME_2020-07-24_23.5m	Freshwater	Mixed MG
Ga0485176__vRhyme_bin_102	Ga0485158	0.96888	ME_2020-07-24_23.5m	Freshwater	Mixed MG
Ga0485178__vRhyme_bin_140	Ga0485158	0.751725	ME_2020-07-24_23.5m	Freshwater	Mixed MG
Ga0485176__vRhyme_unbinned_518	Ga0485158	0.951427	ME_2020-07-24_23.5m	Freshwater	Mixed MG
Ga0485174__vRhyme_bin_261	Ga0485158	0.98658	ME_2020-07-24_23.5m	Freshwater	Mixed MG
Ga0485174__vRhyme_bin_477	Ga0485158	0.809495	ME_2020-07-24_23.5m	Freshwater	Mixed MG
Ga0485184__vRhyme_bin_380	Ga0485158	0.90554	ME_2020-07-24_23.5m	Freshwater	Mixed MG
Ga0485158__vRhyme_unbinned_662	Ga0485158	0.970168	ME_2020-07-24_23.5m	Freshwater	Mixed MG
Ga0485178__vRhyme_bin_46	Ga0485158	0.834283	ME_2020-07-24_23.5m	Freshwater	Mixed MG
Ga0485178__vRhyme_bin_85	Ga0485158	0.822199	ME_2020-07-24_23.5m	Freshwater	Mixed MG
Ga0485158__vRhyme_unbinned_336	Ga0485158	0.994066	ME_2020-07-24_23.5m	Freshwater	Mixed MG
Ga0485158__vRhyme_unbinned_545	Ga0485158	0.998212	ME_2020-07-24_23.5m	Freshwater	Mixed MG
Ga0485175__vRhyme_unbinned_624	Ga0485158	0.960657	ME_2020-07-24_23.5m	Freshwater	Mixed MG
Ga0485158__vRhyme_bin_100	Ga0485158	0.997479	ME_2020-07-24_23.5m	Freshwater	Mixed MG
Ga0485174__vRhyme_bin_390	Ga0485158	0.908298	ME_2020-07-24_23.5m	Freshwater	Mixed MG
Ga0485165__vRhyme_unbinned_107	Ga0485158	0.811855	ME_2020-07-24_23.5m	Freshwater	Mixed MG
Ga0485174__vRhyme_unbinned_472	Ga0485158	0.982834	ME_2020-07-24_23.5m	Freshwater	Mixed MG
Ga0485174__vRhyme_unbinned_975	Ga0485158	0.979361	ME_2020-07-24_23.5m	Freshwater	Mixed MG
Ga0485176__vRhyme_unbinned_1221	Ga0485158	0.987327	ME_2020-07-24_23.5m	Freshwater	Mixed MG
Ga0485177__vRhyme_bin_79	Ga0485158	0.995398	ME_2020-07-24_23.5m	Freshwater	Mixed MG
Ga0485161__vRhyme_bin_65	Ga0485158	0.878923	ME_2020-07-24_23.5m	Freshwater	Mixed MG
Ga0485182__vRhyme_unbinned_656	Ga0485158	0.942643	ME_2020-07-24_23.5m	Freshwater	Mixed MG
Ga0485174__vRhyme_unbinned_74	Ga0485158	0.750914	ME_2020-07-24_23.5m	Freshwater	Mixed MG
Ga0485175__vRhyme_bin_43	Ga0485158	0.853024	ME_2020-07-24_23.5m	Freshwater	Mixed MG
Ga0485174__vRhyme_unbinned_83	Ga0485158	0.976327	ME_2020-07-24_23.5m	Freshwater	Mixed MG
Ga0485173__vRhyme_unbinned_239	Ga0485158	0.782563	ME_2020-07-24_23.5m	Freshwater	Mixed MG
Ga0485174__vRhyme_bin_440	Ga0485158	0.783657	ME_2020-07-24_23.5m	Freshwater	Mixed MG
Ga0485179__vRhyme_unbinned_312	Ga0485158	0.886729	ME_2020-07-24_23.5m	Freshwater	Mixed MG
Ga0485173__vRhyme_bin_459	Ga0485158	0.813916	ME_2020-07-24_23.5m	Freshwater	Mixed MG
Ga0485185__vRhyme_unbinned_193	Ga0485158	0.883619	ME_2020-07-24_23.5m	Freshwater	Mixed MG
Ga0485158__vRhyme_bin_107	Ga0485158	0.991938	ME_2020-07-24_23.5m	Freshwater	Mixed MG
Ga0485175__vRhyme_bin_352	Ga0485158	0.940051	ME_2020-07-24_23.5m	Freshwater	Mixed MG
Ga0485162__vRhyme_unbinned_46	Ga0485158	0.999077	ME_2020-07-24_23.5m	Freshwater	Mixed MG
Ga0485158__vRhyme_unbinned_487	Ga0485158	0.999684	ME_2020-07-24_23.5m	Freshwater	Mixed MG
Ga0485175__vRhyme_bin_42	Ga0485158	0.865812	ME_2020-07-24_23.5m	Freshwater	Mixed MG
Ga0485174__vRhyme_bin_193	Ga0485158	0.880239	ME_2020-07-24_23.5m	Freshwater	Mixed MG
Ga0485178__vRhyme_bin_121	Ga0485158	0.958697	ME_2020-07-24_23.5m	Freshwater	Mixed MG
Ga0485180__vRhyme_bin_70	Ga0485158	0.902927	ME_2020-07-24_23.5m	Freshwater	Mixed MG
Ga0485177__vRhyme_bin_237	Ga0485158	0.964049	ME_2020-07-24_23.5m	Freshwater	Mixed MG
Ga0485165__vRhyme_unbinned_123	Ga0485158	0.889566	ME_2020-07-24_23.5m	Freshwater	Mixed MG
Ga0485174__vRhyme_bin_350	Ga0485158	0.851906	ME_2020-07-24_23.5m	Freshwater	Mixed MG
Ga0485175__vRhyme_unbinned_154	Ga0485158	0.997491	ME_2020-07-24_23.5m	Freshwater	Mixed MG
Ga0485174__vRhyme_bin_250	Ga0485158	0.776085	ME_2020-07-24_23.5m	Freshwater	Mixed MG
Ga0485177__vRhyme_bin_302	Ga0485158	0.848139	ME_2020-07-24_23.5m	Freshwater	Mixed MG
Ga0485162__vRhyme_bin_38	Ga0485158	0.916706	ME_2020-07-24_23.5m	Freshwater	Mixed MG
Ga0485174__vRhyme_bin_103	Ga0485158	0.815452	ME_2020-07-24_23.5m	Freshwater	Mixed MG
Ga0485162__vRhyme_bin_32	Ga0485158	0.871347	ME_2020-07-24_23.5m	Freshwater	Mixed MG
Ga0485158__vRhyme_unbinned_668	Ga0485158	0.979104	ME_2020-07-24_23.5m	Freshwater	Mixed MG
Ga0485165__vRhyme_bin_140	Ga0485158	0.986871	ME_2020-07-24_23.5m	Freshwater	Mixed MG
Ga0485158__vRhyme_unbinned_568	Ga0485158	0.999622	ME_2020-07-24_23.5m	Freshwater	Mixed MG
Ga0485158__vRhyme_unbinned_20	Ga0485158	0.996742	ME_2020-07-24_23.5m	Freshwater	Mixed MG
Ga0485174__vRhyme_unbinned_895	Ga0485158	0.770776	ME_2020-07-24_23.5m	Freshwater	Mixed MG
Ga0485158__vRhyme_bin_68	Ga0485158	0.994946	ME_2020-07-24_23.5m	Freshwater	Mixed MG
Ga0485167__vRhyme_unbinned_276	Ga0485158	1	ME_2020-07-24_23.5m	Freshwater	Mixed MG
Ga0485175__vRhyme_unbinned_700	Ga0485158	0.972206	ME_2020-07-24_23.5m	Freshwater	Mixed MG
Ga0485174__vRhyme_bin_345	Ga0485158	0.823532	ME_2020-07-24_23.5m	Freshwater	Mixed MG
Ga0485175__vRhyme_bin_49	Ga0485158	0.841949	ME_2020-07-24_23.5m	Freshwater	Mixed MG
Ga0485158__vRhyme_unbinned_476	Ga0485158	0.998669	ME_2020-07-24_23.5m	Freshwater	Mixed MG
Ga0485169__vRhyme_bin_22	Ga0485158	0.976801	ME_2020-07-24_23.5m	Freshwater	Mixed MG
Ga0485174__vRhyme_bin_52	Ga0485158	0.833742	ME_2020-07-24_23.5m	Freshwater	Mixed MG
Ga0485165__vRhyme_bin_54	Ga0485158	0.921034	ME_2020-07-24_23.5m	Freshwater	Mixed MG
Ga0485177__vRhyme_bin_87	Ga0485158	0.992435	ME_2020-07-24_23.5m	Freshwater	Mixed MG
Ga0485173__vRhyme_bin_429	Ga0485158	0.753535	ME_2020-07-24_23.5m	Freshwater	Mixed MG
Ga0485161__vRhyme_bin_75	Ga0485158	0.86714	ME_2020-07-24_23.5m	Freshwater	Mixed MG
Ga0485165__vRhyme_unbinned_650	Ga0485158	0.990812	ME_2020-07-24_23.5m	Freshwater	Mixed MG
Ga0485165__vRhyme_bin_59	Ga0485158	0.972089	ME_2020-07-24_23.5m	Freshwater	Mixed MG
Ga0485179__vRhyme_bin_138	Ga0485158	0.838211	ME_2020-07-24_23.5m	Freshwater	Mixed MG
Ga0485178__vRhyme_bin_76	Ga0485158	0.777582	ME_2020-07-24_23.5m	Freshwater	Mixed MG
Ga0485174__vRhyme_bin_80	Ga0485158	0.931195	ME_2020-07-24_23.5m	Freshwater	Mixed MG
Ga0485158__vRhyme_unbinned_502	Ga0485158	0.929134	ME_2020-07-24_23.5m	Freshwater	Mixed MG
Ga0485178__vRhyme_bin_277	Ga0485158	0.782004	ME_2020-07-24_23.5m	Freshwater	Mixed MG
Ga0485177__vRhyme_unbinned_29	Ga0485158	0.968016	ME_2020-07-24_23.5m	Freshwater	Mixed MG
Ga0485177__vRhyme_bin_274	Ga0485158	0.851933	ME_2020-07-24_23.5m	Freshwater	Mixed MG
Ga0485175__vRhyme_unbinned_132	Ga0485158	0.9955	ME_2020-07-24_23.5m	Freshwater	Mixed MG
Ga0485175__vRhyme_bin_349	Ga0485158	0.981534	ME_2020-07-24_23.5m	Freshwater	Mixed MG
Ga0485174__vRhyme_bin_434	Ga0485158	0.813499	ME_2020-07-24_23.5m	Freshwater	Mixed MG
Ga0485167__vRhyme_bin_115	Ga0485158	0.984633	ME_2020-07-24_23.5m	Freshwater	Mixed MG
Ga0485176__vRhyme_bin_40	Ga0485158	0.888593	ME_2020-07-24_23.5m	Freshwater	Mixed MG
Ga0485174__vRhyme_bin_399	Ga0485158	0.897141	ME_2020-07-24_23.5m	Freshwater	Mixed MG
Ga0485178__vRhyme_bin_211	Ga0485158	0.758536	ME_2020-07-24_23.5m	Freshwater	Mixed MG
Ga0485162__vRhyme_unbinned_72	Ga0485158	0.993976	ME_2020-07-24_23.5m	Freshwater	Mixed MG
Ga0485175__vRhyme_bin_172	Ga0485158	0.809407	ME_2020-07-24_23.5m	Freshwater	Mixed MG
Ga0485175__vRhyme_bin_38	Ga0485158	0.933556	ME_2020-07-24_23.5m	Freshwater	Mixed MG
Ga0485165__vRhyme_bin_44	Ga0485158	0.859135	ME_2020-07-24_23.5m	Freshwater	Mixed MG
Ga0485178__vRhyme_bin_222	Ga0485158	0.953704	ME_2020-07-24_23.5m	Freshwater	Mixed MG
Ga0485174__vRhyme_bin_352	Ga0485158	0.982371	ME_2020-07-24_23.5m	Freshwater	Mixed MG
Ga0485176__vRhyme_bin_28	Ga0485158	0.908668	ME_2020-07-24_23.5m	Freshwater	Mixed MG
Ga0485173__vRhyme_unbinned_631	Ga0485158	0.821717	ME_2020-07-24_23.5m	Freshwater	Mixed MG
Ga0485184__vRhyme_bin_511	Ga0485158	0.810998	ME_2020-07-24_23.5m	Freshwater	Mixed MG
Ga0485177__vRhyme_bin_37	Ga0485158	0.800159	ME_2020-07-24_23.5m	Freshwater	Mixed MG
Ga0485158__vRhyme_unbinned_393	Ga0485158	0.999486	ME_2020-07-24_23.5m	Freshwater	Mixed MG
Ga0485162__vRhyme_bin_89	Ga0485158	0.986189	ME_2020-07-24_23.5m	Freshwater	Mixed MG
Ga0485178__vRhyme_bin_56	Ga0485158	0.929331	ME_2020-07-24_23.5m	Freshwater	Mixed MG
Ga0485174__vRhyme_bin_409	Ga0485158	0.791616	ME_2020-07-24_23.5m	Freshwater	Mixed MG
Ga0485162__vRhyme_bin_44	Ga0485158	0.999142	ME_2020-07-24_23.5m	Freshwater	Mixed MG
Ga0485174__vRhyme_bin_132	Ga0485158	0.978588	ME_2020-07-24_23.5m	Freshwater	Mixed MG
Ga0485158__vRhyme_bin_70	Ga0485158	0.998369	ME_2020-07-24_23.5m	Freshwater	Mixed MG
Ga0485179__vRhyme_bin_44	Ga0485158	0.812869	ME_2020-07-24_23.5m	Freshwater	Mixed MG
Ga0485176__vRhyme_unbinned_259	Ga0485158	0.902414	ME_2020-07-24_23.5m	Freshwater	Mixed MG
Ga0485162__vRhyme_bin_70	Ga0485158	0.796302	ME_2020-07-24_23.5m	Freshwater	Mixed MG
Ga0485173__vRhyme_bin_318	Ga0485158	0.777975	ME_2020-07-24_23.5m	Freshwater	Mixed MG
Ga0485178__vRhyme_bin_74	Ga0485158	0.814915	ME_2020-07-24_23.5m	Freshwater	Mixed MG
Ga0485167__vRhyme_bin_126	Ga0485158	0.985067	ME_2020-07-24_23.5m	Freshwater	Mixed MG
Ga0485176__vRhyme_bin_331	Ga0485158	0.937284	ME_2020-07-24_23.5m	Freshwater	Mixed MG
Ga0485179__vRhyme_bin_134	Ga0485158	0.85512	ME_2020-07-24_23.5m	Freshwater	Mixed MG
Ga0485174__vRhyme_unbinned_505	Ga0485158	0.938187	ME_2020-07-24_23.5m	Freshwater	Mixed MG
Ga0485176__vRhyme_bin_307	Ga0485158	0.871416	ME_2020-07-24_23.5m	Freshwater	Mixed MG
Ga0485176__vRhyme_bin_256	Ga0485158	0.857659	ME_2020-07-24_23.5m	Freshwater	Mixed MG
Ga0485178__vRhyme_bin_142	Ga0485158	0.892361	ME_2020-07-24_23.5m	Freshwater	Mixed MG
Ga0485175__vRhyme_bin_432	Ga0485158	0.979472	ME_2020-07-24_23.5m	Freshwater	Mixed MG
Ga0485165__vRhyme_unbinned_297	Ga0485158	0.999938	ME_2020-07-24_23.5m	Freshwater	Mixed MG
Ga0485176__vRhyme_bin_306	Ga0485158	0.895091	ME_2020-07-24_23.5m	Freshwater	Mixed MG
Ga0485177__vRhyme_unbinned_428	Ga0485158	0.934873	ME_2020-07-24_23.5m	Freshwater	Mixed MG
Ga0485176__vRhyme_bin_293	Ga0485158	0.961112	ME_2020-07-24_23.5m	Freshwater	Mixed MG
Ga0485169__vRhyme_bin_70	Ga0485158	0.897657	ME_2020-07-24_23.5m	Freshwater	Mixed MG
Ga0485166__vRhyme_bin_22	Ga0485158	0.98985	ME_2020-07-24_23.5m	Freshwater	Mixed MG
Ga0485161__vRhyme_bin_34	Ga0485158	0.988465	ME_2020-07-24_23.5m	Freshwater	Mixed MG
Ga0485174__vRhyme_bin_346	Ga0485158	0.998755	ME_2020-07-24_23.5m	Freshwater	Mixed MG
Ga0485167__vRhyme_bin_80	Ga0485158	0.937511	ME_2020-07-24_23.5m	Freshwater	Mixed MG
Ga0485158__vRhyme_unbinned_685	Ga0485158	0.994101	ME_2020-07-24_23.5m	Freshwater	Mixed MG
Ga0485175__vRhyme_bin_356	Ga0485158	0.811477	ME_2020-07-24_23.5m	Freshwater	Mixed MG
Ga0485174__vRhyme_unbinned_791	Ga0485158	0.985166	ME_2020-07-24_23.5m	Freshwater	Mixed MG
Ga0485165__vRhyme_bin_75	Ga0485158	0.899122	ME_2020-07-24_23.5m	Freshwater	Mixed MG
Ga0485165__vRhyme_bin_104	Ga0485158	0.930701	ME_2020-07-24_23.5m	Freshwater	Mixed MG
Ga0485177__vRhyme_unbinned_884	Ga0485158	0.987011	ME_2020-07-24_23.5m	Freshwater	Mixed MG
Ga0485175__vRhyme_unbinned_1160	Ga0485158	0.994308	ME_2020-07-24_23.5m	Freshwater	Mixed MG
Ga0485179__vRhyme_bin_103	Ga0485158	0.86596	ME_2020-07-24_23.5m	Freshwater	Mixed MG
Ga0485174__vRhyme_unbinned_98	Ga0485158	0.979551	ME_2020-07-24_23.5m	Freshwater	Mixed MG
Ga0485174__vRhyme_unbinned_846	Ga0485158	0.937593	ME_2020-07-24_23.5m	Freshwater	Mixed MG
Ga0485167__vRhyme_bin_44	Ga0485158	0.90573	ME_2020-07-24_23.5m	Freshwater	Mixed MG
Ga0485175__vRhyme_bin_177	Ga0485158	0.814751	ME_2020-07-24_23.5m	Freshwater	Mixed MG
Ga0485159__vRhyme_unbinned_100	Ga0485158	0.813477	ME_2020-07-24_23.5m	Freshwater	Mixed MG
Ga0485158__vRhyme_unbinned_499	Ga0485158	0.997794	ME_2020-07-24_23.5m	Freshwater	Mixed MG
Ga0485158__vRhyme_bin_104	Ga0485158	0.962548	ME_2020-07-24_23.5m	Freshwater	Mixed MG
Ga0485175__vRhyme_bin_165	Ga0485158	0.808906	ME_2020-07-24_23.5m	Freshwater	Mixed MG
Ga0485174__vRhyme_bin_344	Ga0485158	0.764859	ME_2020-07-24_23.5m	Freshwater	Mixed MG
Ga0485175__vRhyme_bin_141	Ga0485158	0.963224	ME_2020-07-24_23.5m	Freshwater	Mixed MG
Ga0485177__vRhyme_bin_57	Ga0485158	0.809737	ME_2020-07-24_23.5m	Freshwater	Mixed MG
Ga0485176__vRhyme_bin_395	Ga0485158	0.839543	ME_2020-07-24_23.5m	Freshwater	Mixed MG
Ga0485177__vRhyme_bin_256	Ga0485158	0.79906	ME_2020-07-24_23.5m	Freshwater	Mixed MG
Ga0485175__vRhyme_bin_120	Ga0485158	0.998934	ME_2020-07-24_23.5m	Freshwater	Mixed MG
Ga0485159__vRhyme_unbinned_95	Ga0485158	0.824847	ME_2020-07-24_23.5m	Freshwater	Mixed MG
Ga0485159__vRhyme_unbinned_300	Ga0485173	0.99919	ME_2020-07-24_5m	Freshwater	Virome
Ga0485173__vRhyme_unbinned_710	Ga0485173	1	ME_2020-07-24_5m	Freshwater	Virome
Ga0485173__vRhyme_unbinned_394	Ga0485173	0.999758	ME_2020-07-24_5m	Freshwater	Virome
Ga0485159__vRhyme_bin_64	Ga0485173	0.999996	ME_2020-07-24_5m	Freshwater	Virome
Ga0485159__vRhyme_unbinned_244	Ga0485173	1	ME_2020-07-24_5m	Freshwater	Virome
Ga0485159__vRhyme_bin_88	Ga0485173	0.798792	ME_2020-07-24_5m	Freshwater	Virome
Ga0485159__vRhyme_unbinned_64	Ga0485173	1	ME_2020-07-24_5m	Freshwater	Virome
Ga0485164__vRhyme_unbinned_101	Ga0485173	0.983494	ME_2020-07-24_5m	Freshwater	Virome
Ga0485173__vRhyme_unbinned_335	Ga0485173	1	ME_2020-07-24_5m	Freshwater	Virome
Ga0485159__vRhyme_bin_24	Ga0485173	0.999797	ME_2020-07-24_5m	Freshwater	Virome
Ga0485159__vRhyme_unbinned_375	Ga0485173	0.999846	ME_2020-07-24_5m	Freshwater	Virome
Ga0485173__vRhyme_bin_84	Ga0485173	1	ME_2020-07-24_5m	Freshwater	Virome
Ga0485173__vRhyme_bin_28	Ga0485173	0.999916	ME_2020-07-24_5m	Freshwater	Virome
Ga0485173__vRhyme_bin_282	Ga0485173	0.999878	ME_2020-07-24_5m	Freshwater	Virome
Ga0485159__vRhyme_unbinned_291	Ga0485173	0.999014	ME_2020-07-24_5m	Freshwater	Virome
Ga0485159__vRhyme_bin_36	Ga0485173	0.998847	ME_2020-07-24_5m	Freshwater	Virome
Ga0485173__vRhyme_bin_97	Ga0485173	0.999951	ME_2020-07-24_5m	Freshwater	Virome
Ga0485173__vRhyme_unbinned_370	Ga0485173	0.999923	ME_2020-07-24_5m	Freshwater	Virome
Ga0485173__vRhyme_bin_241	Ga0485173	0.999493	ME_2020-07-24_5m	Freshwater	Virome
Ga0485159__vRhyme_bin_92	Ga0485173	0.999977	ME_2020-07-24_5m	Freshwater	Virome
Ga0485177__vRhyme_bin_218	Ga0485173	0.99975	ME_2020-07-24_5m	Freshwater	Virome
Ga0485186__vRhyme_unbinned_104	Ga0485173	1	ME_2020-07-24_5m	Freshwater	Virome
Ga0485162__vRhyme_unbinned_154	Ga0485173	0.994899	ME_2020-07-24_5m	Freshwater	Virome
Ga0485159__vRhyme_unbinned_339	Ga0485173	0.998823	ME_2020-07-24_5m	Freshwater	Virome
Ga0485173__vRhyme_unbinned_728	Ga0485173	1	ME_2020-07-24_5m	Freshwater	Virome
Ga0485159__vRhyme_bin_59	Ga0485173	0.999873	ME_2020-07-24_5m	Freshwater	Virome
Ga0485173__vRhyme_unbinned_1227	Ga0485173	0.999954	ME_2020-07-24_5m	Freshwater	Virome
Ga0485186__vRhyme_bin_357	Ga0485173	0.90497	ME_2020-07-24_5m	Freshwater	Virome
Ga0485173__vRhyme_bin_288	Ga0485173	0.999569	ME_2020-07-24_5m	Freshwater	Virome
Ga0485159__vRhyme_bin_87	Ga0485173	0.9936	ME_2020-07-24_5m	Freshwater	Virome
Ga0485173__vRhyme_bin_89	Ga0485173	1	ME_2020-07-24_5m	Freshwater	Virome
Ga0485173__vRhyme_bin_206	Ga0485173	0.99998	ME_2020-07-24_5m	Freshwater	Virome
Ga0485173__vRhyme_bin_555	Ga0485173	1	ME_2020-07-24_5m	Freshwater	Virome
Ga0485173__vRhyme_unbinned_551	Ga0485173	1	ME_2020-07-24_5m	Freshwater	Virome
Ga0485159__vRhyme_unbinned_223	Ga0485173	0.999934	ME_2020-07-24_5m	Freshwater	Virome
Ga0485173__vRhyme_bin_501	Ga0485173	1	ME_2020-07-24_5m	Freshwater	Virome
Ga0485173__vRhyme_bin_390	Ga0485173	0.999807	ME_2020-07-24_5m	Freshwater	Virome
Ga0485173__vRhyme_unbinned_720	Ga0485173	1	ME_2020-07-24_5m	Freshwater	Virome
Ga0485159__vRhyme_unbinned_342	Ga0485173	1	ME_2020-07-24_5m	Freshwater	Virome
Ga0485173__vRhyme_bin_178	Ga0485173	1	ME_2020-07-24_5m	Freshwater	Virome
Ga0485173__vRhyme_bin_255	Ga0485173	1	ME_2020-07-24_5m	Freshwater	Virome
Ga0485173__vRhyme_bin_273	Ga0485173	0.997038	ME_2020-07-24_5m	Freshwater	Virome
Ga0485159__vRhyme_unbinned_110	Ga0485173	0.999536	ME_2020-07-24_5m	Freshwater	Virome
Ga0485159__vRhyme_bin_18	Ga0485173	0.99724	ME_2020-07-24_5m	Freshwater	Virome
Ga0485177__vRhyme_bin_342	Ga0485173	0.998235	ME_2020-07-24_5m	Freshwater	Virome
Ga0485173__vRhyme_unbinned_1195	Ga0485173	1	ME_2020-07-24_5m	Freshwater	Virome
Ga0485173__vRhyme_bin_320	Ga0485173	1	ME_2020-07-24_5m	Freshwater	Virome
Ga0485159__vRhyme_unbinned_305	Ga0485173	0.999949	ME_2020-07-24_5m	Freshwater	Virome
Ga0485159__vRhyme_unbinned_156	Ga0485173	1	ME_2020-07-24_5m	Freshwater	Virome
Ga0485159__vRhyme_unbinned_323	Ga0485173	1	ME_2020-07-24_5m	Freshwater	Virome
Ga0485159__vRhyme_bin_103	Ga0485173	0.999614	ME_2020-07-24_5m	Freshwater	Virome
Ga0485173__vRhyme_bin_399	Ga0485173	0.999713	ME_2020-07-24_5m	Freshwater	Virome
Ga0485173__vRhyme_unbinned_768	Ga0485173	1	ME_2020-07-24_5m	Freshwater	Virome
Ga0485173__vRhyme_bin_197	Ga0485173	0.999992	ME_2020-07-24_5m	Freshwater	Virome
Ga0485173__vRhyme_bin_244	Ga0485173	1	ME_2020-07-24_5m	Freshwater	Virome
Ga0485173__vRhyme_unbinned_418	Ga0485173	1	ME_2020-07-24_5m	Freshwater	Virome
Ga0485173__vRhyme_bin_82	Ga0485173	1	ME_2020-07-24_5m	Freshwater	Virome
Ga0485173__vRhyme_bin_99	Ga0485173	0.999949	ME_2020-07-24_5m	Freshwater	Virome
Ga0485159__vRhyme_unbinned_175	Ga0485173	1	ME_2020-07-24_5m	Freshwater	Virome
Ga0485173__vRhyme_unbinned_430	Ga0485173	1	ME_2020-07-24_5m	Freshwater	Virome
Ga0485159__vRhyme_unbinned_129	Ga0485173	0.999426	ME_2020-07-24_5m	Freshwater	Virome
Ga0485159__vRhyme_unbinned_283	Ga0485173	1	ME_2020-07-24_5m	Freshwater	Virome
Ga0485175__vRhyme_unbinned_1143	Ga0485173	0.999797	ME_2020-07-24_5m	Freshwater	Virome
Ga0485173__vRhyme_unbinned_1007	Ga0485173	1	ME_2020-07-24_5m	Freshwater	Virome
Ga0485173__vRhyme_bin_327	Ga0485173	0.99999	ME_2020-07-24_5m	Freshwater	Virome
Ga0485159__vRhyme_bin_81	Ga0485173	0.999807	ME_2020-07-24_5m	Freshwater	Virome
Ga0485159__vRhyme_bin_25	Ga0485173	0.798771	ME_2020-07-24_5m	Freshwater	Virome
Ga0485173__vRhyme_unbinned_155	Ga0485173	1	ME_2020-07-24_5m	Freshwater	Virome
Ga0485173__vRhyme_bin_301	Ga0485173	0.999475	ME_2020-07-24_5m	Freshwater	Virome
Ga0485184__vRhyme_unbinned_1305	Ga0485173	0.983182	ME_2020-07-24_5m	Freshwater	Virome
Ga0485173__vRhyme_unbinned_56	Ga0485173	1	ME_2020-07-24_5m	Freshwater	Virome
Ga0485173__vRhyme_bin_16	Ga0485173	0.999818	ME_2020-07-24_5m	Freshwater	Virome
Ga0485159__vRhyme_unbinned_53	Ga0485173	0.999775	ME_2020-07-24_5m	Freshwater	Virome
Ga0485173__vRhyme_bin_517	Ga0485173	0.999672	ME_2020-07-24_5m	Freshwater	Virome
Ga0485173__vRhyme_unbinned_148	Ga0485173	1	ME_2020-07-24_5m	Freshwater	Virome
Ga0485173__vRhyme_bin_74	Ga0485173	0.999908	ME_2020-07-24_5m	Freshwater	Virome
Ga0485173__vRhyme_bin_507	Ga0485173	1	ME_2020-07-24_5m	Freshwater	Virome
Ga0485159__vRhyme_unbinned_319	Ga0485173	1	ME_2020-07-24_5m	Freshwater	Virome
Ga0485159__vRhyme_bin_3	Ga0485173	0.999741	ME_2020-07-24_5m	Freshwater	Virome
Ga0485165__vRhyme_unbinned_268	Ga0485173	0.974383	ME_2020-07-24_5m	Freshwater	Virome
Ga0485173__vRhyme_bin_29	Ga0485173	0.999968	ME_2020-07-24_5m	Freshwater	Virome
Ga0485159__vRhyme_unbinned_297	Ga0485173	1	ME_2020-07-24_5m	Freshwater	Virome
Ga0485159__vRhyme_bin_69	Ga0485173	0.999375	ME_2020-07-24_5m	Freshwater	Virome
Ga0485173__vRhyme_bin_94	Ga0485173	1	ME_2020-07-24_5m	Freshwater	Virome
Ga0485159__vRhyme_bin_61	Ga0485173	0.999797	ME_2020-07-24_5m	Freshwater	Virome
Ga0485173__vRhyme_unbinned_603	Ga0485173	1	ME_2020-07-24_5m	Freshwater	Virome
Ga0485173__vRhyme_unbinned_73	Ga0485173	1	ME_2020-07-24_5m	Freshwater	Virome
Ga0485159__vRhyme_bin_41	Ga0485173	0.952372	ME_2020-07-24_5m	Freshwater	Virome
Ga0485186__vRhyme_bin_440	Ga0485173	0.958936	ME_2020-07-24_5m	Freshwater	Virome
Ga0485173__vRhyme_bin_268	Ga0485173	0.999988	ME_2020-07-24_5m	Freshwater	Virome
Ga0485173__vRhyme_unbinned_1297	Ga0485173	1	ME_2020-07-24_5m	Freshwater	Virome
Ga0485173__vRhyme_bin_48	Ga0485173	1	ME_2020-07-24_5m	Freshwater	Virome
Ga0485158__vRhyme_bin_93	Ga0485173	0.999912	ME_2020-07-24_5m	Freshwater	Virome
Ga0485173__vRhyme_bin_231	Ga0485173	1	ME_2020-07-24_5m	Freshwater	Virome
Ga0485159__vRhyme_bin_20	Ga0485173	0.999772	ME_2020-07-24_5m	Freshwater	Virome
Ga0485184__vRhyme_bin_474	Ga0485173	0.921174	ME_2020-07-24_5m	Freshwater	Virome
Ga0485173__vRhyme_unbinned_410	Ga0485173	1	ME_2020-07-24_5m	Freshwater	Virome
Ga0485159__vRhyme_unbinned_258	Ga0485173	1	ME_2020-07-24_5m	Freshwater	Virome
Ga0485159__vRhyme_unbinned_118	Ga0485173	0.999954	ME_2020-07-24_5m	Freshwater	Virome
Ga0485174__vRhyme_unbinned_266	Ga0485173	0.998956	ME_2020-07-24_5m	Freshwater	Virome
Ga0485173__vRhyme_unbinned_376	Ga0485173	0.999625	ME_2020-07-24_5m	Freshwater	Virome
Ga0485173__vRhyme_bin_220	Ga0485173	0.999906	ME_2020-07-24_5m	Freshwater	Virome
Ga0485173__vRhyme_bin_451	Ga0485173	1	ME_2020-07-24_5m	Freshwater	Virome
Ga0485173__vRhyme_bin_249	Ga0485173	0.999931	ME_2020-07-24_5m	Freshwater	Virome
Ga0485173__vRhyme_bin_396	Ga0485173	1	ME_2020-07-24_5m	Freshwater	Virome
Ga0485173__vRhyme_bin_296	Ga0485173	0.999968	ME_2020-07-24_5m	Freshwater	Virome
Ga0485159__vRhyme_unbinned_309	Ga0485173	1	ME_2020-07-24_5m	Freshwater	Virome
Ga0485173__vRhyme_bin_338	Ga0485173	0.995177	ME_2020-07-24_5m	Freshwater	Virome
Ga0485173__vRhyme_bin_509	Ga0485173	0.999906	ME_2020-07-24_5m	Freshwater	Virome
Ga0485173__vRhyme_bin_448	Ga0485173	1	ME_2020-07-24_5m	Freshwater	Virome
Ga0485173__vRhyme_bin_494	Ga0485173	1	ME_2020-07-24_5m	Freshwater	Virome
Ga0485159__vRhyme_bin_60	Ga0485173	0.999979	ME_2020-07-24_5m	Freshwater	Virome
Ga0485173__vRhyme_bin_98	Ga0485173	0.999764	ME_2020-07-24_5m	Freshwater	Virome
Ga0485159__vRhyme_bin_56	Ga0485173	0.99937	ME_2020-07-24_5m	Freshwater	Virome
Ga0485173__vRhyme_bin_295	Ga0485173	0.999787	ME_2020-07-24_5m	Freshwater	Virome
Ga0485173__vRhyme_bin_515	Ga0485173	0.999919	ME_2020-07-24_5m	Freshwater	Virome
Ga0485175__vRhyme_unbinned_1002	Ga0485173	0.980919	ME_2020-07-24_5m	Freshwater	Virome
Ga0485159__vRhyme_unbinned_299	Ga0485173	0.999454	ME_2020-07-24_5m	Freshwater	Virome
Ga0485159__vRhyme_unbinned_259	Ga0485173	0.998544	ME_2020-07-24_5m	Freshwater	Virome
Ga0485159__vRhyme_unbinned_347	Ga0485173	1	ME_2020-07-24_5m	Freshwater	Virome
Ga0485173__vRhyme_unbinned_86	Ga0485173	1	ME_2020-07-24_5m	Freshwater	Virome
Ga0485173__vRhyme_unbinned_1113	Ga0485173	0.999977	ME_2020-07-24_5m	Freshwater	Virome
Ga0485173__vRhyme_bin_398	Ga0485173	0.999924	ME_2020-07-24_5m	Freshwater	Virome
Ga0485173__vRhyme_unbinned_1437	Ga0485173	1	ME_2020-07-24_5m	Freshwater	Virome
Ga0485173__vRhyme_bin_207	Ga0485173	0.999885	ME_2020-07-24_5m	Freshwater	Virome
Ga0485173__vRhyme_bin_340	Ga0485173	0.999854	ME_2020-07-24_5m	Freshwater	Virome
Ga0485173__vRhyme_bin_85	Ga0485173	0.999906	ME_2020-07-24_5m	Freshwater	Virome
Ga0485186__vRhyme_unbinned_654	Ga0485173	0.997516	ME_2020-07-24_5m	Freshwater	Virome
Ga0485173__vRhyme_bin_492	Ga0485173	1	ME_2020-07-24_5m	Freshwater	Virome
Ga0485173__vRhyme_unbinned_527	Ga0485173	1	ME_2020-07-24_5m	Freshwater	Virome
Ga0485173__vRhyme_unbinned_569	Ga0485173	0.999928	ME_2020-07-24_5m	Freshwater	Virome
Ga0485173__vRhyme_bin_493	Ga0485173	0.999435	ME_2020-07-24_5m	Freshwater	Virome
Ga0485173__vRhyme_bin_437	Ga0485173	0.999972	ME_2020-07-24_5m	Freshwater	Virome
Ga0485182__vRhyme_unbinned_1428	Ga0485173	0.994617	ME_2020-07-24_5m	Freshwater	Virome
Ga0485173__vRhyme_bin_233	Ga0485173	0.999891	ME_2020-07-24_5m	Freshwater	Virome
Ga0485173__vRhyme_bin_213	Ga0485173	0.999971	ME_2020-07-24_5m	Freshwater	Virome
Ga0485173__vRhyme_bin_305	Ga0485173	0.999985	ME_2020-07-24_5m	Freshwater	Virome
Ga0485173__vRhyme_bin_394	Ga0485173	1	ME_2020-07-24_5m	Freshwater	Virome
Ga0485159__vRhyme_unbinned_298	Ga0485173	0.99987	ME_2020-07-24_5m	Freshwater	Virome
Ga0485173__vRhyme_bin_227	Ga0485173	1	ME_2020-07-24_5m	Freshwater	Virome
Ga0485173__vRhyme_unbinned_131	Ga0485173	0.999881	ME_2020-07-24_5m	Freshwater	Virome
Ga0485173__vRhyme_bin_341	Ga0485173	0.999848	ME_2020-07-24_5m	Freshwater	Virome
Ga0485159__vRhyme_bin_50	Ga0485173	0.994791	ME_2020-07-24_5m	Freshwater	Virome
Ga0485159__vRhyme_unbinned_125	Ga0485173	0.999741	ME_2020-07-24_5m	Freshwater	Virome
Ga0485173__vRhyme_unbinned_1004	Ga0485173	1	ME_2020-07-24_5m	Freshwater	Virome
Ga0485173__vRhyme_unbinned_452	Ga0485173	0.998586	ME_2020-07-24_5m	Freshwater	Virome
Ga0485159__vRhyme_unbinned_216	Ga0485173	0.999901	ME_2020-07-24_5m	Freshwater	Virome
Ga0485173__vRhyme_unbinned_37	Ga0485173	0.999973	ME_2020-07-24_5m	Freshwater	Virome
Ga0485173__vRhyme_unbinned_106	Ga0485173	1	ME_2020-07-24_5m	Freshwater	Virome
Ga0485173__vRhyme_bin_10	Ga0485173	1	ME_2020-07-24_5m	Freshwater	Virome
Ga0485159__vRhyme_bin_13	Ga0485173	0.99948	ME_2020-07-24_5m	Freshwater	Virome
Ga0485173__vRhyme_bin_514	Ga0485173	0.998021	ME_2020-07-24_5m	Freshwater	Virome
Ga0485173__vRhyme_bin_371	Ga0485173	1	ME_2020-07-24_5m	Freshwater	Virome
Ga0485159__vRhyme_unbinned_165	Ga0485173	0.999901	ME_2020-07-24_5m	Freshwater	Virome
Ga0485173__vRhyme_bin_95	Ga0485173	0.99988	ME_2020-07-24_5m	Freshwater	Virome
Ga0485176__vRhyme_unbinned_860	Ga0485173	0.999934	ME_2020-07-24_5m	Freshwater	Virome
Ga0485159__vRhyme_unbinned_90	Ga0485173	1	ME_2020-07-24_5m	Freshwater	Virome
Ga0485167__vRhyme_unbinned_546	Ga0485173	0.998345	ME_2020-07-24_5m	Freshwater	Virome
Ga0485176__vRhyme_bin_102	Ga0485173	0.999063	ME_2020-07-24_5m	Freshwater	Virome
Ga0485173__vRhyme_bin_447	Ga0485173	0.99609	ME_2020-07-24_5m	Freshwater	Virome
Ga0485173__vRhyme_bin_388	Ga0485173	1	ME_2020-07-24_5m	Freshwater	Virome
Ga0485159__vRhyme_bin_10	Ga0485173	0.998025	ME_2020-07-24_5m	Freshwater	Virome
Ga0485158__vRhyme_unbinned_545	Ga0485173	0.996207	ME_2020-07-24_5m	Freshwater	Virome
Ga0485173__vRhyme_bin_96	Ga0485173	1	ME_2020-07-24_5m	Freshwater	Virome
Ga0485173__vRhyme_unbinned_730	Ga0485173	1	ME_2020-07-24_5m	Freshwater	Virome
Ga0485173__vRhyme_bin_479	Ga0485173	0.999975	ME_2020-07-24_5m	Freshwater	Virome
Ga0485173__vRhyme_bin_460	Ga0485173	1	ME_2020-07-24_5m	Freshwater	Virome
Ga0485173__vRhyme_unbinned_649	Ga0485173	0.999839	ME_2020-07-24_5m	Freshwater	Virome
Ga0485173__vRhyme_bin_31	Ga0485173	0.999978	ME_2020-07-24_5m	Freshwater	Virome
Ga0485173__vRhyme_bin_304	Ga0485173	1	ME_2020-07-24_5m	Freshwater	Virome
Ga0485173__vRhyme_bin_453	Ga0485173	1	ME_2020-07-24_5m	Freshwater	Virome
Ga0485173__vRhyme_bin_32	Ga0485173	0.99996	ME_2020-07-24_5m	Freshwater	Virome
Ga0485159__vRhyme_bin_58	Ga0485173	0.999888	ME_2020-07-24_5m	Freshwater	Virome
Ga0485158__vRhyme_unbinned_20	Ga0485173	0.999698	ME_2020-07-24_5m	Freshwater	Virome
Ga0485167__vRhyme_unbinned_276	Ga0485173	0.999684	ME_2020-07-24_5m	Freshwater	Virome
Ga0485173__vRhyme_bin_222	Ga0485173	1	ME_2020-07-24_5m	Freshwater	Virome
Ga0485173__vRhyme_bin_30	Ga0485173	1	ME_2020-07-24_5m	Freshwater	Virome
Ga0485173__vRhyme_bin_429	Ga0485173	0.999543	ME_2020-07-24_5m	Freshwater	Virome
Ga0485173__vRhyme_bin_367	Ga0485173	0.999965	ME_2020-07-24_5m	Freshwater	Virome
Ga0485173__vRhyme_bin_463	Ga0485173	0.999959	ME_2020-07-24_5m	Freshwater	Virome
Ga0485159__vRhyme_bin_4	Ga0485173	0.87662	ME_2020-07-24_5m	Freshwater	Virome
Ga0485173__vRhyme_bin_229	Ga0485173	1	ME_2020-07-24_5m	Freshwater	Virome
Ga0485173__vRhyme_bin_489	Ga0485173	0.999988	ME_2020-07-24_5m	Freshwater	Virome
Ga0485159__vRhyme_bin_42	Ga0485173	0.787836	ME_2020-07-24_5m	Freshwater	Virome
Ga0485173__vRhyme_bin_478	Ga0485173	0.999561	ME_2020-07-24_5m	Freshwater	Virome
Ga0485173__vRhyme_bin_230	Ga0485173	1	ME_2020-07-24_5m	Freshwater	Virome
Ga0485159__vRhyme_bin_57	Ga0485173	0.998882	ME_2020-07-24_5m	Freshwater	Virome
Ga0485173__vRhyme_bin_502	Ga0485173	1	ME_2020-07-24_5m	Freshwater	Virome
Ga0485159__vRhyme_bin_33	Ga0485173	0.999859	ME_2020-07-24_5m	Freshwater	Virome
Ga0485173__vRhyme_bin_245	Ga0485173	0.999973	ME_2020-07-24_5m	Freshwater	Virome
Ga0485159__vRhyme_bin_93	Ga0485173	0.999892	ME_2020-07-24_5m	Freshwater	Virome
Ga0485173__vRhyme_unbinned_503	Ga0485173	1	ME_2020-07-24_5m	Freshwater	Virome
Ga0485159__vRhyme_unbinned_371	Ga0485173	0.999429	ME_2020-07-24_5m	Freshwater	Virome
Ga0485173__vRhyme_bin_351	Ga0485173	0.999733	ME_2020-07-24_5m	Freshwater	Virome
Ga0485159__vRhyme_unbinned_346	Ga0485173	1	ME_2020-07-24_5m	Freshwater	Virome
Ga0485159__vRhyme_bin_17	Ga0485173	0.99969	ME_2020-07-24_5m	Freshwater	Virome
Ga0485173__vRhyme_unbinned_1442	Ga0485173	0.999951	ME_2020-07-24_5m	Freshwater	Virome
Ga0485173__vRhyme_bin_226	Ga0485173	0.999957	ME_2020-07-24_5m	Freshwater	Virome
Ga0485159__vRhyme_unbinned_119	Ga0485173	0.999416	ME_2020-07-24_5m	Freshwater	Virome
Ga0485173__vRhyme_unbinned_115	Ga0485173	0.999982	ME_2020-07-24_5m	Freshwater	Virome
Ga0485173__vRhyme_bin_386	Ga0485173	0.997958	ME_2020-07-24_5m	Freshwater	Virome
Ga0485173__vRhyme_bin_91	Ga0485173	0.999868	ME_2020-07-24_5m	Freshwater	Virome
Ga0485173__vRhyme_bin_235	Ga0485173	0.999769	ME_2020-07-24_5m	Freshwater	Virome
Ga0485159__vRhyme_bin_55	Ga0485173	0.99939	ME_2020-07-24_5m	Freshwater	Virome
Ga0485173__vRhyme_bin_216	Ga0485173	0.999826	ME_2020-07-24_5m	Freshwater	Virome
Ga0485158__vRhyme_unbinned_685	Ga0485173	0.99969	ME_2020-07-24_5m	Freshwater	Virome
Ga0485159__vRhyme_bin_78	Ga0485173	0.998954	ME_2020-07-24_5m	Freshwater	Virome
Ga0485159__vRhyme_unbinned_100	Ga0485173	1	ME_2020-07-24_5m	Freshwater	Virome
Ga0485173__vRhyme_unbinned_905	Ga0485173	1	ME_2020-07-24_5m	Freshwater	Virome
Ga0485159__vRhyme_bin_43	Ga0485173	0.99889	ME_2020-07-24_5m	Freshwater	Virome
Ga0485173__vRhyme_unbinned_793	Ga0485173	0.999937	ME_2020-07-24_5m	Freshwater	Virome
Ga0485174__vRhyme_bin_424	Ga0485173	0.999435	ME_2020-07-24_5m	Freshwater	Virome
Ga0485159__vRhyme_unbinned_95	Ga0485173	0.999378	ME_2020-07-24_5m	Freshwater	Virome
Ga0485182__vRhyme_unbinned_745	Ga0485184	0.999849	ME_2020-10-19_5m	Freshwater	Virome
Ga0485186__vRhyme_unbinned_522	Ga0485184	0.999312	ME_2020-10-19_5m	Freshwater	Virome
Ga0485182__vRhyme_bin_289	Ga0485184	0.999477	ME_2020-10-19_5m	Freshwater	Virome
Ga0485172__vRhyme_unbinned_163	Ga0485184	0.999938	ME_2020-10-19_5m	Freshwater	Virome
Ga0485171__vRhyme_bin_11	Ga0485184	0.999498	ME_2020-10-19_5m	Freshwater	Virome
Ga0485172__vRhyme_bin_34	Ga0485184	0.998191	ME_2020-10-19_5m	Freshwater	Virome
Ga0485168__vRhyme_bin_24	Ga0485184	0.99936	ME_2020-10-19_5m	Freshwater	Virome
Ga0485170__vRhyme_bin_9	Ga0485184	0.940561	ME_2020-10-19_5m	Freshwater	Virome
Ga0485172__vRhyme_bin_11	Ga0485184	0.984706	ME_2020-10-19_5m	Freshwater	Virome
Ga0485172__vRhyme_bin_19	Ga0485184	0.993905	ME_2020-10-19_5m	Freshwater	Virome
Ga0485172__vRhyme_unbinned_94	Ga0485184	0.963776	ME_2020-10-19_5m	Freshwater	Virome
Ga0485185__vRhyme_bin_515	Ga0485184	0.999981	ME_2020-10-19_5m	Freshwater	Virome
Ga0485184__vRhyme_bin_72	Ga0485184	0.948001	ME_2020-10-19_5m	Freshwater	Virome
Ga0485182__vRhyme_unbinned_952	Ga0485184	1	ME_2020-10-19_5m	Freshwater	Virome
Ga0485186__vRhyme_bin_357	Ga0485184	0.999959	ME_2020-10-19_5m	Freshwater	Virome
Ga0485185__vRhyme_bin_372	Ga0485184	0.999561	ME_2020-10-19_5m	Freshwater	Virome
Ga0485185__vRhyme_unbinned_1542	Ga0485184	0.999952	ME_2020-10-19_5m	Freshwater	Virome
Ga0485171__vRhyme_unbinned_18	Ga0485184	1	ME_2020-10-19_5m	Freshwater	Virome
Ga0485186__vRhyme_bin_491	Ga0485184	0.999252	ME_2020-10-19_5m	Freshwater	Virome
Ga0485184__vRhyme_unbinned_847	Ga0485184	1	ME_2020-10-19_5m	Freshwater	Virome
Ga0485182__vRhyme_bin_550	Ga0485184	0.999934	ME_2020-10-19_5m	Freshwater	Virome
Ga0485186__vRhyme_unbinned_167	Ga0485184	1	ME_2020-10-19_5m	Freshwater	Virome
Ga0485186__vRhyme_bin_394	Ga0485184	1	ME_2020-10-19_5m	Freshwater	Virome
Ga0485184__vRhyme_unbinned_566	Ga0485184	1	ME_2020-10-19_5m	Freshwater	Virome
Ga0485186__vRhyme_unbinned_69	Ga0485184	0.999972	ME_2020-10-19_5m	Freshwater	Virome
Ga0485186__vRhyme_unbinned_553	Ga0485184	1	ME_2020-10-19_5m	Freshwater	Virome
Ga0485171__vRhyme_bin_27	Ga0485184	1	ME_2020-10-19_5m	Freshwater	Virome
Ga0485184__vRhyme_unbinned_1305	Ga0485184	1	ME_2020-10-19_5m	Freshwater	Virome
Ga0485173__vRhyme_unbinned_148	Ga0485184	0.949402	ME_2020-10-19_5m	Freshwater	Virome
Ga0485184__vRhyme_bin_78	Ga0485184	1	ME_2020-10-19_5m	Freshwater	Virome
Ga0485168__vRhyme_bin_46	Ga0485184	0.991403	ME_2020-10-19_5m	Freshwater	Virome
Ga0485172__vRhyme_unbinned_96	Ga0485184	0.999934	ME_2020-10-19_5m	Freshwater	Virome
Ga0485182__vRhyme_unbinned_641	Ga0485184	1	ME_2020-10-19_5m	Freshwater	Virome
Ga0485168__vRhyme_bin_53	Ga0485184	0.856345	ME_2020-10-19_5m	Freshwater	Virome
Ga0485185__vRhyme_unbinned_1527	Ga0485184	1	ME_2020-10-19_5m	Freshwater	Virome
Ga0485185__vRhyme_bin_250	Ga0485184	0.999977	ME_2020-10-19_5m	Freshwater	Virome
Ga0485185__vRhyme_bin_262	Ga0485184	0.999216	ME_2020-10-19_5m	Freshwater	Virome
Ga0485185__vRhyme_bin_509	Ga0485184	0.999984	ME_2020-10-19_5m	Freshwater	Virome
Ga0485186__vRhyme_unbinned_747	Ga0485184	0.999831	ME_2020-10-19_5m	Freshwater	Virome
Ga0485159__vRhyme_unbinned_309	Ga0485184	1	ME_2020-10-19_5m	Freshwater	Virome
Ga0485185__vRhyme_unbinned_1309	Ga0485184	0.999682	ME_2020-10-19_5m	Freshwater	Virome
Ga0485172__vRhyme_unbinned_22	Ga0485184	1	ME_2020-10-19_5m	Freshwater	Virome
Ga0485184__vRhyme_bin_81	Ga0485184	0.99994	ME_2020-10-19_5m	Freshwater	Virome
Ga0485185__vRhyme_bin_237	Ga0485184	0.998135	ME_2020-10-19_5m	Freshwater	Virome
Ga0485184__vRhyme_bin_91	Ga0485184	1	ME_2020-10-19_5m	Freshwater	Virome
Ga0485184__vRhyme_bin_465	Ga0485184	0.999927	ME_2020-10-19_5m	Freshwater	Virome
Ga0485185__vRhyme_bin_562	Ga0485184	0.999887	ME_2020-10-19_5m	Freshwater	Virome
Ga0485168__vRhyme_unbinned_111	Ga0485184	0.999974	ME_2020-10-19_5m	Freshwater	Virome
Ga0485185__vRhyme_unbinned_1376	Ga0485184	0.999779	ME_2020-10-19_5m	Freshwater	Virome
Ga0485186__vRhyme_unbinned_1210	Ga0485184	0.998278	ME_2020-10-19_5m	Freshwater	Virome
Ga0485184__vRhyme_bin_557	Ga0485184	1	ME_2020-10-19_5m	Freshwater	Virome
Ga0485184__vRhyme_unbinned_1675	Ga0485184	0.999985	ME_2020-10-19_5m	Freshwater	Virome
Ga0485171__vRhyme_bin_28	Ga0485184	0.924732	ME_2020-10-19_5m	Freshwater	Virome
Ga0485172__vRhyme_bin_10	Ga0485184	0.868277	ME_2020-10-19_5m	Freshwater	Virome
Ga0485170__vRhyme_unbinned_58	Ga0485184	1	ME_2020-10-19_5m	Freshwater	Virome
Ga0485185__vRhyme_unbinned_690	Ga0485184	0.999969	ME_2020-10-19_5m	Freshwater	Virome
Ga0485170__vRhyme_bin_4	Ga0485184	0.887498	ME_2020-10-19_5m	Freshwater	Virome
Ga0485186__vRhyme_bin_311	Ga0485184	0.999711	ME_2020-10-19_5m	Freshwater	Virome
Ga0485184__vRhyme_bin_649	Ga0485184	1	ME_2020-10-19_5m	Freshwater	Virome
Ga0485185__vRhyme_unbinned_452	Ga0485184	1	ME_2020-10-19_5m	Freshwater	Virome
Ga0485184__vRhyme_bin_563	Ga0485184	1	ME_2020-10-19_5m	Freshwater	Virome
Ga0485171__vRhyme_bin_45	Ga0485184	0.999615	ME_2020-10-19_5m	Freshwater	Virome
Ga0485186__vRhyme_bin_5	Ga0485184	0.987502	ME_2020-10-19_5m	Freshwater	Virome
Ga0485186__vRhyme_bin_12	Ga0485184	0.921802	ME_2020-10-19_5m	Freshwater	Virome
Ga0485171__vRhyme_bin_5	Ga0485184	0.987204	ME_2020-10-19_5m	Freshwater	Virome
Ga0485182__vRhyme_unbinned_1281	Ga0485184	1	ME_2020-10-19_5m	Freshwater	Virome
Ga0485171__vRhyme_bin_8	Ga0485184	0.804721	ME_2020-10-19_5m	Freshwater	Virome
Ga0485185__vRhyme_bin_217	Ga0485184	1	ME_2020-10-19_5m	Freshwater	Virome
Ga0485185__vRhyme_unbinned_727	Ga0485184	0.999894	ME_2020-10-19_5m	Freshwater	Virome
Ga0485184__vRhyme_unbinned_708	Ga0485184	1	ME_2020-10-19_5m	Freshwater	Virome
Ga0485168__vRhyme_unbinned_186	Ga0485184	0.999923	ME_2020-10-19_5m	Freshwater	Virome
Ga0485168__vRhyme_unbinned_109	Ga0485184	1	ME_2020-10-19_5m	Freshwater	Virome
Ga0485171__vRhyme_bin_44	Ga0485184	0.963501	ME_2020-10-19_5m	Freshwater	Virome
Ga0485184__vRhyme_bin_390	Ga0485184	0.999948	ME_2020-10-19_5m	Freshwater	Virome
Ga0485184__vRhyme_unbinned_650	Ga0485184	1	ME_2020-10-19_5m	Freshwater	Virome
Ga0485168__vRhyme_bin_35	Ga0485184	0.999932	ME_2020-10-19_5m	Freshwater	Virome
Ga0485184__vRhyme_bin_613	Ga0485184	1	ME_2020-10-19_5m	Freshwater	Virome
Ga0485170__vRhyme_unbinned_97	Ga0485184	0.99903	ME_2020-10-19_5m	Freshwater	Virome
Ga0485172__vRhyme_bin_25	Ga0485184	0.997438	ME_2020-10-19_5m	Freshwater	Virome
Ga0485172__vRhyme_bin_15	Ga0485184	0.995905	ME_2020-10-19_5m	Freshwater	Virome
Ga0485185__vRhyme_unbinned_143	Ga0485184	0.999878	ME_2020-10-19_5m	Freshwater	Virome
Ga0485186__vRhyme_bin_290	Ga0485184	0.997197	ME_2020-10-19_5m	Freshwater	Virome
Ga0485170__vRhyme_bin_14	Ga0485184	0.999516	ME_2020-10-19_5m	Freshwater	Virome
Ga0485186__vRhyme_unbinned_411	Ga0485184	0.999869	ME_2020-10-19_5m	Freshwater	Virome
Ga0485170__vRhyme_unbinned_81	Ga0485184	0.999771	ME_2020-10-19_5m	Freshwater	Virome
Ga0485168__vRhyme_unbinned_184	Ga0485184	1	ME_2020-10-19_5m	Freshwater	Virome
Ga0485182__vRhyme_bin_385	Ga0485184	0.999842	ME_2020-10-19_5m	Freshwater	Virome
Ga0485170__vRhyme_bin_29	Ga0485184	0.999964	ME_2020-10-19_5m	Freshwater	Virome
Ga0485184__vRhyme_unbinned_1389	Ga0485184	0.999945	ME_2020-10-19_5m	Freshwater	Virome
Ga0485171__vRhyme_bin_14	Ga0485184	0.872734	ME_2020-10-19_5m	Freshwater	Virome
Ga0485184__vRhyme_bin_562	Ga0485184	1	ME_2020-10-19_5m	Freshwater	Virome
Ga0485186__vRhyme_unbinned_417	Ga0485184	0.999434	ME_2020-10-19_5m	Freshwater	Virome
Ga0485168__vRhyme_bin_27	Ga0485184	0.904505	ME_2020-10-19_5m	Freshwater	Virome
Ga0485171__vRhyme_unbinned_118	Ga0485184	0.997884	ME_2020-10-19_5m	Freshwater	Virome
Ga0485184__vRhyme_unbinned_30	Ga0485184	0.999688	ME_2020-10-19_5m	Freshwater	Virome
Ga0485184__vRhyme_bin_511	Ga0485184	0.999967	ME_2020-10-19_5m	Freshwater	Virome
Ga0485184__vRhyme_unbinned_972	Ga0485184	1	ME_2020-10-19_5m	Freshwater	Virome
Ga0485185__vRhyme_bin_223	Ga0485184	0.999962	ME_2020-10-19_5m	Freshwater	Virome
Ga0485172__vRhyme_bin_1	Ga0485184	0.999903	ME_2020-10-19_5m	Freshwater	Virome
Ga0485184__vRhyme_unbinned_1093	Ga0485184	1	ME_2020-10-19_5m	Freshwater	Virome
Ga0485182__vRhyme_bin_420	Ga0485184	0.999617	ME_2020-10-19_5m	Freshwater	Virome
Ga0485170__vRhyme_bin_35	Ga0485184	0.999624	ME_2020-10-19_5m	Freshwater	Virome
Ga0485186__vRhyme_unbinned_783	Ga0485184	1	ME_2020-10-19_5m	Freshwater	Virome
Ga0485171__vRhyme_bin_39	Ga0485184	0.999968	ME_2020-10-19_5m	Freshwater	Virome
Ga0485185__vRhyme_unbinned_1474	Ga0485184	0.999965	ME_2020-10-19_5m	Freshwater	Virome
Ga0485159__vRhyme_unbinned_100	Ga0485184	1	ME_2020-10-19_5m	Freshwater	Virome
Ga0485171__vRhyme_bin_54	Ga0485184	0.999723	ME_2020-10-19_5m	Freshwater	Virome
Ga0485171__vRhyme_unbinned_8	Ga0485184	0.979628	ME_2020-10-19_5m	Freshwater	Virome
Ga0485182__vRhyme_unbinned_1284	Ga0485184	0.999732	ME_2020-10-19_5m	Freshwater	Virome
Ga0485158__vRhyme_bin_8	Ga0485175	0.952267	ME_2020-07-24_23.5m	Freshwater	Virome
Ga0485176__vRhyme_unbinned_1158	Ga0485175	0.999751	ME_2020-07-24_23.5m	Freshwater	Virome
Ga0485176__vRhyme_bin_393	Ga0485175	0.99793	ME_2020-07-24_23.5m	Freshwater	Virome
Ga0485158__vRhyme_unbinned_473	Ga0485175	0.999747	ME_2020-07-24_23.5m	Freshwater	Virome
Ga0485176__vRhyme_bin_386	Ga0485175	0.998712	ME_2020-07-24_23.5m	Freshwater	Virome
Ga0485175__vRhyme_bin_121	Ga0485175	0.999983	ME_2020-07-24_23.5m	Freshwater	Virome
Ga0485177__vRhyme_unbinned_1053	Ga0485175	0.999973	ME_2020-07-24_23.5m	Freshwater	Virome
Ga0485176__vRhyme_unbinned_387	Ga0485175	0.999799	ME_2020-07-24_23.5m	Freshwater	Virome
Ga0485177__vRhyme_bin_234	Ga0485175	0.979092	ME_2020-07-24_23.5m	Freshwater	Virome
Ga0485175__vRhyme_bin_53	Ga0485175	0.9963	ME_2020-07-24_23.5m	Freshwater	Virome
Ga0485175__vRhyme_bin_447	Ga0485175	1	ME_2020-07-24_23.5m	Freshwater	Virome
Ga0485167__vRhyme_bin_137	Ga0485175	0.985176	ME_2020-07-24_23.5m	Freshwater	Virome
Ga0485158__vRhyme_unbinned_184	Ga0485175	0.998421	ME_2020-07-24_23.5m	Freshwater	Virome
Ga0485167__vRhyme_unbinned_306	Ga0485175	1	ME_2020-07-24_23.5m	Freshwater	Virome
Ga0485158__vRhyme_bin_85	Ga0485175	0.97073	ME_2020-07-24_23.5m	Freshwater	Virome
Ga0485176__vRhyme_bin_88	Ga0485175	0.999766	ME_2020-07-24_23.5m	Freshwater	Virome
Ga0485174__vRhyme_unbinned_94	Ga0485175	0.985623	ME_2020-07-24_23.5m	Freshwater	Virome
Ga0485164__vRhyme_unbinned_101	Ga0485175	0.908319	ME_2020-07-24_23.5m	Freshwater	Virome
Ga0485175__vRhyme_bin_361	Ga0485175	0.999881	ME_2020-07-24_23.5m	Freshwater	Virome
Ga0485174__vRhyme_unbinned_851	Ga0485175	0.999527	ME_2020-07-24_23.5m	Freshwater	Virome
Ga0485175__vRhyme_bin_59	Ga0485175	0.999951	ME_2020-07-24_23.5m	Freshwater	Virome
Ga0485174__vRhyme_bin_342	Ga0485175	0.998473	ME_2020-07-24_23.5m	Freshwater	Virome
Ga0485175__vRhyme_bin_62	Ga0485175	0.999831	ME_2020-07-24_23.5m	Freshwater	Virome
Ga0485176__vRhyme_bin_422	Ga0485175	0.998389	ME_2020-07-24_23.5m	Freshwater	Virome
Ga0485176__vRhyme_bin_114	Ga0485175	0.999538	ME_2020-07-24_23.5m	Freshwater	Virome
Ga0485174__vRhyme_unbinned_313	Ga0485175	0.999868	ME_2020-07-24_23.5m	Freshwater	Virome
Ga0485175__vRhyme_unbinned_949	Ga0485175	1	ME_2020-07-24_23.5m	Freshwater	Virome
Ga0485165__vRhyme_bin_159	Ga0485175	0.998754	ME_2020-07-24_23.5m	Freshwater	Virome
Ga0485179__vRhyme_bin_53	Ga0485175	0.902626	ME_2020-07-24_23.5m	Freshwater	Virome
Ga0485178__vRhyme_unbinned_512	Ga0485175	0.999809	ME_2020-07-24_23.5m	Freshwater	Virome
Ga0485157__vRhyme_bin_16	Ga0485175	0.766569	ME_2020-07-24_23.5m	Freshwater	Virome
Ga0485157__vRhyme_bin_47	Ga0485175	0.809573	ME_2020-07-24_23.5m	Freshwater	Virome
Ga0485174__vRhyme_bin_56	Ga0485175	0.998663	ME_2020-07-24_23.5m	Freshwater	Virome
Ga0485174__vRhyme_bin_478	Ga0485175	0.991411	ME_2020-07-24_23.5m	Freshwater	Virome
Ga0485175__vRhyme_bin_39	Ga0485175	0.999988	ME_2020-07-24_23.5m	Freshwater	Virome
Ga0485178__vRhyme_bin_57	Ga0485175	0.933348	ME_2020-07-24_23.5m	Freshwater	Virome
Ga0485184__vRhyme_unbinned_493	Ga0485175	0.999867	ME_2020-07-24_23.5m	Freshwater	Virome
Ga0485182__vRhyme_bin_226	Ga0485175	0.882308	ME_2020-07-24_23.5m	Freshwater	Virome
Ga0485162__vRhyme_bin_71	Ga0485175	0.935502	ME_2020-07-24_23.5m	Freshwater	Virome
Ga0485176__vRhyme_bin_286	Ga0485175	0.955073	ME_2020-07-24_23.5m	Freshwater	Virome
Ga0485174__vRhyme_unbinned_89	Ga0485175	0.999945	ME_2020-07-24_23.5m	Freshwater	Virome
Ga0485167__vRhyme_bin_52	Ga0485175	0.960607	ME_2020-07-24_23.5m	Freshwater	Virome
Ga0485176__vRhyme_unbinned_528	Ga0485175	0.999765	ME_2020-07-24_23.5m	Freshwater	Virome
Ga0485176__vRhyme_unbinned_905	Ga0485175	0.99984	ME_2020-07-24_23.5m	Freshwater	Virome
Ga0485158__vRhyme_bin_71	Ga0485175	0.989432	ME_2020-07-24_23.5m	Freshwater	Virome
Ga0485177__vRhyme_bin_218	Ga0485175	0.99975	ME_2020-07-24_23.5m	Freshwater	Virome
Ga0485178__vRhyme_bin_126	Ga0485175	0.78006	ME_2020-07-24_23.5m	Freshwater	Virome
Ga0485180__vRhyme_unbinned_351	Ga0485175	0.932771	ME_2020-07-24_23.5m	Freshwater	Virome
Ga0485164__vRhyme_unbinned_265	Ga0485175	0.999938	ME_2020-07-24_23.5m	Freshwater	Virome
Ga0485162__vRhyme_unbinned_210	Ga0485175	0.998871	ME_2020-07-24_23.5m	Freshwater	Virome
Ga0485177__vRhyme_bin_333	Ga0485175	0.999471	ME_2020-07-24_23.5m	Freshwater	Virome
Ga0485177__vRhyme_unbinned_624	Ga0485175	0.998621	ME_2020-07-24_23.5m	Freshwater	Virome
Ga0485177__vRhyme_bin_83	Ga0485175	0.998357	ME_2020-07-24_23.5m	Freshwater	Virome
Ga0485162__vRhyme_unbinned_154	Ga0485175	0.999495	ME_2020-07-24_23.5m	Freshwater	Virome
Ga0485176__vRhyme_unbinned_264	Ga0485175	0.998759	ME_2020-07-24_23.5m	Freshwater	Virome
Ga0485176__vRhyme_bin_157	Ga0485175	0.863414	ME_2020-07-24_23.5m	Freshwater	Virome
Ga0485176__vRhyme_unbinned_797	Ga0485175	0.988364	ME_2020-07-24_23.5m	Freshwater	Virome
Ga0485174__vRhyme_bin_125	Ga0485175	0.999101	ME_2020-07-24_23.5m	Freshwater	Virome
Ga0485177__vRhyme_unbinned_401	Ga0485175	1	ME_2020-07-24_23.5m	Freshwater	Virome
Ga0485180__vRhyme_unbinned_212	Ga0485175	0.984434	ME_2020-07-24_23.5m	Freshwater	Virome
Ga0485158__vRhyme_bin_160	Ga0485175	0.994402	ME_2020-07-24_23.5m	Freshwater	Virome
Ga0485175__vRhyme_unbinned_181	Ga0485175	0.998523	ME_2020-07-24_23.5m	Freshwater	Virome
Ga0485186__vRhyme_bin_357	Ga0485175	0.928738	ME_2020-07-24_23.5m	Freshwater	Virome
Ga0485174__vRhyme_bin_358	Ga0485175	0.964207	ME_2020-07-24_23.5m	Freshwater	Virome
Ga0485181__vRhyme_bin_131	Ga0485175	0.99785	ME_2020-07-24_23.5m	Freshwater	Virome
Ga0485177__vRhyme_bin_192	Ga0485175	0.997787	ME_2020-07-24_23.5m	Freshwater	Virome
Ga0485176__vRhyme_bin_396	Ga0485175	0.999962	ME_2020-07-24_23.5m	Freshwater	Virome
Ga0485174__vRhyme_bin_184	Ga0485175	0.997483	ME_2020-07-24_23.5m	Freshwater	Virome
Ga0485174__vRhyme_unbinned_838	Ga0485175	0.999185	ME_2020-07-24_23.5m	Freshwater	Virome
Ga0485177__vRhyme_unbinned_534	Ga0485175	0.999726	ME_2020-07-24_23.5m	Freshwater	Virome
Ga0485177__vRhyme_bin_202	Ga0485175	0.998435	ME_2020-07-24_23.5m	Freshwater	Virome
Ga0485176__vRhyme_bin_383	Ga0485175	0.999172	ME_2020-07-24_23.5m	Freshwater	Virome
Ga0485169__vRhyme_unbinned_324	Ga0485175	0.996109	ME_2020-07-24_23.5m	Freshwater	Virome
Ga0485158__vRhyme_unbinned_365	Ga0485175	0.999909	ME_2020-07-24_23.5m	Freshwater	Virome
Ga0485173__vRhyme_unbinned_551	Ga0485175	0.862892	ME_2020-07-24_23.5m	Freshwater	Virome
Ga0485175__vRhyme_bin_142	Ga0485175	0.999455	ME_2020-07-24_23.5m	Freshwater	Virome
Ga0485158__vRhyme_unbinned_175	Ga0485175	0.999962	ME_2020-07-24_23.5m	Freshwater	Virome
Ga0485177__vRhyme_unbinned_444	Ga0485175	0.994793	ME_2020-07-24_23.5m	Freshwater	Virome
Ga0485161__vRhyme_bin_87	Ga0485175	0.779111	ME_2020-07-24_23.5m	Freshwater	Virome
Ga0485175__vRhyme_bin_335	Ga0485175	0.999283	ME_2020-07-24_23.5m	Freshwater	Virome
Ga0485162__vRhyme_bin_53	Ga0485175	0.999068	ME_2020-07-24_23.5m	Freshwater	Virome
Ga0485162__vRhyme_bin_36	Ga0485175	0.996674	ME_2020-07-24_23.5m	Freshwater	Virome
Ga0485176__vRhyme_bin_336	Ga0485175	0.999889	ME_2020-07-24_23.5m	Freshwater	Virome
Ga0485176__vRhyme_bin_326	Ga0485175	0.989054	ME_2020-07-24_23.5m	Freshwater	Virome
Ga0485175__vRhyme_bin_236	Ga0485175	0.999561	ME_2020-07-24_23.5m	Freshwater	Virome
Ga0485181__vRhyme_bin_168	Ga0485175	0.999212	ME_2020-07-24_23.5m	Freshwater	Virome
Ga0485162__vRhyme_unbinned_153	Ga0485175	0.993141	ME_2020-07-24_23.5m	Freshwater	Virome
Ga0485158__vRhyme_unbinned_332	Ga0485175	0.999943	ME_2020-07-24_23.5m	Freshwater	Virome
Ga0485175__vRhyme_bin_140	Ga0485175	1	ME_2020-07-24_23.5m	Freshwater	Virome
Ga0485175__vRhyme_bin_291	Ga0485175	0.997419	ME_2020-07-24_23.5m	Freshwater	Virome
Ga0485177__vRhyme_bin_342	Ga0485175	0.999096	ME_2020-07-24_23.5m	Freshwater	Virome
Ga0485169__vRhyme_unbinned_588	Ga0485175	0.989808	ME_2020-07-24_23.5m	Freshwater	Virome
Ga0485167__vRhyme_bin_136	Ga0485175	0.985334	ME_2020-07-24_23.5m	Freshwater	Virome
Ga0485175__vRhyme_bin_178	Ga0485175	1	ME_2020-07-24_23.5m	Freshwater	Virome
Ga0485174__vRhyme_unbinned_1061	Ga0485175	0.990061	ME_2020-07-24_23.5m	Freshwater	Virome
Ga0485162__vRhyme_bin_119	Ga0485175	0.999167	ME_2020-07-24_23.5m	Freshwater	Virome
Ga0485177__vRhyme_unbinned_1197	Ga0485175	0.995299	ME_2020-07-24_23.5m	Freshwater	Virome
Ga0485174__vRhyme_unbinned_1179	Ga0485175	1	ME_2020-07-24_23.5m	Freshwater	Virome
Ga0485177__vRhyme_bin_226	Ga0485175	0.999674	ME_2020-07-24_23.5m	Freshwater	Virome
Ga0485157__vRhyme_bin_36	Ga0485175	0.962344	ME_2020-07-24_23.5m	Freshwater	Virome
Ga0485175__vRhyme_bin_127	Ga0485175	0.999905	ME_2020-07-24_23.5m	Freshwater	Virome
Ga0485175__vRhyme_bin_359	Ga0485175	0.997045	ME_2020-07-24_23.5m	Freshwater	Virome
Ga0485176__vRhyme_bin_381	Ga0485175	0.999572	ME_2020-07-24_23.5m	Freshwater	Virome
Ga0485165__vRhyme_bin_130	Ga0485175	0.888284	ME_2020-07-24_23.5m	Freshwater	Virome
Ga0485177__vRhyme_bin_200	Ga0485175	0.99981	ME_2020-07-24_23.5m	Freshwater	Virome
Ga0485175__vRhyme_bin_387	Ga0485175	0.999488	ME_2020-07-24_23.5m	Freshwater	Virome
Ga0485158__vRhyme_unbinned_33	Ga0485175	0.999355	ME_2020-07-24_23.5m	Freshwater	Virome
Ga0485158__vRhyme_bin_164	Ga0485175	0.993257	ME_2020-07-24_23.5m	Freshwater	Virome
Ga0485174__vRhyme_unbinned_588	Ga0485175	0.999727	ME_2020-07-24_23.5m	Freshwater	Virome
Ga0485162__vRhyme_bin_37	Ga0485175	0.993954	ME_2020-07-24_23.5m	Freshwater	Virome
Ga0485167__vRhyme_unbinned_264	Ga0485175	0.85871	ME_2020-07-24_23.5m	Freshwater	Virome
Ga0485177__vRhyme_unbinned_1150	Ga0485175	0.998659	ME_2020-07-24_23.5m	Freshwater	Virome
Ga0485174__vRhyme_bin_497	Ga0485175	0.998159	ME_2020-07-24_23.5m	Freshwater	Virome
Ga0485174__vRhyme_bin_231	Ga0485175	0.897113	ME_2020-07-24_23.5m	Freshwater	Virome
Ga0485173__vRhyme_unbinned_418	Ga0485175	0.999888	ME_2020-07-24_23.5m	Freshwater	Virome
Ga0485174__vRhyme_bin_252	Ga0485175	0.900638	ME_2020-07-24_23.5m	Freshwater	Virome
Ga0485177__vRhyme_bin_316	Ga0485175	0.951473	ME_2020-07-24_23.5m	Freshwater	Virome
Ga0485158__vRhyme_bin_55	Ga0485175	0.999547	ME_2020-07-24_23.5m	Freshwater	Virome
Ga0485176__vRhyme_bin_145	Ga0485175	0.998567	ME_2020-07-24_23.5m	Freshwater	Virome
Ga0485158__vRhyme_unbinned_341	Ga0485175	0.999863	ME_2020-07-24_23.5m	Freshwater	Virome
Ga0485174__vRhyme_bin_249	Ga0485175	0.995696	ME_2020-07-24_23.5m	Freshwater	Virome
Ga0485177__vRhyme_bin_289	Ga0485175	0.997951	ME_2020-07-24_23.5m	Freshwater	Virome
Ga0485175__vRhyme_bin_379	Ga0485175	0.999517	ME_2020-07-24_23.5m	Freshwater	Virome
Ga0485175__vRhyme_bin_299	Ga0485175	1	ME_2020-07-24_23.5m	Freshwater	Virome
Ga0485175__vRhyme_bin_36	Ga0485175	0.999908	ME_2020-07-24_23.5m	Freshwater	Virome
Ga0485177__vRhyme_unbinned_721	Ga0485175	0.999933	ME_2020-07-24_23.5m	Freshwater	Virome
Ga0485175__vRhyme_unbinned_1143	Ga0485175	0.999913	ME_2020-07-24_23.5m	Freshwater	Virome
Ga0485161__vRhyme_bin_54	Ga0485175	0.902414	ME_2020-07-24_23.5m	Freshwater	Virome
Ga0485162__vRhyme_bin_18	Ga0485175	0.908405	ME_2020-07-24_23.5m	Freshwater	Virome
Ga0485175__vRhyme_bin_153	Ga0485175	0.986754	ME_2020-07-24_23.5m	Freshwater	Virome
Ga0485167__vRhyme_unbinned_168	Ga0485175	0.999355	ME_2020-07-24_23.5m	Freshwater	Virome
Ga0485181__vRhyme_bin_158	Ga0485175	0.898792	ME_2020-07-24_23.5m	Freshwater	Virome
Ga0485176__vRhyme_unbinned_570	Ga0485175	0.999968	ME_2020-07-24_23.5m	Freshwater	Virome
Ga0485177__vRhyme_bin_207	Ga0485175	0.999853	ME_2020-07-24_23.5m	Freshwater	Virome
Ga0485176__vRhyme_unbinned_1008	Ga0485175	0.999574	ME_2020-07-24_23.5m	Freshwater	Virome
Ga0485175__vRhyme_bin_355	Ga0485175	0.987345	ME_2020-07-24_23.5m	Freshwater	Virome
Ga0485174__vRhyme_bin_454	Ga0485175	0.999696	ME_2020-07-24_23.5m	Freshwater	Virome
Ga0485169__vRhyme_bin_5	Ga0485175	0.775765	ME_2020-07-24_23.5m	Freshwater	Virome
Ga0485174__vRhyme_bin_299	Ga0485175	0.999959	ME_2020-07-24_23.5m	Freshwater	Virome
Ga0485178__vRhyme_bin_230	Ga0485175	0.988965	ME_2020-07-24_23.5m	Freshwater	Virome
Ga0485177__vRhyme_unbinned_194	Ga0485175	0.999746	ME_2020-07-24_23.5m	Freshwater	Virome
Ga0485178__vRhyme_bin_12	Ga0485175	0.998976	ME_2020-07-24_23.5m	Freshwater	Virome
Ga0485182__vRhyme_bin_530	Ga0485175	0.999525	ME_2020-07-24_23.5m	Freshwater	Virome
Ga0485176__vRhyme_bin_190	Ga0485175	0.993468	ME_2020-07-24_23.5m	Freshwater	Virome
Ga0485176__vRhyme_bin_104	Ga0485175	0.988276	ME_2020-07-24_23.5m	Freshwater	Virome
Ga0485184__vRhyme_unbinned_1305	Ga0485175	0.997039	ME_2020-07-24_23.5m	Freshwater	Virome
Ga0485165__vRhyme_bin_57	Ga0485175	0.975352	ME_2020-07-24_23.5m	Freshwater	Virome
Ga0485177__vRhyme_bin_313	Ga0485175	0.997956	ME_2020-07-24_23.5m	Freshwater	Virome
Ga0485162__vRhyme_bin_12	Ga0485175	0.90289	ME_2020-07-24_23.5m	Freshwater	Virome
Ga0485175__vRhyme_bin_287	Ga0485175	0.999366	ME_2020-07-24_23.5m	Freshwater	Virome
Ga0485162__vRhyme_bin_51	Ga0485175	0.988496	ME_2020-07-24_23.5m	Freshwater	Virome
Ga0485175__vRhyme_bin_138	Ga0485175	0.999955	ME_2020-07-24_23.5m	Freshwater	Virome
Ga0485178__vRhyme_bin_240	Ga0485175	0.99147	ME_2020-07-24_23.5m	Freshwater	Virome
Ga0485175__vRhyme_bin_135	Ga0485175	0.999846	ME_2020-07-24_23.5m	Freshwater	Virome
Ga0485175__vRhyme_bin_229	Ga0485175	0.985214	ME_2020-07-24_23.5m	Freshwater	Virome
Ga0485162__vRhyme_bin_104	Ga0485175	0.917028	ME_2020-07-24_23.5m	Freshwater	Virome
Ga0485165__vRhyme_unbinned_268	Ga0485175	0.935632	ME_2020-07-24_23.5m	Freshwater	Virome
Ga0485166__vRhyme_bin_74	Ga0485175	0.912366	ME_2020-07-24_23.5m	Freshwater	Virome
Ga0485175__vRhyme_bin_424	Ga0485175	0.990501	ME_2020-07-24_23.5m	Freshwater	Virome
Ga0485175__vRhyme_unbinned_6	Ga0485175	1	ME_2020-07-24_23.5m	Freshwater	Virome
Ga0485177__vRhyme_unbinned_1116	Ga0485175	0.999861	ME_2020-07-24_23.5m	Freshwater	Virome
Ga0485178__vRhyme_bin_48	Ga0485175	0.994664	ME_2020-07-24_23.5m	Freshwater	Virome
Ga0485179__vRhyme_bin_75	Ga0485175	0.997621	ME_2020-07-24_23.5m	Freshwater	Virome
Ga0485174__vRhyme_unbinned_994	Ga0485175	0.994747	ME_2020-07-24_23.5m	Freshwater	Virome
Ga0485174__vRhyme_bin_260	Ga0485175	0.998873	ME_2020-07-24_23.5m	Freshwater	Virome
Ga0485175__vRhyme_bin_242	Ga0485175	0.995843	ME_2020-07-24_23.5m	Freshwater	Virome
Ga0485172__vRhyme_unbinned_96	Ga0485175	0.943728	ME_2020-07-24_23.5m	Freshwater	Virome
Ga0485178__vRhyme_bin_97	Ga0485175	0.93297	ME_2020-07-24_23.5m	Freshwater	Virome
Ga0485177__vRhyme_bin_295	Ga0485175	0.99937	ME_2020-07-24_23.5m	Freshwater	Virome
Ga0485158__vRhyme_unbinned_562	Ga0485175	0.999644	ME_2020-07-24_23.5m	Freshwater	Virome
Ga0485174__vRhyme_bin_151	Ga0485175	0.988649	ME_2020-07-24_23.5m	Freshwater	Virome
Ga0485173__vRhyme_unbinned_1324	Ga0485175	0.999744	ME_2020-07-24_23.5m	Freshwater	Virome
Ga0485175__vRhyme_unbinned_385	Ga0485175	0.99949	ME_2020-07-24_23.5m	Freshwater	Virome
Ga0485182__vRhyme_unbinned_85	Ga0485175	0.997099	ME_2020-07-24_23.5m	Freshwater	Virome
Ga0485165__vRhyme_bin_137	Ga0485175	0.993103	ME_2020-07-24_23.5m	Freshwater	Virome
Ga0485175__vRhyme_bin_322	Ga0485175	0.996786	ME_2020-07-24_23.5m	Freshwater	Virome
Ga0485158__vRhyme_unbinned_362	Ga0485175	0.99938	ME_2020-07-24_23.5m	Freshwater	Virome
Ga0485158__vRhyme_bin_93	Ga0485175	0.999978	ME_2020-07-24_23.5m	Freshwater	Virome
Ga0485162__vRhyme_bin_81	Ga0485175	0.843047	ME_2020-07-24_23.5m	Freshwater	Virome
Ga0485186__vRhyme_unbinned_1060	Ga0485175	0.999748	ME_2020-07-24_23.5m	Freshwater	Virome
Ga0485176__vRhyme_bin_231	Ga0485175	0.964779	ME_2020-07-24_23.5m	Freshwater	Virome
Ga0485174__vRhyme_unbinned_325	Ga0485175	0.999867	ME_2020-07-24_23.5m	Freshwater	Virome
Ga0485180__vRhyme_bin_75	Ga0485175	0.991962	ME_2020-07-24_23.5m	Freshwater	Virome
Ga0485175__vRhyme_bin_91	Ga0485175	0.998442	ME_2020-07-24_23.5m	Freshwater	Virome
Ga0485162__vRhyme_bin_9	Ga0485175	0.804637	ME_2020-07-24_23.5m	Freshwater	Virome
Ga0485165__vRhyme_bin_53	Ga0485175	0.999878	ME_2020-07-24_23.5m	Freshwater	Virome
Ga0485174__vRhyme_bin_369	Ga0485175	0.989823	ME_2020-07-24_23.5m	Freshwater	Virome
Ga0485175__vRhyme_bin_52	Ga0485175	0.999325	ME_2020-07-24_23.5m	Freshwater	Virome
Ga0485186__vRhyme_unbinned_402	Ga0485175	0.925991	ME_2020-07-24_23.5m	Freshwater	Virome
Ga0485176__vRhyme_bin_259	Ga0485175	0.998938	ME_2020-07-24_23.5m	Freshwater	Virome
Ga0485158__vRhyme_bin_156	Ga0485175	0.999614	ME_2020-07-24_23.5m	Freshwater	Virome
Ga0485176__vRhyme_bin_158	Ga0485175	0.986947	ME_2020-07-24_23.5m	Freshwater	Virome
Ga0485175__vRhyme_bin_434	Ga0485175	0.99824	ME_2020-07-24_23.5m	Freshwater	Virome
Ga0485180__vRhyme_bin_2	Ga0485175	0.991298	ME_2020-07-24_23.5m	Freshwater	Virome
Ga0485158__vRhyme_unbinned_377	Ga0485175	0.999824	ME_2020-07-24_23.5m	Freshwater	Virome
Ga0485177__vRhyme_unbinned_438	Ga0485175	0.999973	ME_2020-07-24_23.5m	Freshwater	Virome
Ga0485175__vRhyme_bin_402	Ga0485175	0.999714	ME_2020-07-24_23.5m	Freshwater	Virome
Ga0485158__vRhyme_bin_88	Ga0485175	0.762845	ME_2020-07-24_23.5m	Freshwater	Virome
Ga0485181__vRhyme_unbinned_664	Ga0485175	0.999089	ME_2020-07-24_23.5m	Freshwater	Virome
Ga0485174__vRhyme_unbinned_266	Ga0485175	0.999809	ME_2020-07-24_23.5m	Freshwater	Virome
Ga0485178__vRhyme_unbinned_41	Ga0485175	0.999935	ME_2020-07-24_23.5m	Freshwater	Virome
Ga0485175__vRhyme_unbinned_1221	Ga0485175	0.999985	ME_2020-07-24_23.5m	Freshwater	Virome
Ga0485178__vRhyme_bin_51	Ga0485175	0.99151	ME_2020-07-24_23.5m	Freshwater	Virome
Ga0485169__vRhyme_bin_140	Ga0485175	0.974107	ME_2020-07-24_23.5m	Freshwater	Virome
Ga0485174__vRhyme_unbinned_73	Ga0485175	0.999718	ME_2020-07-24_23.5m	Freshwater	Virome
Ga0485159__vRhyme_unbinned_309	Ga0485175	1	ME_2020-07-24_23.5m	Freshwater	Virome
Ga0485176__vRhyme_bin_361	Ga0485175	0.999188	ME_2020-07-24_23.5m	Freshwater	Virome
Ga0485158__vRhyme_unbinned_200	Ga0485175	0.812915	ME_2020-07-24_23.5m	Freshwater	Virome
Ga0485162__vRhyme_bin_96	Ga0485175	0.998819	ME_2020-07-24_23.5m	Freshwater	Virome
Ga0485158__vRhyme_unbinned_371	Ga0485175	0.999219	ME_2020-07-24_23.5m	Freshwater	Virome
Ga0485175__vRhyme_bin_428	Ga0485175	0.999948	ME_2020-07-24_23.5m	Freshwater	Virome
Ga0485162__vRhyme_bin_15	Ga0485175	0.993338	ME_2020-07-24_23.5m	Freshwater	Virome
Ga0485174__vRhyme_unbinned_743	Ga0485175	1	ME_2020-07-24_23.5m	Freshwater	Virome
Ga0485176__vRhyme_bin_325	Ga0485175	0.968941	ME_2020-07-24_23.5m	Freshwater	Virome
Ga0485175__vRhyme_bin_176	Ga0485175	1	ME_2020-07-24_23.5m	Freshwater	Virome
Ga0485162__vRhyme_bin_95	Ga0485175	0.999425	ME_2020-07-24_23.5m	Freshwater	Virome
Ga0485180__vRhyme_bin_36	Ga0485175	0.998401	ME_2020-07-24_23.5m	Freshwater	Virome
Ga0485177__vRhyme_unbinned_772	Ga0485175	0.999815	ME_2020-07-24_23.5m	Freshwater	Virome
Ga0485175__vRhyme_bin_292	Ga0485175	0.98969	ME_2020-07-24_23.5m	Freshwater	Virome
Ga0485175__vRhyme_unbinned_650	Ga0485175	0.999979	ME_2020-07-24_23.5m	Freshwater	Virome
Ga0485173__vRhyme_bin_78	Ga0485175	0.955918	ME_2020-07-24_23.5m	Freshwater	Virome
Ga0485158__vRhyme_bin_81	Ga0485175	0.881573	ME_2020-07-24_23.5m	Freshwater	Virome
Ga0485175__vRhyme_unbinned_1002	Ga0485175	1	ME_2020-07-24_23.5m	Freshwater	Virome
Ga0485179__vRhyme_bin_106	Ga0485175	0.999891	ME_2020-07-24_23.5m	Freshwater	Virome
Ga0485167__vRhyme_bin_123	Ga0485175	0.981532	ME_2020-07-24_23.5m	Freshwater	Virome
Ga0485165__vRhyme_unbinned_26	Ga0485175	0.991475	ME_2020-07-24_23.5m	Freshwater	Virome
Ga0485176__vRhyme_bin_133	Ga0485175	0.957857	ME_2020-07-24_23.5m	Freshwater	Virome
Ga0485158__vRhyme_bin_151	Ga0485175	0.99955	ME_2020-07-24_23.5m	Freshwater	Virome
Ga0485186__vRhyme_bin_450	Ga0485175	0.999825	ME_2020-07-24_23.5m	Freshwater	Virome
Ga0485177__vRhyme_bin_327	Ga0485175	0.99965	ME_2020-07-24_23.5m	Freshwater	Virome
Ga0485177__vRhyme_unbinned_24	Ga0485175	1	ME_2020-07-24_23.5m	Freshwater	Virome
Ga0485174__vRhyme_bin_343	Ga0485175	0.999677	ME_2020-07-24_23.5m	Freshwater	Virome
Ga0485158__vRhyme_unbinned_213	Ga0485175	0.994932	ME_2020-07-24_23.5m	Freshwater	Virome
Ga0485175__vRhyme_unbinned_342	Ga0485175	1	ME_2020-07-24_23.5m	Freshwater	Virome
Ga0485178__vRhyme_bin_255	Ga0485175	0.99928	ME_2020-07-24_23.5m	Freshwater	Virome
Ga0485181__vRhyme_bin_51	Ga0485175	0.998532	ME_2020-07-24_23.5m	Freshwater	Virome
Ga0485174__vRhyme_bin_398	Ga0485175	0.99262	ME_2020-07-24_23.5m	Freshwater	Virome
Ga0485175__vRhyme_bin_174	Ga0485175	0.999858	ME_2020-07-24_23.5m	Freshwater	Virome
Ga0485158__vRhyme_bin_30	Ga0485175	0.904369	ME_2020-07-24_23.5m	Freshwater	Virome
Ga0485165__vRhyme_unbinned_635	Ga0485175	0.999844	ME_2020-07-24_23.5m	Freshwater	Virome
Ga0485175__vRhyme_unbinned_1031	Ga0485175	1	ME_2020-07-24_23.5m	Freshwater	Virome
Ga0485174__vRhyme_bin_506	Ga0485175	0.999635	ME_2020-07-24_23.5m	Freshwater	Virome
Ga0485162__vRhyme_bin_93	Ga0485175	0.988158	ME_2020-07-24_23.5m	Freshwater	Virome
Ga0485175__vRhyme_bin_100	Ga0485175	0.998185	ME_2020-07-24_23.5m	Freshwater	Virome
Ga0485180__vRhyme_bin_57	Ga0485175	0.997587	ME_2020-07-24_23.5m	Freshwater	Virome
Ga0485158__vRhyme_bin_172	Ga0485175	0.998414	ME_2020-07-24_23.5m	Freshwater	Virome
Ga0485176__vRhyme_bin_290	Ga0485175	0.999868	ME_2020-07-24_23.5m	Freshwater	Virome
Ga0485176__vRhyme_bin_296	Ga0485175	0.998439	ME_2020-07-24_23.5m	Freshwater	Virome
Ga0485158__vRhyme_bin_126	Ga0485175	0.998656	ME_2020-07-24_23.5m	Freshwater	Virome
Ga0485174__vRhyme_bin_270	Ga0485175	0.994297	ME_2020-07-24_23.5m	Freshwater	Virome
Ga0485158__vRhyme_bin_47	Ga0485175	0.897709	ME_2020-07-24_23.5m	Freshwater	Virome
Ga0485175__vRhyme_bin_289	Ga0485175	0.999986	ME_2020-07-24_23.5m	Freshwater	Virome
Ga0485176__vRhyme_unbinned_458	Ga0485175	0.998408	ME_2020-07-24_23.5m	Freshwater	Virome
Ga0485176__vRhyme_bin_392	Ga0485175	0.999858	ME_2020-07-24_23.5m	Freshwater	Virome
Ga0485165__vRhyme_bin_90	Ga0485175	0.996383	ME_2020-07-24_23.5m	Freshwater	Virome
Ga0485161__vRhyme_bin_47	Ga0485175	0.782279	ME_2020-07-24_23.5m	Freshwater	Virome
Ga0485157__vRhyme_bin_8	Ga0485175	0.980893	ME_2020-07-24_23.5m	Freshwater	Virome
Ga0485165__vRhyme_bin_67	Ga0485175	0.963465	ME_2020-07-24_23.5m	Freshwater	Virome
Ga0485177__vRhyme_bin_245	Ga0485175	0.997744	ME_2020-07-24_23.5m	Freshwater	Virome
Ga0485158__vRhyme_bin_174	Ga0485175	0.999628	ME_2020-07-24_23.5m	Freshwater	Virome
Ga0485177__vRhyme_bin_321	Ga0485175	0.99771	ME_2020-07-24_23.5m	Freshwater	Virome
Ga0485177__vRhyme_bin_309	Ga0485175	0.997894	ME_2020-07-24_23.5m	Freshwater	Virome
Ga0485175__vRhyme_bin_406	Ga0485175	1	ME_2020-07-24_23.5m	Freshwater	Virome
Ga0485180__vRhyme_bin_69	Ga0485175	0.991816	ME_2020-07-24_23.5m	Freshwater	Virome
Ga0485169__vRhyme_unbinned_52	Ga0485175	0.974136	ME_2020-07-24_23.5m	Freshwater	Virome
Ga0485177__vRhyme_bin_177	Ga0485175	0.999585	ME_2020-07-24_23.5m	Freshwater	Virome
Ga0485158__vRhyme_bin_140	Ga0485175	0.85224	ME_2020-07-24_23.5m	Freshwater	Virome
Ga0485175__vRhyme_unbinned_921	Ga0485175	1	ME_2020-07-24_23.5m	Freshwater	Virome
Ga0485158__vRhyme_unbinned_111	Ga0485175	0.997815	ME_2020-07-24_23.5m	Freshwater	Virome
Ga0485176__vRhyme_bin_297	Ga0485175	0.99232	ME_2020-07-24_23.5m	Freshwater	Virome
Ga0485174__vRhyme_unbinned_84	Ga0485175	0.999464	ME_2020-07-24_23.5m	Freshwater	Virome
Ga0485174__vRhyme_bin_232	Ga0485175	0.999444	ME_2020-07-24_23.5m	Freshwater	Virome
Ga0485177__vRhyme_unbinned_714	Ga0485175	0.999888	ME_2020-07-24_23.5m	Freshwater	Virome
Ga0485162__vRhyme_bin_7	Ga0485175	0.998541	ME_2020-07-24_23.5m	Freshwater	Virome
Ga0485162__vRhyme_bin_27	Ga0485175	0.999484	ME_2020-07-24_23.5m	Freshwater	Virome
Ga0485174__vRhyme_bin_451	Ga0485175	0.998267	ME_2020-07-24_23.5m	Freshwater	Virome
Ga0485158__vRhyme_bin_102	Ga0485175	0.791301	ME_2020-07-24_23.5m	Freshwater	Virome
Ga0485176__vRhyme_bin_348	Ga0485175	0.999805	ME_2020-07-24_23.5m	Freshwater	Virome
Ga0485175__vRhyme_unbinned_518	Ga0485175	0.999671	ME_2020-07-24_23.5m	Freshwater	Virome
Ga0485158__vRhyme_bin_54	Ga0485175	0.997913	ME_2020-07-24_23.5m	Freshwater	Virome
Ga0485174__vRhyme_unbinned_927	Ga0485175	0.99994	ME_2020-07-24_23.5m	Freshwater	Virome
Ga0485167__vRhyme_bin_39	Ga0485175	0.828451	ME_2020-07-24_23.5m	Freshwater	Virome
Ga0485165__vRhyme_bin_168	Ga0485175	0.997465	ME_2020-07-24_23.5m	Freshwater	Virome
Ga0485158__vRhyme_unbinned_652	Ga0485175	0.998374	ME_2020-07-24_23.5m	Freshwater	Virome
Ga0485176__vRhyme_bin_350	Ga0485175	0.998821	ME_2020-07-24_23.5m	Freshwater	Virome
Ga0485177__vRhyme_bin_98	Ga0485175	0.998098	ME_2020-07-24_23.5m	Freshwater	Virome
Ga0485174__vRhyme_bin_400	Ga0485175	0.997944	ME_2020-07-24_23.5m	Freshwater	Virome
Ga0485181__vRhyme_bin_123	Ga0485175	0.999883	ME_2020-07-24_23.5m	Freshwater	Virome
Ga0485167__vRhyme_bin_127	Ga0485175	0.999762	ME_2020-07-24_23.5m	Freshwater	Virome
Ga0485176__vRhyme_bin_405	Ga0485175	0.984183	ME_2020-07-24_23.5m	Freshwater	Virome
Ga0485161__vRhyme_bin_24	Ga0485175	0.992783	ME_2020-07-24_23.5m	Freshwater	Virome
Ga0485158__vRhyme_bin_1	Ga0485175	0.869627	ME_2020-07-24_23.5m	Freshwater	Virome
Ga0485165__vRhyme_bin_123	Ga0485175	0.896987	ME_2020-07-24_23.5m	Freshwater	Virome
Ga0485177__vRhyme_bin_175	Ga0485175	0.9998	ME_2020-07-24_23.5m	Freshwater	Virome
Ga0485176__vRhyme_bin_320	Ga0485175	0.996798	ME_2020-07-24_23.5m	Freshwater	Virome
Ga0485181__vRhyme_bin_132	Ga0485175	0.990253	ME_2020-07-24_23.5m	Freshwater	Virome
Ga0485181__vRhyme_bin_117	Ga0485175	0.977179	ME_2020-07-24_23.5m	Freshwater	Virome
Ga0485174__vRhyme_unbinned_538	Ga0485175	0.998418	ME_2020-07-24_23.5m	Freshwater	Virome
Ga0485177__vRhyme_bin_275	Ga0485175	0.998602	ME_2020-07-24_23.5m	Freshwater	Virome
Ga0485174__vRhyme_bin_433	Ga0485175	0.972359	ME_2020-07-24_23.5m	Freshwater	Virome
Ga0485178__vRhyme_bin_128	Ga0485175	0.931688	ME_2020-07-24_23.5m	Freshwater	Virome
Ga0485175__vRhyme_bin_324	Ga0485175	0.986935	ME_2020-07-24_23.5m	Freshwater	Virome
Ga0485159__vRhyme_unbinned_165	Ga0485175	0.921242	ME_2020-07-24_23.5m	Freshwater	Virome
Ga0485182__vRhyme_unbinned_1286	Ga0485175	0.999674	ME_2020-07-24_23.5m	Freshwater	Virome
Ga0485185__vRhyme_unbinned_727	Ga0485175	0.943775	ME_2020-07-24_23.5m	Freshwater	Virome
Ga0485174__vRhyme_bin_429	Ga0485175	0.997699	ME_2020-07-24_23.5m	Freshwater	Virome
Ga0485177__vRhyme_bin_276	Ga0485175	0.99941	ME_2020-07-24_23.5m	Freshwater	Virome
Ga0485174__vRhyme_bin_461	Ga0485175	0.999422	ME_2020-07-24_23.5m	Freshwater	Virome
Ga0485176__vRhyme_unbinned_860	Ga0485175	0.999868	ME_2020-07-24_23.5m	Freshwater	Virome
Ga0485184__vRhyme_bin_541	Ga0485175	0.999683	ME_2020-07-24_23.5m	Freshwater	Virome
Ga0485167__vRhyme_bin_113	Ga0485175	0.997702	ME_2020-07-24_23.5m	Freshwater	Virome
Ga0485177__vRhyme_bin_206	Ga0485175	0.998975	ME_2020-07-24_23.5m	Freshwater	Virome
Ga0485158__vRhyme_bin_69	Ga0485175	0.999632	ME_2020-07-24_23.5m	Freshwater	Virome
Ga0485176__vRhyme_bin_102	Ga0485175	0.999053	ME_2020-07-24_23.5m	Freshwater	Virome
Ga0485178__vRhyme_bin_140	Ga0485175	0.956299	ME_2020-07-24_23.5m	Freshwater	Virome
Ga0485176__vRhyme_unbinned_518	Ga0485175	1	ME_2020-07-24_23.5m	Freshwater	Virome
Ga0485174__vRhyme_bin_261	Ga0485175	0.999294	ME_2020-07-24_23.5m	Freshwater	Virome
Ga0485174__vRhyme_bin_477	Ga0485175	0.995428	ME_2020-07-24_23.5m	Freshwater	Virome
Ga0485184__vRhyme_bin_380	Ga0485175	0.997757	ME_2020-07-24_23.5m	Freshwater	Virome
Ga0485158__vRhyme_unbinned_662	Ga0485175	0.997924	ME_2020-07-24_23.5m	Freshwater	Virome
Ga0485178__vRhyme_bin_46	Ga0485175	0.997012	ME_2020-07-24_23.5m	Freshwater	Virome
Ga0485178__vRhyme_bin_85	Ga0485175	0.998919	ME_2020-07-24_23.5m	Freshwater	Virome
Ga0485158__vRhyme_unbinned_336	Ga0485175	0.999355	ME_2020-07-24_23.5m	Freshwater	Virome
Ga0485158__vRhyme_unbinned_545	Ga0485175	0.996316	ME_2020-07-24_23.5m	Freshwater	Virome
Ga0485175__vRhyme_unbinned_624	Ga0485175	0.999971	ME_2020-07-24_23.5m	Freshwater	Virome
Ga0485158__vRhyme_bin_100	Ga0485175	0.948203	ME_2020-07-24_23.5m	Freshwater	Virome
Ga0485174__vRhyme_bin_390	Ga0485175	0.998149	ME_2020-07-24_23.5m	Freshwater	Virome
Ga0485165__vRhyme_unbinned_107	Ga0485175	0.986251	ME_2020-07-24_23.5m	Freshwater	Virome
Ga0485174__vRhyme_unbinned_472	Ga0485175	0.999824	ME_2020-07-24_23.5m	Freshwater	Virome
Ga0485174__vRhyme_unbinned_975	Ga0485175	0.999216	ME_2020-07-24_23.5m	Freshwater	Virome
Ga0485176__vRhyme_unbinned_1221	Ga0485175	0.999678	ME_2020-07-24_23.5m	Freshwater	Virome
Ga0485177__vRhyme_bin_79	Ga0485175	0.999795	ME_2020-07-24_23.5m	Freshwater	Virome
Ga0485161__vRhyme_bin_65	Ga0485175	0.861284	ME_2020-07-24_23.5m	Freshwater	Virome
Ga0485182__vRhyme_unbinned_656	Ga0485175	0.999098	ME_2020-07-24_23.5m	Freshwater	Virome
Ga0485174__vRhyme_unbinned_74	Ga0485175	0.99969	ME_2020-07-24_23.5m	Freshwater	Virome
Ga0485175__vRhyme_bin_43	Ga0485175	0.999765	ME_2020-07-24_23.5m	Freshwater	Virome
Ga0485174__vRhyme_unbinned_83	Ga0485175	1	ME_2020-07-24_23.5m	Freshwater	Virome
Ga0485173__vRhyme_unbinned_239	Ga0485175	0.940687	ME_2020-07-24_23.5m	Freshwater	Virome
Ga0485174__vRhyme_bin_440	Ga0485175	0.998332	ME_2020-07-24_23.5m	Freshwater	Virome
Ga0485179__vRhyme_unbinned_312	Ga0485175	1	ME_2020-07-24_23.5m	Freshwater	Virome
Ga0485173__vRhyme_bin_459	Ga0485175	0.879758	ME_2020-07-24_23.5m	Freshwater	Virome
Ga0485185__vRhyme_unbinned_193	Ga0485175	0.998125	ME_2020-07-24_23.5m	Freshwater	Virome
Ga0485158__vRhyme_bin_107	Ga0485175	0.999443	ME_2020-07-24_23.5m	Freshwater	Virome
Ga0485175__vRhyme_bin_352	Ga0485175	0.999881	ME_2020-07-24_23.5m	Freshwater	Virome
Ga0485162__vRhyme_unbinned_46	Ga0485175	0.998977	ME_2020-07-24_23.5m	Freshwater	Virome
Ga0485158__vRhyme_unbinned_487	Ga0485175	0.883345	ME_2020-07-24_23.5m	Freshwater	Virome
Ga0485175__vRhyme_bin_42	Ga0485175	0.998019	ME_2020-07-24_23.5m	Freshwater	Virome
Ga0485174__vRhyme_bin_193	Ga0485175	0.995845	ME_2020-07-24_23.5m	Freshwater	Virome
Ga0485178__vRhyme_bin_121	Ga0485175	0.998394	ME_2020-07-24_23.5m	Freshwater	Virome
Ga0485180__vRhyme_bin_70	Ga0485175	0.997531	ME_2020-07-24_23.5m	Freshwater	Virome
Ga0485177__vRhyme_bin_237	Ga0485175	0.999356	ME_2020-07-24_23.5m	Freshwater	Virome
Ga0485165__vRhyme_unbinned_123	Ga0485175	0.999991	ME_2020-07-24_23.5m	Freshwater	Virome
Ga0485174__vRhyme_bin_350	Ga0485175	0.998647	ME_2020-07-24_23.5m	Freshwater	Virome
Ga0485175__vRhyme_unbinned_154	Ga0485175	1	ME_2020-07-24_23.5m	Freshwater	Virome
Ga0485174__vRhyme_bin_250	Ga0485175	0.795212	ME_2020-07-24_23.5m	Freshwater	Virome
Ga0485177__vRhyme_bin_302	Ga0485175	0.999058	ME_2020-07-24_23.5m	Freshwater	Virome
Ga0485162__vRhyme_bin_38	Ga0485175	0.985423	ME_2020-07-24_23.5m	Freshwater	Virome
Ga0485174__vRhyme_bin_103	Ga0485175	0.8004	ME_2020-07-24_23.5m	Freshwater	Virome
Ga0485162__vRhyme_bin_32	Ga0485175	0.991184	ME_2020-07-24_23.5m	Freshwater	Virome
Ga0485158__vRhyme_unbinned_668	Ga0485175	0.999931	ME_2020-07-24_23.5m	Freshwater	Virome
Ga0485165__vRhyme_bin_140	Ga0485175	0.996499	ME_2020-07-24_23.5m	Freshwater	Virome
Ga0485158__vRhyme_unbinned_568	Ga0485175	0.999899	ME_2020-07-24_23.5m	Freshwater	Virome
Ga0485158__vRhyme_unbinned_20	Ga0485175	0.999819	ME_2020-07-24_23.5m	Freshwater	Virome
Ga0485174__vRhyme_unbinned_895	Ga0485175	0.99796	ME_2020-07-24_23.5m	Freshwater	Virome
Ga0485158__vRhyme_bin_68	Ga0485175	0.838071	ME_2020-07-24_23.5m	Freshwater	Virome
Ga0485167__vRhyme_unbinned_276	Ga0485175	0.999921	ME_2020-07-24_23.5m	Freshwater	Virome
Ga0485175__vRhyme_unbinned_700	Ga0485175	1	ME_2020-07-24_23.5m	Freshwater	Virome
Ga0485174__vRhyme_bin_345	Ga0485175	0.999414	ME_2020-07-24_23.5m	Freshwater	Virome
Ga0485175__vRhyme_bin_49	Ga0485175	0.996825	ME_2020-07-24_23.5m	Freshwater	Virome
Ga0485158__vRhyme_unbinned_476	Ga0485175	0.998233	ME_2020-07-24_23.5m	Freshwater	Virome
Ga0485169__vRhyme_bin_22	Ga0485175	0.998452	ME_2020-07-24_23.5m	Freshwater	Virome
Ga0485174__vRhyme_bin_52	Ga0485175	0.996157	ME_2020-07-24_23.5m	Freshwater	Virome
Ga0485165__vRhyme_bin_54	Ga0485175	0.977728	ME_2020-07-24_23.5m	Freshwater	Virome
Ga0485177__vRhyme_bin_87	Ga0485175	0.999714	ME_2020-07-24_23.5m	Freshwater	Virome
Ga0485173__vRhyme_bin_429	Ga0485175	0.782299	ME_2020-07-24_23.5m	Freshwater	Virome
Ga0485161__vRhyme_bin_75	Ga0485175	0.760386	ME_2020-07-24_23.5m	Freshwater	Virome
Ga0485165__vRhyme_unbinned_650	Ga0485175	0.998518	ME_2020-07-24_23.5m	Freshwater	Virome
Ga0485165__vRhyme_bin_59	Ga0485175	0.999285	ME_2020-07-24_23.5m	Freshwater	Virome
Ga0485179__vRhyme_bin_138	Ga0485175	0.997251	ME_2020-07-24_23.5m	Freshwater	Virome
Ga0485178__vRhyme_bin_76	Ga0485175	0.986476	ME_2020-07-24_23.5m	Freshwater	Virome
Ga0485174__vRhyme_bin_80	Ga0485175	0.998259	ME_2020-07-24_23.5m	Freshwater	Virome
Ga0485158__vRhyme_unbinned_502	Ga0485175	0.998834	ME_2020-07-24_23.5m	Freshwater	Virome
Ga0485178__vRhyme_bin_277	Ga0485175	0.886523	ME_2020-07-24_23.5m	Freshwater	Virome
Ga0485177__vRhyme_unbinned_29	Ga0485175	0.999979	ME_2020-07-24_23.5m	Freshwater	Virome
Ga0485177__vRhyme_bin_274	Ga0485175	0.998224	ME_2020-07-24_23.5m	Freshwater	Virome
Ga0485175__vRhyme_unbinned_132	Ga0485175	0.999888	ME_2020-07-24_23.5m	Freshwater	Virome
Ga0485175__vRhyme_bin_349	Ga0485175	0.999962	ME_2020-07-24_23.5m	Freshwater	Virome
Ga0485174__vRhyme_bin_434	Ga0485175	0.99443	ME_2020-07-24_23.5m	Freshwater	Virome
Ga0485167__vRhyme_bin_115	Ga0485175	0.99978	ME_2020-07-24_23.5m	Freshwater	Virome
Ga0485176__vRhyme_bin_40	Ga0485175	0.998584	ME_2020-07-24_23.5m	Freshwater	Virome
Ga0485174__vRhyme_bin_399	Ga0485175	0.994585	ME_2020-07-24_23.5m	Freshwater	Virome
Ga0485178__vRhyme_bin_211	Ga0485175	0.982787	ME_2020-07-24_23.5m	Freshwater	Virome
Ga0485162__vRhyme_unbinned_72	Ga0485175	0.998849	ME_2020-07-24_23.5m	Freshwater	Virome
Ga0485175__vRhyme_bin_172	Ga0485175	0.999972	ME_2020-07-24_23.5m	Freshwater	Virome
Ga0485175__vRhyme_bin_38	Ga0485175	0.999598	ME_2020-07-24_23.5m	Freshwater	Virome
Ga0485165__vRhyme_bin_44	Ga0485175	0.761901	ME_2020-07-24_23.5m	Freshwater	Virome
Ga0485178__vRhyme_bin_222	Ga0485175	0.999091	ME_2020-07-24_23.5m	Freshwater	Virome
Ga0485174__vRhyme_bin_352	Ga0485175	0.997929	ME_2020-07-24_23.5m	Freshwater	Virome
Ga0485176__vRhyme_bin_28	Ga0485175	0.999401	ME_2020-07-24_23.5m	Freshwater	Virome
Ga0485173__vRhyme_unbinned_631	Ga0485175	0.941616	ME_2020-07-24_23.5m	Freshwater	Virome
Ga0485184__vRhyme_bin_511	Ga0485175	0.949664	ME_2020-07-24_23.5m	Freshwater	Virome
Ga0485177__vRhyme_bin_37	Ga0485175	0.897557	ME_2020-07-24_23.5m	Freshwater	Virome
Ga0485158__vRhyme_unbinned_393	Ga0485175	0.999315	ME_2020-07-24_23.5m	Freshwater	Virome
Ga0485162__vRhyme_bin_89	Ga0485175	0.843091	ME_2020-07-24_23.5m	Freshwater	Virome
Ga0485178__vRhyme_bin_56	Ga0485175	0.999548	ME_2020-07-24_23.5m	Freshwater	Virome
Ga0485174__vRhyme_bin_409	Ga0485175	0.998209	ME_2020-07-24_23.5m	Freshwater	Virome
Ga0485162__vRhyme_bin_44	Ga0485175	0.995632	ME_2020-07-24_23.5m	Freshwater	Virome
Ga0485174__vRhyme_bin_132	Ga0485175	0.999631	ME_2020-07-24_23.5m	Freshwater	Virome
Ga0485158__vRhyme_bin_70	Ga0485175	0.86979	ME_2020-07-24_23.5m	Freshwater	Virome
Ga0485179__vRhyme_bin_44	Ga0485175	0.935299	ME_2020-07-24_23.5m	Freshwater	Virome
Ga0485176__vRhyme_unbinned_259	Ga0485175	0.999941	ME_2020-07-24_23.5m	Freshwater	Virome
Ga0485162__vRhyme_bin_70	Ga0485175	0.793765	ME_2020-07-24_23.5m	Freshwater	Virome
Ga0485173__vRhyme_bin_318	Ga0485175	0.99743	ME_2020-07-24_23.5m	Freshwater	Virome
Ga0485178__vRhyme_bin_74	Ga0485175	0.88847	ME_2020-07-24_23.5m	Freshwater	Virome
Ga0485167__vRhyme_bin_126	Ga0485175	0.764016	ME_2020-07-24_23.5m	Freshwater	Virome
Ga0485176__vRhyme_bin_331	Ga0485175	0.999379	ME_2020-07-24_23.5m	Freshwater	Virome
Ga0485179__vRhyme_bin_134	Ga0485175	0.996802	ME_2020-07-24_23.5m	Freshwater	Virome
Ga0485174__vRhyme_unbinned_505	Ga0485175	0.989708	ME_2020-07-24_23.5m	Freshwater	Virome
Ga0485176__vRhyme_bin_307	Ga0485175	0.999568	ME_2020-07-24_23.5m	Freshwater	Virome
Ga0485176__vRhyme_bin_256	Ga0485175	0.998897	ME_2020-07-24_23.5m	Freshwater	Virome
Ga0485178__vRhyme_bin_142	Ga0485175	0.991429	ME_2020-07-24_23.5m	Freshwater	Virome
Ga0485175__vRhyme_bin_432	Ga0485175	0.992328	ME_2020-07-24_23.5m	Freshwater	Virome
Ga0485165__vRhyme_unbinned_297	Ga0485175	0.999877	ME_2020-07-24_23.5m	Freshwater	Virome
Ga0485176__vRhyme_bin_306	Ga0485175	0.994629	ME_2020-07-24_23.5m	Freshwater	Virome
Ga0485177__vRhyme_unbinned_428	Ga0485175	1	ME_2020-07-24_23.5m	Freshwater	Virome
Ga0485176__vRhyme_bin_293	Ga0485175	0.999773	ME_2020-07-24_23.5m	Freshwater	Virome
Ga0485169__vRhyme_bin_70	Ga0485175	0.831448	ME_2020-07-24_23.5m	Freshwater	Virome
Ga0485166__vRhyme_bin_22	Ga0485175	0.999428	ME_2020-07-24_23.5m	Freshwater	Virome
Ga0485161__vRhyme_bin_34	Ga0485175	0.758029	ME_2020-07-24_23.5m	Freshwater	Virome
Ga0485174__vRhyme_bin_346	Ga0485175	0.999896	ME_2020-07-24_23.5m	Freshwater	Virome
Ga0485167__vRhyme_bin_80	Ga0485175	0.997691	ME_2020-07-24_23.5m	Freshwater	Virome
Ga0485158__vRhyme_unbinned_685	Ga0485175	0.999605	ME_2020-07-24_23.5m	Freshwater	Virome
Ga0485175__vRhyme_bin_356	Ga0485175	0.98625	ME_2020-07-24_23.5m	Freshwater	Virome
Ga0485174__vRhyme_unbinned_791	Ga0485175	1	ME_2020-07-24_23.5m	Freshwater	Virome
Ga0485165__vRhyme_bin_75	Ga0485175	0.996256	ME_2020-07-24_23.5m	Freshwater	Virome
Ga0485165__vRhyme_bin_104	Ga0485175	0.999283	ME_2020-07-24_23.5m	Freshwater	Virome
Ga0485177__vRhyme_unbinned_884	Ga0485175	0.999478	ME_2020-07-24_23.5m	Freshwater	Virome
Ga0485175__vRhyme_unbinned_1160	Ga0485175	1	ME_2020-07-24_23.5m	Freshwater	Virome
Ga0485179__vRhyme_bin_103	Ga0485175	0.999527	ME_2020-07-24_23.5m	Freshwater	Virome
Ga0485174__vRhyme_unbinned_98	Ga0485175	0.999737	ME_2020-07-24_23.5m	Freshwater	Virome
Ga0485174__vRhyme_unbinned_846	Ga0485175	0.999678	ME_2020-07-24_23.5m	Freshwater	Virome
Ga0485167__vRhyme_bin_44	Ga0485175	0.997645	ME_2020-07-24_23.5m	Freshwater	Virome
Ga0485175__vRhyme_bin_177	Ga0485175	0.999965	ME_2020-07-24_23.5m	Freshwater	Virome
Ga0485159__vRhyme_unbinned_100	Ga0485175	0.903602	ME_2020-07-24_23.5m	Freshwater	Virome
Ga0485158__vRhyme_unbinned_499	Ga0485175	1	ME_2020-07-24_23.5m	Freshwater	Virome
Ga0485158__vRhyme_bin_104	Ga0485175	0.945092	ME_2020-07-24_23.5m	Freshwater	Virome
Ga0485175__vRhyme_bin_165	Ga0485175	0.99474	ME_2020-07-24_23.5m	Freshwater	Virome
Ga0485174__vRhyme_bin_344	Ga0485175	0.998429	ME_2020-07-24_23.5m	Freshwater	Virome
Ga0485175__vRhyme_bin_141	Ga0485175	0.999813	ME_2020-07-24_23.5m	Freshwater	Virome
Ga0485177__vRhyme_bin_57	Ga0485175	0.990465	ME_2020-07-24_23.5m	Freshwater	Virome
Ga0485176__vRhyme_bin_395	Ga0485175	0.992147	ME_2020-07-24_23.5m	Freshwater	Virome
Ga0485177__vRhyme_bin_256	Ga0485175	0.994663	ME_2020-07-24_23.5m	Freshwater	Virome
Ga0485175__vRhyme_bin_120	Ga0485175	1	ME_2020-07-24_23.5m	Freshwater	Virome
Ga0485159__vRhyme_unbinned_95	Ga0485175	0.974107	ME_2020-07-24_23.5m	Freshwater	Virome
Ga0485158__vRhyme_bin_8	Ga0485162	0.827145	ME_2020-08-05_23.5m	Freshwater	Mixed MG
Ga0485176__vRhyme_unbinned_1158	Ga0485162	0.88646	ME_2020-08-05_23.5m	Freshwater	Mixed MG
Ga0485158__vRhyme_unbinned_473	Ga0485162	0.91824	ME_2020-08-05_23.5m	Freshwater	Mixed MG
Ga0485175__vRhyme_bin_121	Ga0485162	0.758997	ME_2020-08-05_23.5m	Freshwater	Mixed MG
Ga0485177__vRhyme_unbinned_1053	Ga0485162	0.88662	ME_2020-08-05_23.5m	Freshwater	Mixed MG
Ga0485176__vRhyme_unbinned_387	Ga0485162	0.931411	ME_2020-08-05_23.5m	Freshwater	Mixed MG
Ga0485177__vRhyme_bin_234	Ga0485162	0.934855	ME_2020-08-05_23.5m	Freshwater	Mixed MG
Ga0485175__vRhyme_bin_53	Ga0485162	0.768126	ME_2020-08-05_23.5m	Freshwater	Mixed MG
Ga0485175__vRhyme_bin_447	Ga0485162	0.89989	ME_2020-08-05_23.5m	Freshwater	Mixed MG
Ga0485159__vRhyme_bin_64	Ga0485162	0.83481	ME_2020-08-05_23.5m	Freshwater	Mixed MG
Ga0485167__vRhyme_bin_137	Ga0485162	0.906092	ME_2020-08-05_23.5m	Freshwater	Mixed MG
Ga0485162__vRhyme_bin_17	Ga0485162	0.786933	ME_2020-08-05_23.5m	Freshwater	Mixed MG
Ga0485158__vRhyme_unbinned_184	Ga0485162	0.801677	ME_2020-08-05_23.5m	Freshwater	Mixed MG
Ga0485167__vRhyme_unbinned_306	Ga0485162	0.991177	ME_2020-08-05_23.5m	Freshwater	Mixed MG
Ga0485158__vRhyme_bin_85	Ga0485162	0.923519	ME_2020-08-05_23.5m	Freshwater	Mixed MG
Ga0485176__vRhyme_bin_88	Ga0485162	0.898892	ME_2020-08-05_23.5m	Freshwater	Mixed MG
Ga0485164__vRhyme_unbinned_101	Ga0485162	0.999895	ME_2020-08-05_23.5m	Freshwater	Mixed MG
Ga0485174__vRhyme_bin_342	Ga0485162	0.76829	ME_2020-08-05_23.5m	Freshwater	Mixed MG
Ga0485169__vRhyme_bin_78	Ga0485162	0.898271	ME_2020-08-05_23.5m	Freshwater	Mixed MG
Ga0485174__vRhyme_unbinned_313	Ga0485162	0.780364	ME_2020-08-05_23.5m	Freshwater	Mixed MG
Ga0485165__vRhyme_bin_159	Ga0485162	0.867941	ME_2020-08-05_23.5m	Freshwater	Mixed MG
Ga0485178__vRhyme_unbinned_512	Ga0485162	0.801491	ME_2020-08-05_23.5m	Freshwater	Mixed MG
Ga0485157__vRhyme_bin_16	Ga0485162	0.976639	ME_2020-08-05_23.5m	Freshwater	Mixed MG
Ga0485157__vRhyme_bin_47	Ga0485162	0.988125	ME_2020-08-05_23.5m	Freshwater	Mixed MG
Ga0485174__vRhyme_bin_56	Ga0485162	0.824409	ME_2020-08-05_23.5m	Freshwater	Mixed MG
Ga0485175__vRhyme_bin_39	Ga0485162	0.837968	ME_2020-08-05_23.5m	Freshwater	Mixed MG
Ga0485162__vRhyme_bin_71	Ga0485162	0.88156	ME_2020-08-05_23.5m	Freshwater	Mixed MG
Ga0485174__vRhyme_unbinned_89	Ga0485162	0.905583	ME_2020-08-05_23.5m	Freshwater	Mixed MG
Ga0485167__vRhyme_bin_52	Ga0485162	0.830425	ME_2020-08-05_23.5m	Freshwater	Mixed MG
Ga0485176__vRhyme_unbinned_528	Ga0485162	0.916951	ME_2020-08-05_23.5m	Freshwater	Mixed MG
Ga0485176__vRhyme_unbinned_905	Ga0485162	0.98853	ME_2020-08-05_23.5m	Freshwater	Mixed MG
Ga0485158__vRhyme_bin_71	Ga0485162	0.991773	ME_2020-08-05_23.5m	Freshwater	Mixed MG
Ga0485177__vRhyme_bin_218	Ga0485162	0.97812	ME_2020-08-05_23.5m	Freshwater	Mixed MG
Ga0485178__vRhyme_bin_126	Ga0485162	0.751428	ME_2020-08-05_23.5m	Freshwater	Mixed MG
Ga0485180__vRhyme_unbinned_351	Ga0485162	0.825298	ME_2020-08-05_23.5m	Freshwater	Mixed MG
Ga0485164__vRhyme_unbinned_265	Ga0485162	0.999875	ME_2020-08-05_23.5m	Freshwater	Mixed MG
Ga0485162__vRhyme_unbinned_210	Ga0485162	0.89995	ME_2020-08-05_23.5m	Freshwater	Mixed MG
Ga0485177__vRhyme_bin_333	Ga0485162	0.893974	ME_2020-08-05_23.5m	Freshwater	Mixed MG
Ga0485177__vRhyme_bin_83	Ga0485162	0.899039	ME_2020-08-05_23.5m	Freshwater	Mixed MG
Ga0485162__vRhyme_unbinned_154	Ga0485162	0.952738	ME_2020-08-05_23.5m	Freshwater	Mixed MG
Ga0485176__vRhyme_unbinned_797	Ga0485162	0.811668	ME_2020-08-05_23.5m	Freshwater	Mixed MG
Ga0485180__vRhyme_unbinned_212	Ga0485162	0.935428	ME_2020-08-05_23.5m	Freshwater	Mixed MG
Ga0485158__vRhyme_bin_160	Ga0485162	0.826192	ME_2020-08-05_23.5m	Freshwater	Mixed MG
Ga0485186__vRhyme_bin_357	Ga0485162	0.823417	ME_2020-08-05_23.5m	Freshwater	Mixed MG
Ga0485174__vRhyme_bin_358	Ga0485162	0.880048	ME_2020-08-05_23.5m	Freshwater	Mixed MG
Ga0485181__vRhyme_bin_131	Ga0485162	0.982401	ME_2020-08-05_23.5m	Freshwater	Mixed MG
Ga0485176__vRhyme_bin_396	Ga0485162	0.939255	ME_2020-08-05_23.5m	Freshwater	Mixed MG
Ga0485174__vRhyme_unbinned_838	Ga0485162	0.836927	ME_2020-08-05_23.5m	Freshwater	Mixed MG
Ga0485177__vRhyme_unbinned_534	Ga0485162	0.995411	ME_2020-08-05_23.5m	Freshwater	Mixed MG
Ga0485177__vRhyme_bin_202	Ga0485162	0.835946	ME_2020-08-05_23.5m	Freshwater	Mixed MG
Ga0485176__vRhyme_bin_383	Ga0485162	0.853545	ME_2020-08-05_23.5m	Freshwater	Mixed MG
Ga0485158__vRhyme_unbinned_365	Ga0485162	0.968309	ME_2020-08-05_23.5m	Freshwater	Mixed MG
Ga0485173__vRhyme_unbinned_551	Ga0485162	0.760592	ME_2020-08-05_23.5m	Freshwater	Mixed MG
Ga0485175__vRhyme_bin_142	Ga0485162	0.962269	ME_2020-08-05_23.5m	Freshwater	Mixed MG
Ga0485158__vRhyme_unbinned_175	Ga0485162	0.827488	ME_2020-08-05_23.5m	Freshwater	Mixed MG
Ga0485161__vRhyme_bin_87	Ga0485162	0.988683	ME_2020-08-05_23.5m	Freshwater	Mixed MG
Ga0485162__vRhyme_bin_53	Ga0485162	0.958626	ME_2020-08-05_23.5m	Freshwater	Mixed MG
Ga0485162__vRhyme_bin_36	Ga0485162	0.882483	ME_2020-08-05_23.5m	Freshwater	Mixed MG
Ga0485176__vRhyme_bin_336	Ga0485162	0.859035	ME_2020-08-05_23.5m	Freshwater	Mixed MG
Ga0485176__vRhyme_bin_326	Ga0485162	0.821081	ME_2020-08-05_23.5m	Freshwater	Mixed MG
Ga0485162__vRhyme_unbinned_153	Ga0485162	1	ME_2020-08-05_23.5m	Freshwater	Mixed MG
Ga0485173__vRhyme_bin_178	Ga0485162	0.814442	ME_2020-08-05_23.5m	Freshwater	Mixed MG
Ga0485158__vRhyme_unbinned_332	Ga0485162	0.996422	ME_2020-08-05_23.5m	Freshwater	Mixed MG
Ga0485177__vRhyme_bin_342	Ga0485162	0.992748	ME_2020-08-05_23.5m	Freshwater	Mixed MG
Ga0485169__vRhyme_unbinned_588	Ga0485162	0.79742	ME_2020-08-05_23.5m	Freshwater	Mixed MG
Ga0485167__vRhyme_bin_136	Ga0485162	0.886351	ME_2020-08-05_23.5m	Freshwater	Mixed MG
Ga0485162__vRhyme_bin_119	Ga0485162	0.968301	ME_2020-08-05_23.5m	Freshwater	Mixed MG
Ga0485177__vRhyme_unbinned_1197	Ga0485162	0.884386	ME_2020-08-05_23.5m	Freshwater	Mixed MG
Ga0485165__vRhyme_bin_10	Ga0485162	0.871488	ME_2020-08-05_23.5m	Freshwater	Mixed MG
Ga0485174__vRhyme_unbinned_1179	Ga0485162	0.997444	ME_2020-08-05_23.5m	Freshwater	Mixed MG
Ga0485177__vRhyme_bin_226	Ga0485162	0.87127	ME_2020-08-05_23.5m	Freshwater	Mixed MG
Ga0485175__vRhyme_bin_127	Ga0485162	0.836087	ME_2020-08-05_23.5m	Freshwater	Mixed MG
Ga0485175__vRhyme_bin_359	Ga0485162	0.813137	ME_2020-08-05_23.5m	Freshwater	Mixed MG
Ga0485176__vRhyme_bin_381	Ga0485162	0.945178	ME_2020-08-05_23.5m	Freshwater	Mixed MG
Ga0485165__vRhyme_bin_130	Ga0485162	0.839822	ME_2020-08-05_23.5m	Freshwater	Mixed MG
Ga0485177__vRhyme_bin_200	Ga0485162	0.839153	ME_2020-08-05_23.5m	Freshwater	Mixed MG
Ga0485175__vRhyme_bin_387	Ga0485162	0.986465	ME_2020-08-05_23.5m	Freshwater	Mixed MG
Ga0485158__vRhyme_unbinned_33	Ga0485162	0.757208	ME_2020-08-05_23.5m	Freshwater	Mixed MG
Ga0485174__vRhyme_unbinned_588	Ga0485162	0.816165	ME_2020-08-05_23.5m	Freshwater	Mixed MG
Ga0485162__vRhyme_bin_37	Ga0485162	0.914571	ME_2020-08-05_23.5m	Freshwater	Mixed MG
Ga0485167__vRhyme_unbinned_264	Ga0485162	0.898995	ME_2020-08-05_23.5m	Freshwater	Mixed MG
Ga0485177__vRhyme_unbinned_1150	Ga0485162	0.770718	ME_2020-08-05_23.5m	Freshwater	Mixed MG
Ga0485174__vRhyme_bin_231	Ga0485162	0.781476	ME_2020-08-05_23.5m	Freshwater	Mixed MG
Ga0485173__vRhyme_unbinned_418	Ga0485162	0.981873	ME_2020-08-05_23.5m	Freshwater	Mixed MG
Ga0485174__vRhyme_bin_252	Ga0485162	0.872052	ME_2020-08-05_23.5m	Freshwater	Mixed MG
Ga0485177__vRhyme_bin_316	Ga0485162	0.773273	ME_2020-08-05_23.5m	Freshwater	Mixed MG
Ga0485158__vRhyme_bin_55	Ga0485162	0.912216	ME_2020-08-05_23.5m	Freshwater	Mixed MG
Ga0485176__vRhyme_bin_145	Ga0485162	0.897512	ME_2020-08-05_23.5m	Freshwater	Mixed MG
Ga0485174__vRhyme_bin_249	Ga0485162	0.780702	ME_2020-08-05_23.5m	Freshwater	Mixed MG
Ga0485175__vRhyme_bin_299	Ga0485162	0.857384	ME_2020-08-05_23.5m	Freshwater	Mixed MG
Ga0485175__vRhyme_bin_36	Ga0485162	0.843241	ME_2020-08-05_23.5m	Freshwater	Mixed MG
Ga0485175__vRhyme_unbinned_1143	Ga0485162	0.998347	ME_2020-08-05_23.5m	Freshwater	Mixed MG
Ga0485161__vRhyme_bin_54	Ga0485162	0.998408	ME_2020-08-05_23.5m	Freshwater	Mixed MG
Ga0485162__vRhyme_bin_56	Ga0485162	0.976862	ME_2020-08-05_23.5m	Freshwater	Mixed MG
Ga0485162__vRhyme_bin_18	Ga0485162	0.999447	ME_2020-08-05_23.5m	Freshwater	Mixed MG
Ga0485167__vRhyme_unbinned_168	Ga0485162	0.987358	ME_2020-08-05_23.5m	Freshwater	Mixed MG
Ga0485176__vRhyme_unbinned_570	Ga0485162	0.960237	ME_2020-08-05_23.5m	Freshwater	Mixed MG
Ga0485177__vRhyme_bin_207	Ga0485162	0.855475	ME_2020-08-05_23.5m	Freshwater	Mixed MG
Ga0485176__vRhyme_unbinned_1008	Ga0485162	0.818955	ME_2020-08-05_23.5m	Freshwater	Mixed MG
Ga0485174__vRhyme_bin_299	Ga0485162	0.896241	ME_2020-08-05_23.5m	Freshwater	Mixed MG
Ga0485178__vRhyme_bin_230	Ga0485162	0.825576	ME_2020-08-05_23.5m	Freshwater	Mixed MG
Ga0485178__vRhyme_bin_12	Ga0485162	0.808086	ME_2020-08-05_23.5m	Freshwater	Mixed MG
Ga0485182__vRhyme_bin_530	Ga0485162	0.963392	ME_2020-08-05_23.5m	Freshwater	Mixed MG
Ga0485176__vRhyme_bin_190	Ga0485162	0.849654	ME_2020-08-05_23.5m	Freshwater	Mixed MG
Ga0485176__vRhyme_bin_104	Ga0485162	0.787003	ME_2020-08-05_23.5m	Freshwater	Mixed MG
Ga0485184__vRhyme_unbinned_1305	Ga0485162	0.952745	ME_2020-08-05_23.5m	Freshwater	Mixed MG
Ga0485165__vRhyme_bin_57	Ga0485162	0.858764	ME_2020-08-05_23.5m	Freshwater	Mixed MG
Ga0485158__vRhyme_bin_76	Ga0485162	0.979448	ME_2020-08-05_23.5m	Freshwater	Mixed MG
Ga0485177__vRhyme_bin_313	Ga0485162	0.887346	ME_2020-08-05_23.5m	Freshwater	Mixed MG
Ga0485162__vRhyme_bin_12	Ga0485162	0.837652	ME_2020-08-05_23.5m	Freshwater	Mixed MG
Ga0485162__vRhyme_bin_51	Ga0485162	0.843967	ME_2020-08-05_23.5m	Freshwater	Mixed MG
Ga0485175__vRhyme_bin_135	Ga0485162	0.757059	ME_2020-08-05_23.5m	Freshwater	Mixed MG
Ga0485162__vRhyme_bin_104	Ga0485162	0.999252	ME_2020-08-05_23.5m	Freshwater	Mixed MG
Ga0485167__vRhyme_bin_11	Ga0485162	0.758971	ME_2020-08-05_23.5m	Freshwater	Mixed MG
Ga0485165__vRhyme_unbinned_268	Ga0485162	0.999973	ME_2020-08-05_23.5m	Freshwater	Mixed MG
Ga0485166__vRhyme_bin_74	Ga0485162	0.997514	ME_2020-08-05_23.5m	Freshwater	Mixed MG
Ga0485175__vRhyme_bin_424	Ga0485162	0.815332	ME_2020-08-05_23.5m	Freshwater	Mixed MG
Ga0485175__vRhyme_unbinned_6	Ga0485162	0.99405	ME_2020-08-05_23.5m	Freshwater	Mixed MG
Ga0485177__vRhyme_unbinned_1116	Ga0485162	0.994846	ME_2020-08-05_23.5m	Freshwater	Mixed MG
Ga0485178__vRhyme_bin_48	Ga0485162	0.756194	ME_2020-08-05_23.5m	Freshwater	Mixed MG
Ga0485179__vRhyme_bin_75	Ga0485162	0.775702	ME_2020-08-05_23.5m	Freshwater	Mixed MG
Ga0485174__vRhyme_bin_260	Ga0485162	0.852056	ME_2020-08-05_23.5m	Freshwater	Mixed MG
Ga0485175__vRhyme_bin_242	Ga0485162	0.760169	ME_2020-08-05_23.5m	Freshwater	Mixed MG
Ga0485172__vRhyme_unbinned_96	Ga0485162	0.826926	ME_2020-08-05_23.5m	Freshwater	Mixed MG
Ga0485178__vRhyme_bin_97	Ga0485162	0.802655	ME_2020-08-05_23.5m	Freshwater	Mixed MG
Ga0485177__vRhyme_bin_295	Ga0485162	0.908893	ME_2020-08-05_23.5m	Freshwater	Mixed MG
Ga0485183__vRhyme_unbinned_197	Ga0485162	0.838776	ME_2020-08-05_23.5m	Freshwater	Mixed MG
Ga0485173__vRhyme_unbinned_1324	Ga0485162	0.972005	ME_2020-08-05_23.5m	Freshwater	Mixed MG
Ga0485182__vRhyme_unbinned_85	Ga0485162	0.885535	ME_2020-08-05_23.5m	Freshwater	Mixed MG
Ga0485165__vRhyme_bin_137	Ga0485162	0.827905	ME_2020-08-05_23.5m	Freshwater	Mixed MG
Ga0485158__vRhyme_unbinned_362	Ga0485162	0.998904	ME_2020-08-05_23.5m	Freshwater	Mixed MG
Ga0485158__vRhyme_bin_93	Ga0485162	0.995403	ME_2020-08-05_23.5m	Freshwater	Mixed MG
Ga0485162__vRhyme_bin_81	Ga0485162	0.91359	ME_2020-08-05_23.5m	Freshwater	Mixed MG
Ga0485186__vRhyme_unbinned_1060	Ga0485162	0.938948	ME_2020-08-05_23.5m	Freshwater	Mixed MG
Ga0485176__vRhyme_bin_231	Ga0485162	0.799722	ME_2020-08-05_23.5m	Freshwater	Mixed MG
Ga0485174__vRhyme_unbinned_325	Ga0485162	0.833867	ME_2020-08-05_23.5m	Freshwater	Mixed MG
Ga0485180__vRhyme_bin_75	Ga0485162	0.907052	ME_2020-08-05_23.5m	Freshwater	Mixed MG
Ga0485175__vRhyme_bin_91	Ga0485162	0.776567	ME_2020-08-05_23.5m	Freshwater	Mixed MG
Ga0485162__vRhyme_bin_9	Ga0485162	0.952146	ME_2020-08-05_23.5m	Freshwater	Mixed MG
Ga0485165__vRhyme_bin_53	Ga0485162	0.98963	ME_2020-08-05_23.5m	Freshwater	Mixed MG
Ga0485174__vRhyme_bin_369	Ga0485162	0.80266	ME_2020-08-05_23.5m	Freshwater	Mixed MG
Ga0485176__vRhyme_bin_259	Ga0485162	0.891697	ME_2020-08-05_23.5m	Freshwater	Mixed MG
Ga0485158__vRhyme_bin_156	Ga0485162	0.896222	ME_2020-08-05_23.5m	Freshwater	Mixed MG
Ga0485158__vRhyme_bin_134	Ga0485162	0.885349	ME_2020-08-05_23.5m	Freshwater	Mixed MG
Ga0485162__vRhyme_bin_20	Ga0485162	0.988951	ME_2020-08-05_23.5m	Freshwater	Mixed MG
Ga0485180__vRhyme_bin_2	Ga0485162	0.812866	ME_2020-08-05_23.5m	Freshwater	Mixed MG
Ga0485158__vRhyme_unbinned_377	Ga0485162	0.83129	ME_2020-08-05_23.5m	Freshwater	Mixed MG
Ga0485177__vRhyme_unbinned_438	Ga0485162	0.99687	ME_2020-08-05_23.5m	Freshwater	Mixed MG
Ga0485158__vRhyme_bin_88	Ga0485162	0.953264	ME_2020-08-05_23.5m	Freshwater	Mixed MG
Ga0485174__vRhyme_unbinned_266	Ga0485162	0.969388	ME_2020-08-05_23.5m	Freshwater	Mixed MG
Ga0485178__vRhyme_unbinned_41	Ga0485162	0.953132	ME_2020-08-05_23.5m	Freshwater	Mixed MG
Ga0485178__vRhyme_bin_51	Ga0485162	0.792184	ME_2020-08-05_23.5m	Freshwater	Mixed MG
Ga0485169__vRhyme_bin_140	Ga0485162	0.990626	ME_2020-08-05_23.5m	Freshwater	Mixed MG
Ga0485174__vRhyme_unbinned_73	Ga0485162	0.975166	ME_2020-08-05_23.5m	Freshwater	Mixed MG
Ga0485159__vRhyme_unbinned_309	Ga0485162	0.990266	ME_2020-08-05_23.5m	Freshwater	Mixed MG
Ga0485162__vRhyme_bin_96	Ga0485162	0.8144	ME_2020-08-05_23.5m	Freshwater	Mixed MG
Ga0485158__vRhyme_unbinned_371	Ga0485162	0.951133	ME_2020-08-05_23.5m	Freshwater	Mixed MG
Ga0485162__vRhyme_bin_15	Ga0485162	0.790053	ME_2020-08-05_23.5m	Freshwater	Mixed MG
Ga0485174__vRhyme_unbinned_743	Ga0485162	0.98799	ME_2020-08-05_23.5m	Freshwater	Mixed MG
Ga0485162__vRhyme_bin_95	Ga0485162	0.929863	ME_2020-08-05_23.5m	Freshwater	Mixed MG
Ga0485180__vRhyme_bin_36	Ga0485162	0.956182	ME_2020-08-05_23.5m	Freshwater	Mixed MG
Ga0485177__vRhyme_unbinned_772	Ga0485162	0.866527	ME_2020-08-05_23.5m	Freshwater	Mixed MG
Ga0485162__vRhyme_bin_11	Ga0485162	0.939447	ME_2020-08-05_23.5m	Freshwater	Mixed MG
Ga0485175__vRhyme_unbinned_650	Ga0485162	0.979831	ME_2020-08-05_23.5m	Freshwater	Mixed MG
Ga0485173__vRhyme_bin_78	Ga0485162	0.849315	ME_2020-08-05_23.5m	Freshwater	Mixed MG
Ga0485158__vRhyme_bin_81	Ga0485162	0.988363	ME_2020-08-05_23.5m	Freshwater	Mixed MG
Ga0485175__vRhyme_unbinned_1002	Ga0485162	0.778832	ME_2020-08-05_23.5m	Freshwater	Mixed MG
Ga0485179__vRhyme_bin_106	Ga0485162	0.995783	ME_2020-08-05_23.5m	Freshwater	Mixed MG
Ga0485167__vRhyme_bin_123	Ga0485162	0.775763	ME_2020-08-05_23.5m	Freshwater	Mixed MG
Ga0485165__vRhyme_unbinned_470	Ga0485162	0.999018	ME_2020-08-05_23.5m	Freshwater	Mixed MG
Ga0485158__vRhyme_bin_151	Ga0485162	0.75807	ME_2020-08-05_23.5m	Freshwater	Mixed MG
Ga0485186__vRhyme_bin_450	Ga0485162	0.986566	ME_2020-08-05_23.5m	Freshwater	Mixed MG
Ga0485177__vRhyme_unbinned_24	Ga0485162	0.929075	ME_2020-08-05_23.5m	Freshwater	Mixed MG
Ga0485174__vRhyme_bin_343	Ga0485162	0.870887	ME_2020-08-05_23.5m	Freshwater	Mixed MG
Ga0485158__vRhyme_unbinned_213	Ga0485162	0.868356	ME_2020-08-05_23.5m	Freshwater	Mixed MG
Ga0485181__vRhyme_bin_51	Ga0485162	0.930797	ME_2020-08-05_23.5m	Freshwater	Mixed MG
Ga0485175__vRhyme_bin_174	Ga0485162	0.806644	ME_2020-08-05_23.5m	Freshwater	Mixed MG
Ga0485158__vRhyme_bin_30	Ga0485162	0.904046	ME_2020-08-05_23.5m	Freshwater	Mixed MG
Ga0485175__vRhyme_unbinned_1031	Ga0485162	0.761454	ME_2020-08-05_23.5m	Freshwater	Mixed MG
Ga0485174__vRhyme_bin_506	Ga0485162	0.840744	ME_2020-08-05_23.5m	Freshwater	Mixed MG
Ga0485162__vRhyme_bin_93	Ga0485162	0.815426	ME_2020-08-05_23.5m	Freshwater	Mixed MG
Ga0485180__vRhyme_bin_57	Ga0485162	0.932783	ME_2020-08-05_23.5m	Freshwater	Mixed MG
Ga0485158__vRhyme_bin_172	Ga0485162	0.88685	ME_2020-08-05_23.5m	Freshwater	Mixed MG
Ga0485176__vRhyme_bin_290	Ga0485162	0.896258	ME_2020-08-05_23.5m	Freshwater	Mixed MG
Ga0485176__vRhyme_bin_296	Ga0485162	0.98836	ME_2020-08-05_23.5m	Freshwater	Mixed MG
Ga0485158__vRhyme_bin_126	Ga0485162	0.969504	ME_2020-08-05_23.5m	Freshwater	Mixed MG
Ga0485158__vRhyme_bin_136	Ga0485162	0.940597	ME_2020-08-05_23.5m	Freshwater	Mixed MG
Ga0485176__vRhyme_unbinned_458	Ga0485162	0.771758	ME_2020-08-05_23.5m	Freshwater	Mixed MG
Ga0485176__vRhyme_bin_392	Ga0485162	0.960066	ME_2020-08-05_23.5m	Freshwater	Mixed MG
Ga0485161__vRhyme_bin_47	Ga0485162	0.805099	ME_2020-08-05_23.5m	Freshwater	Mixed MG
Ga0485157__vRhyme_bin_8	Ga0485162	0.955114	ME_2020-08-05_23.5m	Freshwater	Mixed MG
Ga0485165__vRhyme_bin_67	Ga0485162	0.923866	ME_2020-08-05_23.5m	Freshwater	Mixed MG
Ga0485158__vRhyme_bin_174	Ga0485162	0.999772	ME_2020-08-05_23.5m	Freshwater	Mixed MG
Ga0485177__vRhyme_bin_321	Ga0485162	0.877447	ME_2020-08-05_23.5m	Freshwater	Mixed MG
Ga0485177__vRhyme_bin_309	Ga0485162	0.787069	ME_2020-08-05_23.5m	Freshwater	Mixed MG
Ga0485180__vRhyme_bin_69	Ga0485162	0.777468	ME_2020-08-05_23.5m	Freshwater	Mixed MG
Ga0485158__vRhyme_bin_133	Ga0485162	0.960452	ME_2020-08-05_23.5m	Freshwater	Mixed MG
Ga0485177__vRhyme_bin_177	Ga0485162	0.919986	ME_2020-08-05_23.5m	Freshwater	Mixed MG
Ga0485158__vRhyme_bin_140	Ga0485162	0.893737	ME_2020-08-05_23.5m	Freshwater	Mixed MG
Ga0485175__vRhyme_unbinned_921	Ga0485162	0.990099	ME_2020-08-05_23.5m	Freshwater	Mixed MG
Ga0485176__vRhyme_bin_297	Ga0485162	0.80585	ME_2020-08-05_23.5m	Freshwater	Mixed MG
Ga0485174__vRhyme_unbinned_84	Ga0485162	0.889664	ME_2020-08-05_23.5m	Freshwater	Mixed MG
Ga0485174__vRhyme_bin_232	Ga0485162	0.761166	ME_2020-08-05_23.5m	Freshwater	Mixed MG
Ga0485177__vRhyme_unbinned_714	Ga0485162	0.837773	ME_2020-08-05_23.5m	Freshwater	Mixed MG
Ga0485162__vRhyme_bin_7	Ga0485162	0.879601	ME_2020-08-05_23.5m	Freshwater	Mixed MG
Ga0485162__vRhyme_bin_27	Ga0485162	0.956621	ME_2020-08-05_23.5m	Freshwater	Mixed MG
Ga0485174__vRhyme_bin_451	Ga0485162	0.770676	ME_2020-08-05_23.5m	Freshwater	Mixed MG
Ga0485158__vRhyme_bin_102	Ga0485162	0.979931	ME_2020-08-05_23.5m	Freshwater	Mixed MG
Ga0485166__vRhyme_bin_25	Ga0485162	0.940078	ME_2020-08-05_23.5m	Freshwater	Mixed MG
Ga0485176__vRhyme_bin_348	Ga0485162	0.924491	ME_2020-08-05_23.5m	Freshwater	Mixed MG
Ga0485158__vRhyme_bin_54	Ga0485162	0.879044	ME_2020-08-05_23.5m	Freshwater	Mixed MG
Ga0485174__vRhyme_unbinned_927	Ga0485162	0.824371	ME_2020-08-05_23.5m	Freshwater	Mixed MG
Ga0485167__vRhyme_bin_39	Ga0485162	0.801834	ME_2020-08-05_23.5m	Freshwater	Mixed MG
Ga0485165__vRhyme_bin_168	Ga0485162	0.972113	ME_2020-08-05_23.5m	Freshwater	Mixed MG
Ga0485158__vRhyme_unbinned_652	Ga0485162	0.882544	ME_2020-08-05_23.5m	Freshwater	Mixed MG
Ga0485162__vRhyme_bin_21	Ga0485162	0.95166	ME_2020-08-05_23.5m	Freshwater	Mixed MG
Ga0485176__vRhyme_bin_350	Ga0485162	0.780297	ME_2020-08-05_23.5m	Freshwater	Mixed MG
Ga0485169__vRhyme_bin_82	Ga0485162	0.937164	ME_2020-08-05_23.5m	Freshwater	Mixed MG
Ga0485177__vRhyme_bin_98	Ga0485162	0.77765	ME_2020-08-05_23.5m	Freshwater	Mixed MG
Ga0485174__vRhyme_bin_400	Ga0485162	0.873777	ME_2020-08-05_23.5m	Freshwater	Mixed MG
Ga0485181__vRhyme_bin_123	Ga0485162	0.86569	ME_2020-08-05_23.5m	Freshwater	Mixed MG
Ga0485167__vRhyme_bin_127	Ga0485162	0.950573	ME_2020-08-05_23.5m	Freshwater	Mixed MG
Ga0485176__vRhyme_bin_405	Ga0485162	0.768132	ME_2020-08-05_23.5m	Freshwater	Mixed MG
Ga0485161__vRhyme_bin_24	Ga0485162	0.997184	ME_2020-08-05_23.5m	Freshwater	Mixed MG
Ga0485158__vRhyme_bin_1	Ga0485162	0.964177	ME_2020-08-05_23.5m	Freshwater	Mixed MG
Ga0485165__vRhyme_bin_123	Ga0485162	0.912877	ME_2020-08-05_23.5m	Freshwater	Mixed MG
Ga0485177__vRhyme_bin_175	Ga0485162	0.849145	ME_2020-08-05_23.5m	Freshwater	Mixed MG
Ga0485177__vRhyme_bin_275	Ga0485162	0.891609	ME_2020-08-05_23.5m	Freshwater	Mixed MG
Ga0485174__vRhyme_bin_433	Ga0485162	0.86399	ME_2020-08-05_23.5m	Freshwater	Mixed MG
Ga0485178__vRhyme_bin_128	Ga0485162	0.769896	ME_2020-08-05_23.5m	Freshwater	Mixed MG
Ga0485159__vRhyme_unbinned_165	Ga0485162	0.932098	ME_2020-08-05_23.5m	Freshwater	Mixed MG
Ga0485182__vRhyme_unbinned_1286	Ga0485162	0.771114	ME_2020-08-05_23.5m	Freshwater	Mixed MG
Ga0485174__vRhyme_bin_429	Ga0485162	0.917429	ME_2020-08-05_23.5m	Freshwater	Mixed MG
Ga0485177__vRhyme_bin_276	Ga0485162	0.889938	ME_2020-08-05_23.5m	Freshwater	Mixed MG
Ga0485176__vRhyme_unbinned_860	Ga0485162	0.992077	ME_2020-08-05_23.5m	Freshwater	Mixed MG
Ga0485184__vRhyme_bin_541	Ga0485162	0.981793	ME_2020-08-05_23.5m	Freshwater	Mixed MG
Ga0485167__vRhyme_bin_113	Ga0485162	0.854874	ME_2020-08-05_23.5m	Freshwater	Mixed MG
Ga0485158__vRhyme_bin_69	Ga0485162	0.991012	ME_2020-08-05_23.5m	Freshwater	Mixed MG
Ga0485176__vRhyme_bin_102	Ga0485162	0.959413	ME_2020-08-05_23.5m	Freshwater	Mixed MG
Ga0485176__vRhyme_unbinned_518	Ga0485162	0.783302	ME_2020-08-05_23.5m	Freshwater	Mixed MG
Ga0485174__vRhyme_bin_261	Ga0485162	0.920894	ME_2020-08-05_23.5m	Freshwater	Mixed MG
Ga0485174__vRhyme_bin_477	Ga0485162	0.834746	ME_2020-08-05_23.5m	Freshwater	Mixed MG
Ga0485184__vRhyme_bin_380	Ga0485162	0.819006	ME_2020-08-05_23.5m	Freshwater	Mixed MG
Ga0485158__vRhyme_unbinned_662	Ga0485162	0.858131	ME_2020-08-05_23.5m	Freshwater	Mixed MG
Ga0485178__vRhyme_bin_46	Ga0485162	0.778294	ME_2020-08-05_23.5m	Freshwater	Mixed MG
Ga0485158__vRhyme_unbinned_336	Ga0485162	0.994904	ME_2020-08-05_23.5m	Freshwater	Mixed MG
Ga0485158__vRhyme_unbinned_545	Ga0485162	0.976484	ME_2020-08-05_23.5m	Freshwater	Mixed MG
Ga0485158__vRhyme_bin_100	Ga0485162	0.985851	ME_2020-08-05_23.5m	Freshwater	Mixed MG
Ga0485174__vRhyme_bin_390	Ga0485162	0.867544	ME_2020-08-05_23.5m	Freshwater	Mixed MG
Ga0485174__vRhyme_unbinned_472	Ga0485162	0.836757	ME_2020-08-05_23.5m	Freshwater	Mixed MG
Ga0485174__vRhyme_unbinned_975	Ga0485162	0.885181	ME_2020-08-05_23.5m	Freshwater	Mixed MG
Ga0485176__vRhyme_unbinned_1221	Ga0485162	0.850627	ME_2020-08-05_23.5m	Freshwater	Mixed MG
Ga0485177__vRhyme_bin_79	Ga0485162	0.977107	ME_2020-08-05_23.5m	Freshwater	Mixed MG
Ga0485161__vRhyme_bin_65	Ga0485162	0.856412	ME_2020-08-05_23.5m	Freshwater	Mixed MG
Ga0485182__vRhyme_unbinned_656	Ga0485162	0.874976	ME_2020-08-05_23.5m	Freshwater	Mixed MG
Ga0485175__vRhyme_bin_43	Ga0485162	0.787291	ME_2020-08-05_23.5m	Freshwater	Mixed MG
Ga0485174__vRhyme_unbinned_83	Ga0485162	0.886898	ME_2020-08-05_23.5m	Freshwater	Mixed MG
Ga0485162__vRhyme_bin_62	Ga0485162	0.945962	ME_2020-08-05_23.5m	Freshwater	Mixed MG
Ga0485179__vRhyme_unbinned_312	Ga0485162	0.880561	ME_2020-08-05_23.5m	Freshwater	Mixed MG
Ga0485173__vRhyme_bin_459	Ga0485162	0.771798	ME_2020-08-05_23.5m	Freshwater	Mixed MG
Ga0485185__vRhyme_unbinned_193	Ga0485162	0.897368	ME_2020-08-05_23.5m	Freshwater	Mixed MG
Ga0485158__vRhyme_bin_107	Ga0485162	0.979327	ME_2020-08-05_23.5m	Freshwater	Mixed MG
Ga0485175__vRhyme_bin_352	Ga0485162	0.935441	ME_2020-08-05_23.5m	Freshwater	Mixed MG
Ga0485162__vRhyme_unbinned_46	Ga0485162	0.998428	ME_2020-08-05_23.5m	Freshwater	Mixed MG
Ga0485161__vRhyme_bin_81	Ga0485162	0.945113	ME_2020-08-05_23.5m	Freshwater	Mixed MG
Ga0485158__vRhyme_unbinned_487	Ga0485162	0.999713	ME_2020-08-05_23.5m	Freshwater	Mixed MG
Ga0485174__vRhyme_bin_193	Ga0485162	0.780195	ME_2020-08-05_23.5m	Freshwater	Mixed MG
Ga0485178__vRhyme_bin_121	Ga0485162	0.859917	ME_2020-08-05_23.5m	Freshwater	Mixed MG
Ga0485180__vRhyme_bin_70	Ga0485162	0.829008	ME_2020-08-05_23.5m	Freshwater	Mixed MG
Ga0485177__vRhyme_bin_237	Ga0485162	0.828594	ME_2020-08-05_23.5m	Freshwater	Mixed MG
Ga0485165__vRhyme_unbinned_123	Ga0485162	0.780408	ME_2020-08-05_23.5m	Freshwater	Mixed MG
Ga0485175__vRhyme_unbinned_154	Ga0485162	0.970791	ME_2020-08-05_23.5m	Freshwater	Mixed MG
Ga0485174__vRhyme_bin_250	Ga0485162	0.753427	ME_2020-08-05_23.5m	Freshwater	Mixed MG
Ga0485177__vRhyme_bin_302	Ga0485162	0.841392	ME_2020-08-05_23.5m	Freshwater	Mixed MG
Ga0485162__vRhyme_bin_38	Ga0485162	0.825257	ME_2020-08-05_23.5m	Freshwater	Mixed MG
Ga0485162__vRhyme_bin_32	Ga0485162	0.802405	ME_2020-08-05_23.5m	Freshwater	Mixed MG
Ga0485158__vRhyme_unbinned_668	Ga0485162	0.925351	ME_2020-08-05_23.5m	Freshwater	Mixed MG
Ga0485165__vRhyme_bin_140	Ga0485162	0.930817	ME_2020-08-05_23.5m	Freshwater	Mixed MG
Ga0485158__vRhyme_unbinned_603	Ga0485162	0.999273	ME_2020-08-05_23.5m	Freshwater	Mixed MG
Ga0485158__vRhyme_unbinned_568	Ga0485162	0.982139	ME_2020-08-05_23.5m	Freshwater	Mixed MG
Ga0485158__vRhyme_unbinned_20	Ga0485162	0.985401	ME_2020-08-05_23.5m	Freshwater	Mixed MG
Ga0485158__vRhyme_bin_68	Ga0485162	0.9114	ME_2020-08-05_23.5m	Freshwater	Mixed MG
Ga0485167__vRhyme_unbinned_276	Ga0485162	0.999657	ME_2020-08-05_23.5m	Freshwater	Mixed MG
Ga0485175__vRhyme_unbinned_700	Ga0485162	0.897606	ME_2020-08-05_23.5m	Freshwater	Mixed MG
Ga0485158__vRhyme_unbinned_476	Ga0485162	0.868636	ME_2020-08-05_23.5m	Freshwater	Mixed MG
Ga0485169__vRhyme_bin_22	Ga0485162	0.894531	ME_2020-08-05_23.5m	Freshwater	Mixed MG
Ga0485174__vRhyme_bin_52	Ga0485162	0.774065	ME_2020-08-05_23.5m	Freshwater	Mixed MG
Ga0485165__vRhyme_bin_54	Ga0485162	0.847118	ME_2020-08-05_23.5m	Freshwater	Mixed MG
Ga0485177__vRhyme_bin_87	Ga0485162	0.98267	ME_2020-08-05_23.5m	Freshwater	Mixed MG
Ga0485161__vRhyme_bin_75	Ga0485162	0.839674	ME_2020-08-05_23.5m	Freshwater	Mixed MG
Ga0485165__vRhyme_unbinned_650	Ga0485162	0.988441	ME_2020-08-05_23.5m	Freshwater	Mixed MG
Ga0485165__vRhyme_bin_59	Ga0485162	0.975725	ME_2020-08-05_23.5m	Freshwater	Mixed MG
Ga0485158__vRhyme_unbinned_502	Ga0485162	0.801307	ME_2020-08-05_23.5m	Freshwater	Mixed MG
Ga0485177__vRhyme_unbinned_29	Ga0485162	0.81675	ME_2020-08-05_23.5m	Freshwater	Mixed MG
Ga0485175__vRhyme_unbinned_132	Ga0485162	0.975251	ME_2020-08-05_23.5m	Freshwater	Mixed MG
Ga0485175__vRhyme_bin_349	Ga0485162	0.83798	ME_2020-08-05_23.5m	Freshwater	Mixed MG
Ga0485174__vRhyme_bin_434	Ga0485162	0.753342	ME_2020-08-05_23.5m	Freshwater	Mixed MG
Ga0485167__vRhyme_bin_115	Ga0485162	0.9844	ME_2020-08-05_23.5m	Freshwater	Mixed MG
Ga0485176__vRhyme_bin_40	Ga0485162	0.770781	ME_2020-08-05_23.5m	Freshwater	Mixed MG
Ga0485162__vRhyme_unbinned_72	Ga0485162	0.935017	ME_2020-08-05_23.5m	Freshwater	Mixed MG
Ga0485175__vRhyme_bin_172	Ga0485162	0.786233	ME_2020-08-05_23.5m	Freshwater	Mixed MG
Ga0485175__vRhyme_bin_38	Ga0485162	0.80018	ME_2020-08-05_23.5m	Freshwater	Mixed MG
Ga0485165__vRhyme_bin_44	Ga0485162	0.927927	ME_2020-08-05_23.5m	Freshwater	Mixed MG
Ga0485178__vRhyme_bin_222	Ga0485162	0.827101	ME_2020-08-05_23.5m	Freshwater	Mixed MG
Ga0485174__vRhyme_bin_352	Ga0485162	0.888866	ME_2020-08-05_23.5m	Freshwater	Mixed MG
Ga0485176__vRhyme_bin_28	Ga0485162	0.835537	ME_2020-08-05_23.5m	Freshwater	Mixed MG
Ga0485158__vRhyme_unbinned_393	Ga0485162	0.980226	ME_2020-08-05_23.5m	Freshwater	Mixed MG
Ga0485162__vRhyme_bin_89	Ga0485162	0.939486	ME_2020-08-05_23.5m	Freshwater	Mixed MG
Ga0485178__vRhyme_bin_56	Ga0485162	0.855458	ME_2020-08-05_23.5m	Freshwater	Mixed MG
Ga0485162__vRhyme_bin_44	Ga0485162	0.997972	ME_2020-08-05_23.5m	Freshwater	Mixed MG
Ga0485174__vRhyme_bin_132	Ga0485162	0.945936	ME_2020-08-05_23.5m	Freshwater	Mixed MG
Ga0485158__vRhyme_bin_70	Ga0485162	0.999087	ME_2020-08-05_23.5m	Freshwater	Mixed MG
Ga0485162__vRhyme_bin_70	Ga0485162	0.863523	ME_2020-08-05_23.5m	Freshwater	Mixed MG
Ga0485164__vRhyme_bin_6	Ga0485162	0.901271	ME_2020-08-05_23.5m	Freshwater	Mixed MG
Ga0485167__vRhyme_bin_126	Ga0485162	0.958887	ME_2020-08-05_23.5m	Freshwater	Mixed MG
Ga0485176__vRhyme_bin_331	Ga0485162	0.775892	ME_2020-08-05_23.5m	Freshwater	Mixed MG
Ga0485174__vRhyme_unbinned_505	Ga0485162	0.881456	ME_2020-08-05_23.5m	Freshwater	Mixed MG
Ga0485176__vRhyme_bin_307	Ga0485162	0.759254	ME_2020-08-05_23.5m	Freshwater	Mixed MG
Ga0485176__vRhyme_bin_256	Ga0485162	0.858153	ME_2020-08-05_23.5m	Freshwater	Mixed MG
Ga0485178__vRhyme_bin_142	Ga0485162	0.842716	ME_2020-08-05_23.5m	Freshwater	Mixed MG
Ga0485165__vRhyme_unbinned_297	Ga0485162	0.999506	ME_2020-08-05_23.5m	Freshwater	Mixed MG
Ga0485161__vRhyme_bin_86	Ga0485162	0.970296	ME_2020-08-05_23.5m	Freshwater	Mixed MG
Ga0485176__vRhyme_bin_306	Ga0485162	0.763702	ME_2020-08-05_23.5m	Freshwater	Mixed MG
Ga0485177__vRhyme_unbinned_428	Ga0485162	0.832494	ME_2020-08-05_23.5m	Freshwater	Mixed MG
Ga0485176__vRhyme_bin_293	Ga0485162	0.856244	ME_2020-08-05_23.5m	Freshwater	Mixed MG
Ga0485169__vRhyme_bin_70	Ga0485162	0.903329	ME_2020-08-05_23.5m	Freshwater	Mixed MG
Ga0485166__vRhyme_bin_22	Ga0485162	0.988507	ME_2020-08-05_23.5m	Freshwater	Mixed MG
Ga0485161__vRhyme_bin_34	Ga0485162	0.967169	ME_2020-08-05_23.5m	Freshwater	Mixed MG
Ga0485174__vRhyme_bin_346	Ga0485162	0.930476	ME_2020-08-05_23.5m	Freshwater	Mixed MG
Ga0485167__vRhyme_bin_80	Ga0485162	0.855625	ME_2020-08-05_23.5m	Freshwater	Mixed MG
Ga0485158__vRhyme_unbinned_685	Ga0485162	0.894954	ME_2020-08-05_23.5m	Freshwater	Mixed MG
Ga0485174__vRhyme_unbinned_791	Ga0485162	0.858819	ME_2020-08-05_23.5m	Freshwater	Mixed MG
Ga0485165__vRhyme_bin_75	Ga0485162	0.863007	ME_2020-08-05_23.5m	Freshwater	Mixed MG
Ga0485165__vRhyme_bin_104	Ga0485162	0.849475	ME_2020-08-05_23.5m	Freshwater	Mixed MG
Ga0485177__vRhyme_unbinned_884	Ga0485162	0.993096	ME_2020-08-05_23.5m	Freshwater	Mixed MG
Ga0485175__vRhyme_unbinned_1160	Ga0485162	0.989088	ME_2020-08-05_23.5m	Freshwater	Mixed MG
Ga0485179__vRhyme_bin_103	Ga0485162	0.853419	ME_2020-08-05_23.5m	Freshwater	Mixed MG
Ga0485174__vRhyme_unbinned_98	Ga0485162	0.943113	ME_2020-08-05_23.5m	Freshwater	Mixed MG
Ga0485167__vRhyme_bin_44	Ga0485162	0.914217	ME_2020-08-05_23.5m	Freshwater	Mixed MG
Ga0485159__vRhyme_unbinned_100	Ga0485162	0.903632	ME_2020-08-05_23.5m	Freshwater	Mixed MG
Ga0485173__vRhyme_unbinned_905	Ga0485162	0.752924	ME_2020-08-05_23.5m	Freshwater	Mixed MG
Ga0485158__vRhyme_unbinned_499	Ga0485162	0.87686	ME_2020-08-05_23.5m	Freshwater	Mixed MG
Ga0485158__vRhyme_bin_104	Ga0485162	0.921992	ME_2020-08-05_23.5m	Freshwater	Mixed MG
Ga0485175__vRhyme_bin_141	Ga0485162	0.898333	ME_2020-08-05_23.5m	Freshwater	Mixed MG
Ga0485175__vRhyme_bin_120	Ga0485162	0.997565	ME_2020-08-05_23.5m	Freshwater	Mixed MG
Ga0485159__vRhyme_unbinned_95	Ga0485162	0.845388	ME_2020-08-05_23.5m	Freshwater	Mixed MG
Ga0485176__vRhyme_unbinned_1158	Ga0485165	0.798147	ME_2020-08-25_23.5m	Freshwater	Mixed MG
Ga0485175__vRhyme_bin_447	Ga0485165	0.832141	ME_2020-08-25_23.5m	Freshwater	Mixed MG
Ga0485167__vRhyme_bin_137	Ga0485165	0.972982	ME_2020-08-25_23.5m	Freshwater	Mixed MG
Ga0485167__vRhyme_unbinned_306	Ga0485165	0.999934	ME_2020-08-25_23.5m	Freshwater	Mixed MG
Ga0485158__vRhyme_bin_85	Ga0485165	0.862756	ME_2020-08-25_23.5m	Freshwater	Mixed MG
Ga0485176__vRhyme_bin_88	Ga0485165	0.892315	ME_2020-08-25_23.5m	Freshwater	Mixed MG
Ga0485174__vRhyme_unbinned_851	Ga0485165	0.968651	ME_2020-08-25_23.5m	Freshwater	Mixed MG
Ga0485174__vRhyme_bin_222	Ga0485165	0.789203	ME_2020-08-25_23.5m	Freshwater	Mixed MG
Ga0485165__vRhyme_bin_159	Ga0485165	0.905716	ME_2020-08-25_23.5m	Freshwater	Mixed MG
Ga0485178__vRhyme_unbinned_512	Ga0485165	0.953558	ME_2020-08-25_23.5m	Freshwater	Mixed MG
Ga0485157__vRhyme_bin_47	Ga0485165	0.943017	ME_2020-08-25_23.5m	Freshwater	Mixed MG
Ga0485184__vRhyme_unbinned_493	Ga0485165	0.839721	ME_2020-08-25_23.5m	Freshwater	Mixed MG
Ga0485181__vRhyme_bin_119	Ga0485165	0.832383	ME_2020-08-25_23.5m	Freshwater	Mixed MG
Ga0485176__vRhyme_unbinned_528	Ga0485165	0.778563	ME_2020-08-25_23.5m	Freshwater	Mixed MG
Ga0485176__vRhyme_unbinned_905	Ga0485165	0.82754	ME_2020-08-25_23.5m	Freshwater	Mixed MG
Ga0485177__vRhyme_bin_218	Ga0485165	0.98914	ME_2020-08-25_23.5m	Freshwater	Mixed MG
Ga0485165__vRhyme_bin_23	Ga0485165	0.995994	ME_2020-08-25_23.5m	Freshwater	Mixed MG
Ga0485164__vRhyme_unbinned_265	Ga0485165	0.999875	ME_2020-08-25_23.5m	Freshwater	Mixed MG
Ga0485177__vRhyme_bin_333	Ga0485165	0.870765	ME_2020-08-25_23.5m	Freshwater	Mixed MG
Ga0485177__vRhyme_bin_83	Ga0485165	0.769178	ME_2020-08-25_23.5m	Freshwater	Mixed MG
Ga0485177__vRhyme_unbinned_401	Ga0485165	0.822472	ME_2020-08-25_23.5m	Freshwater	Mixed MG
Ga0485180__vRhyme_unbinned_212	Ga0485165	0.975186	ME_2020-08-25_23.5m	Freshwater	Mixed MG
Ga0485176__vRhyme_unbinned_59	Ga0485165	0.822846	ME_2020-08-25_23.5m	Freshwater	Mixed MG
Ga0485181__vRhyme_bin_131	Ga0485165	0.992695	ME_2020-08-25_23.5m	Freshwater	Mixed MG
Ga0485176__vRhyme_bin_396	Ga0485165	0.963894	ME_2020-08-25_23.5m	Freshwater	Mixed MG
Ga0485177__vRhyme_unbinned_534	Ga0485165	0.998219	ME_2020-08-25_23.5m	Freshwater	Mixed MG
Ga0485176__vRhyme_bin_383	Ga0485165	0.859146	ME_2020-08-25_23.5m	Freshwater	Mixed MG
Ga0485175__vRhyme_bin_142	Ga0485165	0.881456	ME_2020-08-25_23.5m	Freshwater	Mixed MG
Ga0485176__vRhyme_bin_326	Ga0485165	0.930897	ME_2020-08-25_23.5m	Freshwater	Mixed MG
Ga0485181__vRhyme_bin_168	Ga0485165	0.897388	ME_2020-08-25_23.5m	Freshwater	Mixed MG
Ga0485177__vRhyme_bin_342	Ga0485165	0.983904	ME_2020-08-25_23.5m	Freshwater	Mixed MG
Ga0485177__vRhyme_unbinned_1197	Ga0485165	0.881718	ME_2020-08-25_23.5m	Freshwater	Mixed MG
Ga0485165__vRhyme_bin_10	Ga0485165	0.94721	ME_2020-08-25_23.5m	Freshwater	Mixed MG
Ga0485174__vRhyme_unbinned_1179	Ga0485165	0.997444	ME_2020-08-25_23.5m	Freshwater	Mixed MG
Ga0485177__vRhyme_bin_226	Ga0485165	0.818307	ME_2020-08-25_23.5m	Freshwater	Mixed MG
Ga0485175__vRhyme_bin_127	Ga0485165	0.925291	ME_2020-08-25_23.5m	Freshwater	Mixed MG
Ga0485176__vRhyme_bin_381	Ga0485165	0.959418	ME_2020-08-25_23.5m	Freshwater	Mixed MG
Ga0485175__vRhyme_bin_387	Ga0485165	0.944529	ME_2020-08-25_23.5m	Freshwater	Mixed MG
Ga0485174__vRhyme_unbinned_588	Ga0485165	0.787289	ME_2020-08-25_23.5m	Freshwater	Mixed MG
Ga0485178__vRhyme_bin_221	Ga0485165	0.809818	ME_2020-08-25_23.5m	Freshwater	Mixed MG
Ga0485176__vRhyme_bin_145	Ga0485165	0.943939	ME_2020-08-25_23.5m	Freshwater	Mixed MG
Ga0485158__vRhyme_unbinned_341	Ga0485165	0.898573	ME_2020-08-25_23.5m	Freshwater	Mixed MG
Ga0485174__vRhyme_bin_249	Ga0485165	0.867545	ME_2020-08-25_23.5m	Freshwater	Mixed MG
Ga0485175__vRhyme_unbinned_1143	Ga0485165	0.993821	ME_2020-08-25_23.5m	Freshwater	Mixed MG
Ga0485167__vRhyme_unbinned_168	Ga0485165	1	ME_2020-08-25_23.5m	Freshwater	Mixed MG
Ga0485178__vRhyme_bin_12	Ga0485165	0.918523	ME_2020-08-25_23.5m	Freshwater	Mixed MG
Ga0485182__vRhyme_bin_530	Ga0485165	0.95654	ME_2020-08-25_23.5m	Freshwater	Mixed MG
Ga0485176__vRhyme_bin_190	Ga0485165	0.925768	ME_2020-08-25_23.5m	Freshwater	Mixed MG
Ga0485181__vRhyme_bin_122	Ga0485165	0.970368	ME_2020-08-25_23.5m	Freshwater	Mixed MG
Ga0485184__vRhyme_unbinned_1305	Ga0485165	0.955409	ME_2020-08-25_23.5m	Freshwater	Mixed MG
Ga0485165__vRhyme_bin_57	Ga0485165	0.894133	ME_2020-08-25_23.5m	Freshwater	Mixed MG
Ga0485162__vRhyme_bin_51	Ga0485165	0.760156	ME_2020-08-25_23.5m	Freshwater	Mixed MG
Ga0485179__vRhyme_bin_144	Ga0485165	0.998284	ME_2020-08-25_23.5m	Freshwater	Mixed MG
Ga0485175__vRhyme_unbinned_6	Ga0485165	0.994326	ME_2020-08-25_23.5m	Freshwater	Mixed MG
Ga0485177__vRhyme_unbinned_1116	Ga0485165	0.990738	ME_2020-08-25_23.5m	Freshwater	Mixed MG
Ga0485179__vRhyme_bin_75	Ga0485165	0.940694	ME_2020-08-25_23.5m	Freshwater	Mixed MG
Ga0485174__vRhyme_unbinned_637	Ga0485165	0.82777	ME_2020-08-25_23.5m	Freshwater	Mixed MG
Ga0485175__vRhyme_bin_242	Ga0485165	0.76531	ME_2020-08-25_23.5m	Freshwater	Mixed MG
Ga0485172__vRhyme_unbinned_96	Ga0485165	0.899827	ME_2020-08-25_23.5m	Freshwater	Mixed MG
Ga0485180__vRhyme_bin_91	Ga0485165	0.998694	ME_2020-08-25_23.5m	Freshwater	Mixed MG
Ga0485177__vRhyme_bin_295	Ga0485165	0.904837	ME_2020-08-25_23.5m	Freshwater	Mixed MG
Ga0485173__vRhyme_unbinned_1324	Ga0485165	0.990703	ME_2020-08-25_23.5m	Freshwater	Mixed MG
Ga0485182__vRhyme_unbinned_85	Ga0485165	0.972575	ME_2020-08-25_23.5m	Freshwater	Mixed MG
Ga0485165__vRhyme_bin_137	Ga0485165	0.93844	ME_2020-08-25_23.5m	Freshwater	Mixed MG
Ga0485158__vRhyme_unbinned_362	Ga0485165	0.995758	ME_2020-08-25_23.5m	Freshwater	Mixed MG
Ga0485178__vRhyme_unbinned_707	Ga0485165	0.86693	ME_2020-08-25_23.5m	Freshwater	Mixed MG
Ga0485186__vRhyme_unbinned_1060	Ga0485165	0.998741	ME_2020-08-25_23.5m	Freshwater	Mixed MG
Ga0485174__vRhyme_bin_465	Ga0485165	0.846736	ME_2020-08-25_23.5m	Freshwater	Mixed MG
Ga0485174__vRhyme_unbinned_325	Ga0485165	0.903323	ME_2020-08-25_23.5m	Freshwater	Mixed MG
Ga0485180__vRhyme_bin_75	Ga0485165	0.888682	ME_2020-08-25_23.5m	Freshwater	Mixed MG
Ga0485165__vRhyme_bin_53	Ga0485165	0.998048	ME_2020-08-25_23.5m	Freshwater	Mixed MG
Ga0485174__vRhyme_bin_369	Ga0485165	0.877216	ME_2020-08-25_23.5m	Freshwater	Mixed MG
Ga0485176__vRhyme_bin_259	Ga0485165	0.941719	ME_2020-08-25_23.5m	Freshwater	Mixed MG
Ga0485176__vRhyme_bin_158	Ga0485165	0.812226	ME_2020-08-25_23.5m	Freshwater	Mixed MG
Ga0485169__vRhyme_unbinned_647	Ga0485165	0.99829	ME_2020-08-25_23.5m	Freshwater	Mixed MG
Ga0485180__vRhyme_bin_2	Ga0485165	0.899882	ME_2020-08-25_23.5m	Freshwater	Mixed MG
Ga0485175__vRhyme_bin_402	Ga0485165	0.786162	ME_2020-08-25_23.5m	Freshwater	Mixed MG
Ga0485181__vRhyme_unbinned_664	Ga0485165	0.959512	ME_2020-08-25_23.5m	Freshwater	Mixed MG
Ga0485178__vRhyme_unbinned_41	Ga0485165	0.91857	ME_2020-08-25_23.5m	Freshwater	Mixed MG
Ga0485169__vRhyme_bin_140	Ga0485165	0.995168	ME_2020-08-25_23.5m	Freshwater	Mixed MG
Ga0485174__vRhyme_unbinned_73	Ga0485165	0.991706	ME_2020-08-25_23.5m	Freshwater	Mixed MG
Ga0485180__vRhyme_bin_22	Ga0485165	0.761051	ME_2020-08-25_23.5m	Freshwater	Mixed MG
Ga0485158__vRhyme_unbinned_371	Ga0485165	0.970763	ME_2020-08-25_23.5m	Freshwater	Mixed MG
Ga0485174__vRhyme_unbinned_743	Ga0485165	0.991574	ME_2020-08-25_23.5m	Freshwater	Mixed MG
Ga0485180__vRhyme_bin_36	Ga0485165	0.848871	ME_2020-08-25_23.5m	Freshwater	Mixed MG
Ga0485177__vRhyme_unbinned_772	Ga0485165	0.892038	ME_2020-08-25_23.5m	Freshwater	Mixed MG
Ga0485173__vRhyme_bin_78	Ga0485165	0.895572	ME_2020-08-25_23.5m	Freshwater	Mixed MG
Ga0485179__vRhyme_bin_106	Ga0485165	0.891244	ME_2020-08-25_23.5m	Freshwater	Mixed MG
Ga0485167__vRhyme_bin_123	Ga0485165	0.792649	ME_2020-08-25_23.5m	Freshwater	Mixed MG
Ga0485159__vRhyme_unbinned_347	Ga0485165	0.833914	ME_2020-08-25_23.5m	Freshwater	Mixed MG
Ga0485174__vRhyme_bin_343	Ga0485165	0.859892	ME_2020-08-25_23.5m	Freshwater	Mixed MG
Ga0485177__vRhyme_bin_319	Ga0485165	0.753204	ME_2020-08-25_23.5m	Freshwater	Mixed MG
Ga0485181__vRhyme_bin_51	Ga0485165	0.97606	ME_2020-08-25_23.5m	Freshwater	Mixed MG
Ga0485175__vRhyme_bin_174	Ga0485165	0.900488	ME_2020-08-25_23.5m	Freshwater	Mixed MG
Ga0485165__vRhyme_unbinned_635	Ga0485165	0.792217	ME_2020-08-25_23.5m	Freshwater	Mixed MG
Ga0485175__vRhyme_unbinned_1031	Ga0485165	0.975392	ME_2020-08-25_23.5m	Freshwater	Mixed MG
Ga0485174__vRhyme_bin_506	Ga0485165	0.902207	ME_2020-08-25_23.5m	Freshwater	Mixed MG
Ga0485180__vRhyme_bin_57	Ga0485165	0.948816	ME_2020-08-25_23.5m	Freshwater	Mixed MG
Ga0485176__vRhyme_bin_290	Ga0485165	0.983481	ME_2020-08-25_23.5m	Freshwater	Mixed MG
Ga0485176__vRhyme_bin_296	Ga0485165	0.950406	ME_2020-08-25_23.5m	Freshwater	Mixed MG
Ga0485176__vRhyme_unbinned_458	Ga0485165	0.924238	ME_2020-08-25_23.5m	Freshwater	Mixed MG
Ga0485165__vRhyme_bin_90	Ga0485165	0.82433	ME_2020-08-25_23.5m	Freshwater	Mixed MG
Ga0485165__vRhyme_bin_67	Ga0485165	0.942673	ME_2020-08-25_23.5m	Freshwater	Mixed MG
Ga0485177__vRhyme_bin_245	Ga0485165	0.866986	ME_2020-08-25_23.5m	Freshwater	Mixed MG
Ga0485183__vRhyme_bin_66	Ga0485165	0.99936	ME_2020-08-25_23.5m	Freshwater	Mixed MG
Ga0485158__vRhyme_bin_174	Ga0485165	0.994891	ME_2020-08-25_23.5m	Freshwater	Mixed MG
Ga0485180__vRhyme_bin_69	Ga0485165	0.76894	ME_2020-08-25_23.5m	Freshwater	Mixed MG
Ga0485177__vRhyme_bin_177	Ga0485165	0.837631	ME_2020-08-25_23.5m	Freshwater	Mixed MG
Ga0485174__vRhyme_unbinned_84	Ga0485165	0.961635	ME_2020-08-25_23.5m	Freshwater	Mixed MG
Ga0485165__vRhyme_bin_84	Ga0485165	0.913906	ME_2020-08-25_23.5m	Freshwater	Mixed MG
Ga0485162__vRhyme_bin_7	Ga0485165	0.951169	ME_2020-08-25_23.5m	Freshwater	Mixed MG
Ga0485162__vRhyme_bin_27	Ga0485165	0.951722	ME_2020-08-25_23.5m	Freshwater	Mixed MG
Ga0485176__vRhyme_bin_348	Ga0485165	0.894429	ME_2020-08-25_23.5m	Freshwater	Mixed MG
Ga0485174__vRhyme_unbinned_927	Ga0485165	0.764646	ME_2020-08-25_23.5m	Freshwater	Mixed MG
Ga0485178__vRhyme_bin_39	Ga0485165	0.783426	ME_2020-08-25_23.5m	Freshwater	Mixed MG
Ga0485177__vRhyme_bin_98	Ga0485165	0.932738	ME_2020-08-25_23.5m	Freshwater	Mixed MG
Ga0485181__vRhyme_bin_123	Ga0485165	0.979598	ME_2020-08-25_23.5m	Freshwater	Mixed MG
Ga0485167__vRhyme_bin_127	Ga0485165	0.991168	ME_2020-08-25_23.5m	Freshwater	Mixed MG
Ga0485161__vRhyme_bin_24	Ga0485165	0.995159	ME_2020-08-25_23.5m	Freshwater	Mixed MG
Ga0485165__vRhyme_bin_123	Ga0485165	0.987546	ME_2020-08-25_23.5m	Freshwater	Mixed MG
Ga0485177__vRhyme_bin_175	Ga0485165	0.885061	ME_2020-08-25_23.5m	Freshwater	Mixed MG
Ga0485181__vRhyme_bin_117	Ga0485165	0.796614	ME_2020-08-25_23.5m	Freshwater	Mixed MG
Ga0485177__vRhyme_bin_275	Ga0485165	0.953069	ME_2020-08-25_23.5m	Freshwater	Mixed MG
Ga0485174__vRhyme_bin_433	Ga0485165	0.935633	ME_2020-08-25_23.5m	Freshwater	Mixed MG
Ga0485182__vRhyme_unbinned_1286	Ga0485165	0.94973	ME_2020-08-25_23.5m	Freshwater	Mixed MG
Ga0485174__vRhyme_bin_429	Ga0485165	0.851243	ME_2020-08-25_23.5m	Freshwater	Mixed MG
Ga0485176__vRhyme_unbinned_860	Ga0485165	0.959393	ME_2020-08-25_23.5m	Freshwater	Mixed MG
Ga0485184__vRhyme_bin_541	Ga0485165	0.794973	ME_2020-08-25_23.5m	Freshwater	Mixed MG
Ga0485167__vRhyme_bin_113	Ga0485165	0.972255	ME_2020-08-25_23.5m	Freshwater	Mixed MG
Ga0485158__vRhyme_bin_69	Ga0485165	0.972541	ME_2020-08-25_23.5m	Freshwater	Mixed MG
Ga0485176__vRhyme_bin_102	Ga0485165	0.86546	ME_2020-08-25_23.5m	Freshwater	Mixed MG
Ga0485178__vRhyme_bin_140	Ga0485165	0.803183	ME_2020-08-25_23.5m	Freshwater	Mixed MG
Ga0485184__vRhyme_bin_380	Ga0485165	0.905485	ME_2020-08-25_23.5m	Freshwater	Mixed MG
Ga0485178__vRhyme_bin_46	Ga0485165	0.876299	ME_2020-08-25_23.5m	Freshwater	Mixed MG
Ga0485158__vRhyme_unbinned_336	Ga0485165	0.996775	ME_2020-08-25_23.5m	Freshwater	Mixed MG
Ga0485174__vRhyme_bin_390	Ga0485165	0.903971	ME_2020-08-25_23.5m	Freshwater	Mixed MG
Ga0485174__vRhyme_unbinned_975	Ga0485165	0.992424	ME_2020-08-25_23.5m	Freshwater	Mixed MG
Ga0485177__vRhyme_bin_79	Ga0485165	0.945917	ME_2020-08-25_23.5m	Freshwater	Mixed MG
Ga0485182__vRhyme_unbinned_656	Ga0485165	0.985693	ME_2020-08-25_23.5m	Freshwater	Mixed MG
Ga0485174__vRhyme_unbinned_83	Ga0485165	0.983484	ME_2020-08-25_23.5m	Freshwater	Mixed MG
Ga0485179__vRhyme_unbinned_312	Ga0485165	0.915798	ME_2020-08-25_23.5m	Freshwater	Mixed MG
Ga0485185__vRhyme_unbinned_193	Ga0485165	0.898479	ME_2020-08-25_23.5m	Freshwater	Mixed MG
Ga0485158__vRhyme_bin_107	Ga0485165	0.977594	ME_2020-08-25_23.5m	Freshwater	Mixed MG
Ga0485175__vRhyme_bin_352	Ga0485165	0.970898	ME_2020-08-25_23.5m	Freshwater	Mixed MG
Ga0485162__vRhyme_unbinned_46	Ga0485165	0.903595	ME_2020-08-25_23.5m	Freshwater	Mixed MG
Ga0485174__vRhyme_bin_193	Ga0485165	0.807775	ME_2020-08-25_23.5m	Freshwater	Mixed MG
Ga0485180__vRhyme_bin_70	Ga0485165	0.95377	ME_2020-08-25_23.5m	Freshwater	Mixed MG
Ga0485174__vRhyme_unbinned_687	Ga0485165	0.775965	ME_2020-08-25_23.5m	Freshwater	Mixed MG
Ga0485165__vRhyme_unbinned_123	Ga0485165	0.816552	ME_2020-08-25_23.5m	Freshwater	Mixed MG
Ga0485175__vRhyme_unbinned_154	Ga0485165	0.995432	ME_2020-08-25_23.5m	Freshwater	Mixed MG
Ga0485177__vRhyme_bin_302	Ga0485165	0.920702	ME_2020-08-25_23.5m	Freshwater	Mixed MG
Ga0485158__vRhyme_unbinned_668	Ga0485165	0.847608	ME_2020-08-25_23.5m	Freshwater	Mixed MG
Ga0485165__vRhyme_bin_140	Ga0485165	0.885631	ME_2020-08-25_23.5m	Freshwater	Mixed MG
Ga0485167__vRhyme_unbinned_276	Ga0485165	0.992227	ME_2020-08-25_23.5m	Freshwater	Mixed MG
Ga0485169__vRhyme_bin_22	Ga0485165	0.843731	ME_2020-08-25_23.5m	Freshwater	Mixed MG
Ga0485165__vRhyme_bin_54	Ga0485165	0.933413	ME_2020-08-25_23.5m	Freshwater	Mixed MG
Ga0485177__vRhyme_bin_87	Ga0485165	0.935601	ME_2020-08-25_23.5m	Freshwater	Mixed MG
Ga0485165__vRhyme_bin_59	Ga0485165	0.995904	ME_2020-08-25_23.5m	Freshwater	Mixed MG
Ga0485178__vRhyme_bin_76	Ga0485165	0.892263	ME_2020-08-25_23.5m	Freshwater	Mixed MG
Ga0485181__vRhyme_bin_77	Ga0485165	0.93719	ME_2020-08-25_23.5m	Freshwater	Mixed MG
Ga0485175__vRhyme_unbinned_132	Ga0485165	0.911522	ME_2020-08-25_23.5m	Freshwater	Mixed MG
Ga0485167__vRhyme_bin_115	Ga0485165	0.997066	ME_2020-08-25_23.5m	Freshwater	Mixed MG
Ga0485176__vRhyme_bin_40	Ga0485165	0.871166	ME_2020-08-25_23.5m	Freshwater	Mixed MG
Ga0485165__vRhyme_bin_44	Ga0485165	0.996358	ME_2020-08-25_23.5m	Freshwater	Mixed MG
Ga0485162__vRhyme_bin_44	Ga0485165	0.980631	ME_2020-08-25_23.5m	Freshwater	Mixed MG
Ga0485158__vRhyme_bin_70	Ga0485165	0.994965	ME_2020-08-25_23.5m	Freshwater	Mixed MG
Ga0485162__vRhyme_bin_70	Ga0485165	0.923573	ME_2020-08-25_23.5m	Freshwater	Mixed MG
Ga0485164__vRhyme_bin_6	Ga0485165	0.969321	ME_2020-08-25_23.5m	Freshwater	Mixed MG
Ga0485179__vRhyme_bin_134	Ga0485165	0.804343	ME_2020-08-25_23.5m	Freshwater	Mixed MG
Ga0485176__vRhyme_bin_256	Ga0485165	0.911037	ME_2020-08-25_23.5m	Freshwater	Mixed MG
Ga0485165__vRhyme_unbinned_297	Ga0485165	0.974937	ME_2020-08-25_23.5m	Freshwater	Mixed MG
Ga0485177__vRhyme_unbinned_428	Ga0485165	0.994588	ME_2020-08-25_23.5m	Freshwater	Mixed MG
Ga0485176__vRhyme_bin_293	Ga0485165	0.954719	ME_2020-08-25_23.5m	Freshwater	Mixed MG
Ga0485181__vRhyme_unbinned_534	Ga0485165	0.997229	ME_2020-08-25_23.5m	Freshwater	Mixed MG
Ga0485166__vRhyme_bin_22	Ga0485165	0.995685	ME_2020-08-25_23.5m	Freshwater	Mixed MG
Ga0485167__vRhyme_bin_80	Ga0485165	0.877013	ME_2020-08-25_23.5m	Freshwater	Mixed MG
Ga0485165__vRhyme_bin_75	Ga0485165	0.938309	ME_2020-08-25_23.5m	Freshwater	Mixed MG
Ga0485165__vRhyme_bin_104	Ga0485165	0.967162	ME_2020-08-25_23.5m	Freshwater	Mixed MG
Ga0485167__vRhyme_unbinned_145	Ga0485165	0.993861	ME_2020-08-25_23.5m	Freshwater	Mixed MG
Ga0485175__vRhyme_unbinned_1160	Ga0485165	0.999582	ME_2020-08-25_23.5m	Freshwater	Mixed MG
Ga0485179__vRhyme_bin_103	Ga0485165	0.917076	ME_2020-08-25_23.5m	Freshwater	Mixed MG
Ga0485174__vRhyme_unbinned_98	Ga0485165	0.950998	ME_2020-08-25_23.5m	Freshwater	Mixed MG
Ga0485167__vRhyme_bin_44	Ga0485165	0.973086	ME_2020-08-25_23.5m	Freshwater	Mixed MG
Ga0485175__vRhyme_bin_177	Ga0485165	0.788336	ME_2020-08-25_23.5m	Freshwater	Mixed MG
Ga0485159__vRhyme_unbinned_100	Ga0485165	0.844814	ME_2020-08-25_23.5m	Freshwater	Mixed MG
Ga0485158__vRhyme_bin_104	Ga0485165	0.921415	ME_2020-08-25_23.5m	Freshwater	Mixed MG
Ga0485175__vRhyme_bin_120	Ga0485165	0.916402	ME_2020-08-25_23.5m	Freshwater	Mixed MG
Ga0485159__vRhyme_unbinned_95	Ga0485165	0.946035	ME_2020-08-25_23.5m	Freshwater	Mixed MG
Ga0485178__vRhyme_unbinned_862	Ga0485161	0.999818	ME_2020-08-05_15m	Freshwater	Mixed MG
Ga0485167__vRhyme_unbinned_306	Ga0485161	0.855323	ME_2020-08-05_15m	Freshwater	Mixed MG
Ga0485164__vRhyme_unbinned_101	Ga0485161	0.999183	ME_2020-08-05_15m	Freshwater	Mixed MG
Ga0485157__vRhyme_bin_47	Ga0485161	0.983164	ME_2020-08-05_15m	Freshwater	Mixed MG
Ga0485158__vRhyme_unbinned_396	Ga0485161	0.936217	ME_2020-08-05_15m	Freshwater	Mixed MG
Ga0485176__vRhyme_unbinned_905	Ga0485161	0.758307	ME_2020-08-05_15m	Freshwater	Mixed MG
Ga0485158__vRhyme_bin_71	Ga0485161	0.855831	ME_2020-08-05_15m	Freshwater	Mixed MG
Ga0485164__vRhyme_unbinned_265	Ga0485161	0.999688	ME_2020-08-05_15m	Freshwater	Mixed MG
Ga0485180__vRhyme_unbinned_212	Ga0485161	0.98062	ME_2020-08-05_15m	Freshwater	Mixed MG
Ga0485177__vRhyme_unbinned_534	Ga0485161	0.805493	ME_2020-08-05_15m	Freshwater	Mixed MG
Ga0485169__vRhyme_unbinned_324	Ga0485161	0.99529	ME_2020-08-05_15m	Freshwater	Mixed MG
[truncated: 3,008 more rows]

## Sheet: Table S3 Genome annotations
Table S3. Gene annotations for the same viral genome assembled from either a virome or a metagenome. The contig from sample Ga0485184 corresponds to the virome version of the genome and the contig from sample Ga0485172 is the metagenome version. Gene annotations and their predicted PHROG functions are given as they were provided by Pharokka.
genome	sample	environment	contig	gene	start	stop	start relative	stop relative	frame	phrog	pharokka gene prediction method	phrog annot	phrog category
Ga0485184__vRhyme_unbinned_566	Ga0485184	Freshwater	vRhyme_unbinned_566__Ga0485184_000256	EGNDLYYE_CDS_0001	1	1491	1	1491	+	5902	PHANOTATE	hypothetical protein	unknown function
Ga0485184__vRhyme_unbinned_566	Ga0485184	Freshwater	vRhyme_unbinned_566__Ga0485184_000256	EGNDLYYE_CDS_0002	1491	1748	1491	1748	+	10346	PHANOTATE	hypothetical protein	unknown function
Ga0485184__vRhyme_unbinned_566	Ga0485184	Freshwater	vRhyme_unbinned_566__Ga0485184_000256	EGNDLYYE_CDS_0003	1748	1918	1748	1918	+	16028	PHANOTATE	hypothetical protein	unknown function
Ga0485184__vRhyme_unbinned_566	Ga0485184	Freshwater	vRhyme_unbinned_566__Ga0485184_000256	EGNDLYYE_CDS_0004	1921	2118	1921	2118	+	No_PHROG	PHANOTATE	hypothetical protein	unknown function
Ga0485184__vRhyme_unbinned_566	Ga0485184	Freshwater	vRhyme_unbinned_566__Ga0485184_000256	EGNDLYYE_CDS_0005	2118	2258	2118	2258	+	2423	PHANOTATE	hypothetical protein	unknown function
Ga0485184__vRhyme_unbinned_566	Ga0485184	Freshwater	vRhyme_unbinned_566__Ga0485184_000256	EGNDLYYE_CDS_0006	2260	4440	2260	4436	+	156	PHANOTATE	portal protein	head and packaging
Ga0485184__vRhyme_unbinned_566	Ga0485184	Freshwater	vRhyme_unbinned_566__Ga0485184_000256	EGNDLYYE_CDS_0007	4437	4799	4433	4795	+	858	PHANOTATE	starvation-inducible transcriptional regulator	transcription regulation
Ga0485184__vRhyme_unbinned_566	Ga0485184	Freshwater	vRhyme_unbinned_566__Ga0485184_000256	EGNDLYYE_CDS_0008	4803	5105	4799	5101	+	No_PHROG	PHANOTATE	hypothetical protein	unknown function
Ga0485184__vRhyme_unbinned_566	Ga0485184	Freshwater	vRhyme_unbinned_566__Ga0485184_000256	EGNDLYYE_CDS_0009	5105	5338	5101	5334	+	No_PHROG	PHANOTATE	hypothetical protein	unknown function
Ga0485184__vRhyme_unbinned_566	Ga0485184	Freshwater	vRhyme_unbinned_566__Ga0485184_000256	EGNDLYYE_CDS_0010	5350	6840	5346	6836	+	29288	PHANOTATE	hypothetical protein	unknown function
Ga0485184__vRhyme_unbinned_566	Ga0485184	Freshwater	vRhyme_unbinned_566__Ga0485184_000256	EGNDLYYE_CDS_0011	6830	7441	6826	7437	+	22896	PHANOTATE	tail protein	tail
Ga0485184__vRhyme_unbinned_566	Ga0485184	Freshwater	vRhyme_unbinned_566__Ga0485184_000256	EGNDLYYE_CDS_0012	7438	7581	7434	7577	+	No_PHROG	PHANOTATE	hypothetical protein	unknown function
Ga0485184__vRhyme_unbinned_566	Ga0485184	Freshwater	vRhyme_unbinned_566__Ga0485184_000256	EGNDLYYE_CDS_0013	7574	7885	7570	7881	+	7802	PHANOTATE	hypothetical protein	unknown function
Ga0485184__vRhyme_unbinned_566	Ga0485184	Freshwater	vRhyme_unbinned_566__Ga0485184_000256	EGNDLYYE_CDS_0014	7885	8037	7881	8033	+	No_PHROG	PHANOTATE	hypothetical protein	unknown function
Ga0485184__vRhyme_unbinned_566	Ga0485184	Freshwater	vRhyme_unbinned_566__Ga0485184_000256	EGNDLYYE_CDS_0015	8064	8348	8060	8344	+	7802	PHANOTATE	hypothetical protein	unknown function
Ga0485184__vRhyme_unbinned_566	Ga0485184	Freshwater	vRhyme_unbinned_566__Ga0485184_000256	EGNDLYYE_CDS_0016	8355	9719	8351	9715	+	13144	PHANOTATE	hypothetical protein	unknown function
Ga0485184__vRhyme_unbinned_566	Ga0485184	Freshwater	vRhyme_unbinned_566__Ga0485184_000256	EGNDLYYE_CDS_0017	9729	10631	9725	10627	+	18345	PHANOTATE	tail fiber protein	tail
Ga0485184__vRhyme_unbinned_566	Ga0485184	Freshwater	vRhyme_unbinned_566__Ga0485184_000256	EGNDLYYE_CDS_0018	10714	11496	10710	11492	+	8865	PHANOTATE	head scaffolding protein	head and packaging
Ga0485184__vRhyme_unbinned_566	Ga0485184	Freshwater	vRhyme_unbinned_566__Ga0485184_000256	EGNDLYYE_CDS_0019	11545	12726	11541	12722	+	283	PHANOTATE	major head protein	head and packaging
Ga0485184__vRhyme_unbinned_566	Ga0485184	Freshwater	vRhyme_unbinned_566__Ga0485184_000256	EGNDLYYE_CDS_0020	12755	13153	12751	13149	+	No_PHROG	PHANOTATE	hypothetical protein	unknown function
Ga0485184__vRhyme_unbinned_566	Ga0485184	Freshwater	vRhyme_unbinned_566__Ga0485184_000256	EGNDLYYE_CDS_0021	13209	13529	13205	13525	+	No_PHROG	PHANOTATE	hypothetical protein	unknown function
Ga0485184__vRhyme_unbinned_566	Ga0485184	Freshwater	vRhyme_unbinned_566__Ga0485184_000256	EGNDLYYE_CDS_0022	13563	13739	13559	13735	+	No_PHROG	PHANOTATE	hypothetical protein	unknown function
Ga0485184__vRhyme_unbinned_566	Ga0485184	Freshwater	vRhyme_unbinned_566__Ga0485184_000256	EGNDLYYE_CDS_0023	13739	14452	13735	14448	+	12985	PHANOTATE	hypothetical protein	unknown function
Ga0485184__vRhyme_unbinned_566	Ga0485184	Freshwater	vRhyme_unbinned_566__Ga0485184_000256	EGNDLYYE_CDS_0024	14452	16140	14448	16136	+	578	PHANOTATE	head closure Hc3	connector
Ga0485184__vRhyme_unbinned_566	Ga0485184	Freshwater	vRhyme_unbinned_566__Ga0485184_000256	EGNDLYYE_CDS_0025	16133	17320	16129	17316	+	No_PHROG	PHANOTATE	hypothetical protein	unknown function
Ga0485184__vRhyme_unbinned_566	Ga0485184	Freshwater	vRhyme_unbinned_566__Ga0485184_000256	EGNDLYYE_CDS_0026	17322	18122	17318	18118	+	26190	PHANOTATE	hypothetical protein	unknown function
Ga0485184__vRhyme_unbinned_566	Ga0485184	Freshwater	vRhyme_unbinned_566__Ga0485184_000256	EGNDLYYE_CDS_0027	18122	18778	18118	18774	+	No_PHROG	PHANOTATE	hypothetical protein	unknown function
Ga0485184__vRhyme_unbinned_566	Ga0485184	Freshwater	vRhyme_unbinned_566__Ga0485184_000256	EGNDLYYE_CDS_0028	18788	19123	18784	19119	+	No_PHROG	PHANOTATE	hypothetical protein	unknown function
Ga0485184__vRhyme_unbinned_566	Ga0485184	Freshwater	vRhyme_unbinned_566__Ga0485184_000256	EGNDLYYE_CDS_0029	19210	19578	19206	19574	+	1249	PHANOTATE	acetyltransferase	other
Ga0485184__vRhyme_unbinned_566	Ga0485184	Freshwater	vRhyme_unbinned_566__Ga0485184_000256	EGNDLYYE_CDS_0030	19579	20313	19575	20309	+	598	PHANOTATE	DNA ejection	DNA, RNA and nucleotide metabolism
Ga0485184__vRhyme_unbinned_566	Ga0485184	Freshwater	vRhyme_unbinned_566__Ga0485184_000256	EGNDLYYE_CDS_0031	20316	21578	20312	21574	+	No_PHROG	PHANOTATE	hypothetical protein	unknown function
Ga0485184__vRhyme_unbinned_566	Ga0485184	Freshwater	vRhyme_unbinned_566__Ga0485184_000256	EGNDLYYE_CDS_0032	21582	23309	21578	23305	+	No_PHROG	PHANOTATE	hypothetical protein	unknown function
Ga0485184__vRhyme_unbinned_566	Ga0485184	Freshwater	vRhyme_unbinned_566__Ga0485184_000256	EGNDLYYE_CDS_0033	23309	23443	23305	23439	+	No_PHROG	PHANOTATE	hypothetical protein	unknown function
Ga0485184__vRhyme_unbinned_566	Ga0485184	Freshwater	vRhyme_unbinned_566__Ga0485184_000256	EGNDLYYE_CDS_0034	23436	23672	23432	23668	+	462	PHANOTATE	lipoprotein	other
Ga0485184__vRhyme_unbinned_566	Ga0485184	Freshwater	vRhyme_unbinned_566__Ga0485184_000256	EGNDLYYE_CDS_0035	23669	24082	23665	24078	+	No_PHROG	PHANOTATE	hypothetical protein	unknown function
Ga0485184__vRhyme_unbinned_566	Ga0485184	Freshwater	vRhyme_unbinned_566__Ga0485184_000256	EGNDLYYE_CDS_0036	24079	24564	24075	24560	+	6637	PHANOTATE	hypothetical protein	unknown function
Ga0485184__vRhyme_unbinned_566	Ga0485184	Freshwater	vRhyme_unbinned_566__Ga0485184_000256	EGNDLYYE_CDS_0037	24561	25046	24557	25042	+	7	PHANOTATE	endolysin	lysis
Ga0485184__vRhyme_unbinned_566	Ga0485184	Freshwater	vRhyme_unbinned_566__Ga0485184_000256	EGNDLYYE_CDS_0038	25124	25420	25120	25416	+	1233	PHANOTATE	hypothetical protein	unknown function
Ga0485184__vRhyme_unbinned_566	Ga0485184	Freshwater	vRhyme_unbinned_566__Ga0485184_000256	EGNDLYYE_CDS_0039	25511	26488	25507	26484	+	7339	PHANOTATE	DNA repair exonuclease	DNA, RNA and nucleotide metabolism
Ga0485184__vRhyme_unbinned_566	Ga0485184	Freshwater	vRhyme_unbinned_566__Ga0485184_000256	EGNDLYYE_CDS_0040	26974	26657	26970	26653	-	No_PHROG	PHANOTATE	hypothetical protein	unknown function
Ga0485184__vRhyme_unbinned_566	Ga0485184	Freshwater	vRhyme_unbinned_566__Ga0485184_000256	EGNDLYYE_CDS_0041	27279	26929	27275	26925	-	No_PHROG	PHANOTATE	hypothetical protein	unknown function
Ga0485184__vRhyme_unbinned_566	Ga0485184	Freshwater	vRhyme_unbinned_566__Ga0485184_000256	EGNDLYYE_CDS_0042	27893	27276	27889	27272	-	16528	PHANOTATE	DNA methyltransferase	other
Ga0485184__vRhyme_unbinned_566	Ga0485184	Freshwater	vRhyme_unbinned_566__Ga0485184_000256	EGNDLYYE_CDS_0043	28545	28090	28541	28086	-	16143	PHANOTATE	DNA methyltransferase	other
Ga0485184__vRhyme_unbinned_566	Ga0485184	Freshwater	vRhyme_unbinned_566__Ga0485184_000256	EGNDLYYE_CDS_0044	28598	29092	28594	29088	+	No_PHROG	PHANOTATE	hypothetical protein	unknown function
Ga0485184__vRhyme_unbinned_566	Ga0485184	Freshwater	vRhyme_unbinned_566__Ga0485184_000256	EGNDLYYE_CDS_0045	29061	29174	29057	29170	+	No_PHROG	PHANOTATE	hypothetical protein	unknown function
Ga0485184__vRhyme_unbinned_566	Ga0485184	Freshwater	vRhyme_unbinned_566__Ga0485184_000256	EGNDLYYE_CDS_0046	29190	29780	29186	29776	+	21649	PHANOTATE	hypothetical protein	unknown function
Ga0485184__vRhyme_unbinned_566	Ga0485184	Freshwater	vRhyme_unbinned_566__Ga0485184_000256	EGNDLYYE_CDS_0047	29777	30001	29773	29997	+	No_PHROG	PHANOTATE	hypothetical protein	unknown function
Ga0485184__vRhyme_unbinned_566	Ga0485184	Freshwater	vRhyme_unbinned_566__Ga0485184_000256	EGNDLYYE_CDS_0048	30001	30624	29997	30620	+	149	PHANOTATE	exonuclease	DNA, RNA and nucleotide metabolism
Ga0485184__vRhyme_unbinned_566	Ga0485184	Freshwater	vRhyme_unbinned_566__Ga0485184_000256	EGNDLYYE_CDS_0049	30621	30923	30617	30919	+	No_PHROG	PHANOTATE	hypothetical protein	unknown function
Ga0485184__vRhyme_unbinned_566	Ga0485184	Freshwater	vRhyme_unbinned_566__Ga0485184_000256	EGNDLYYE_CDS_0050	31001	31234	30997	31230	+	No_PHROG	PHANOTATE	hypothetical protein	unknown function
Ga0485184__vRhyme_unbinned_566	Ga0485184	Freshwater	vRhyme_unbinned_566__Ga0485184_000256	EGNDLYYE_CDS_0051	31231	31485	31227	31481	+	No_PHROG	PHANOTATE	hypothetical protein	unknown function
Ga0485184__vRhyme_unbinned_566	Ga0485184	Freshwater	vRhyme_unbinned_566__Ga0485184_000256	EGNDLYYE_CDS_0052	31482	31808	31478	31804	+	5086	PHANOTATE	hypothetical protein	unknown function
Ga0485184__vRhyme_unbinned_566	Ga0485184	Freshwater	vRhyme_unbinned_566__Ga0485184_000256	EGNDLYYE_CDS_0053	31805	31963	31801	31959	+	No_PHROG	PHANOTATE	hypothetical protein	unknown function
Ga0485184__vRhyme_unbinned_566	Ga0485184	Freshwater	vRhyme_unbinned_566__Ga0485184_000256	EGNDLYYE_CDS_0054	31960	32259	31956	32255	+	No_PHROG	PHANOTATE	hypothetical protein	unknown function
Ga0485184__vRhyme_unbinned_566	Ga0485184	Freshwater	vRhyme_unbinned_566__Ga0485184_000256	EGNDLYYE_CDS_0055	32295	32516	32291	32512	+	4973	PHANOTATE	hypothetical protein	unknown function
Ga0485184__vRhyme_unbinned_566	Ga0485184	Freshwater	vRhyme_unbinned_566__Ga0485184_000256	EGNDLYYE_CDS_0056	32607	33914	32603	33910	+	1156	PHANOTATE	DNA primase	DNA, RNA and nucleotide metabolism
Ga0485184__vRhyme_unbinned_566	Ga0485184	Freshwater	vRhyme_unbinned_566__Ga0485184_000256	EGNDLYYE_CDS_0057	34178	34002	34174	33998	-	No_PHROG	PHANOTATE	hypothetical protein	unknown function
Ga0485184__vRhyme_unbinned_566	Ga0485184	Freshwater	vRhyme_unbinned_566__Ga0485184_000256	EGNDLYYE_CDS_0058	34300	34172	34296	34168	-	No_PHROG	PHANOTATE	hypothetical protein	unknown function
Ga0485184__vRhyme_unbinned_566	Ga0485184	Freshwater	vRhyme_unbinned_566__Ga0485184_000256	EGNDLYYE_CDS_0059	34512	34297	34508	34293	-	No_PHROG	PHANOTATE	hypothetical protein	unknown function
Ga0485184__vRhyme_unbinned_566	Ga0485184	Freshwater	vRhyme_unbinned_566__Ga0485184_000256	EGNDLYYE_CDS_0060	34763	34509	34759	34505	-	No_PHROG	PHANOTATE	hypothetical protein	unknown function
Ga0485184__vRhyme_unbinned_566	Ga0485184	Freshwater	vRhyme_unbinned_566__Ga0485184_000256	EGNDLYYE_CDS_0061	35539	34760	35535	34756	-	1617	PHANOTATE	hypothetical protein	unknown function
Ga0485184__vRhyme_unbinned_566	Ga0485184	Freshwater	vRhyme_unbinned_566__Ga0485184_000256	EGNDLYYE_CDS_0062	35666	35553	35662	35549	-	No_PHROG	PHANOTATE	hypothetical protein	unknown function
Ga0485184__vRhyme_unbinned_566	Ga0485184	Freshwater	vRhyme_unbinned_566__Ga0485184_000256	EGNDLYYE_CDS_0063	35839	35669	35835	35665	-	No_PHROG	PHANOTATE	hypothetical protein	unknown function
Ga0485184__vRhyme_unbinned_566	Ga0485184	Freshwater	vRhyme_unbinned_566__Ga0485184_000256	EGNDLYYE_CDS_0064	35969	35847	35965	35843	-	No_PHROG	PHANOTATE	hypothetical protein	unknown function
Ga0485184__vRhyme_unbinned_566	Ga0485184	Freshwater	vRhyme_unbinned_566__Ga0485184_000256	EGNDLYYE_CDS_0065	36051	36158	36047	36154	+	No_PHROG	PHANOTATE	hypothetical protein	unknown function
Ga0485184__vRhyme_unbinned_566	Ga0485184	Freshwater	vRhyme_unbinned_566__Ga0485184_000256	EGNDLYYE_CDS_0066	36211	36528	36207	36524	+	No_PHROG	PHANOTATE	hypothetical protein	unknown function
Ga0485184__vRhyme_unbinned_566	Ga0485184	Freshwater	vRhyme_unbinned_566__Ga0485184_000256	EGNDLYYE_CDS_0067	36572	36697	36568	36693	+	No_PHROG	PHANOTATE	hypothetical protein	unknown function
Ga0485184__vRhyme_unbinned_566	Ga0485184	Freshwater	vRhyme_unbinned_566__Ga0485184_000256	EGNDLYYE_CDS_0068	36703	36894	36699	36890	+	No_PHROG	PHANOTATE	hypothetical protein	unknown function
Ga0485184__vRhyme_unbinned_566	Ga0485184	Freshwater	vRhyme_unbinned_566__Ga0485184_000256	EGNDLYYE_CDS_0069	36881	37354	36877	37350	+	No_PHROG	PHANOTATE	hypothetical protein	unknown function
Ga0485184__vRhyme_unbinned_566	Ga0485184	Freshwater	vRhyme_unbinned_566__Ga0485184_000256	EGNDLYYE_CDS_0070	37338	38162	37334	38158	+	No_PHROG	PHANOTATE	hypothetical protein	unknown function
Ga0485172__vRhyme_unbinned_38	Ga0485172	Freshwater	vRhyme_unbinned_38__Ga0485172_0000163_reverse_complement	VXJRLFAH_CDS_0001	1	1653	2789	4441	+	156	PHANOTATE	portal protein	head and packaging
Ga0485172__vRhyme_unbinned_38	Ga0485172	Freshwater	vRhyme_unbinned_38__Ga0485172_0000163_reverse_complement	VXJRLFAH_CDS_0002	1650	2012	4438	4800	+	858	PHANOTATE	starvation-inducible transcriptional regulator	transcription regulation
Ga0485172__vRhyme_unbinned_38	Ga0485172	Freshwater	vRhyme_unbinned_38__Ga0485172_0000163_reverse_complement	VXJRLFAH_CDS_0003	2016	2318	4804	5106	+	No_PHROG	PHANOTATE	hypothetical protein	unknown function
Ga0485172__vRhyme_unbinned_38	Ga0485172	Freshwater	vRhyme_unbinned_38__Ga0485172_0000163_reverse_complement	VXJRLFAH_CDS_0004	2318	2551	5106	5339	+	No_PHROG	PHANOTATE	hypothetical protein	unknown function
Ga0485172__vRhyme_unbinned_38	Ga0485172	Freshwater	vRhyme_unbinned_38__Ga0485172_0000163_reverse_complement	VXJRLFAH_CDS_0005	2563	4527	5351	7315	+	22896	PHANOTATE	tail protein	tail
Ga0485172__vRhyme_unbinned_38	Ga0485172	Freshwater	vRhyme_unbinned_38__Ga0485172_0000163_reverse_complement	VXJRLFAH_CDS_0006	4524	4667	7312	7455	+	No_PHROG	PHANOTATE	hypothetical protein	unknown function
Ga0485172__vRhyme_unbinned_38	Ga0485172	Freshwater	vRhyme_unbinned_38__Ga0485172_0000163_reverse_complement	VXJRLFAH_CDS_0007	4660	4971	7448	7759	+	7802	PHANOTATE	hypothetical protein	unknown function
Ga0485172__vRhyme_unbinned_38	Ga0485172	Freshwater	vRhyme_unbinned_38__Ga0485172_0000163_reverse_complement	VXJRLFAH_CDS_0008	4971	5123	7759	7911	+	No_PHROG	PHANOTATE	hypothetical protein	unknown function
Ga0485172__vRhyme_unbinned_38	Ga0485172	Freshwater	vRhyme_unbinned_38__Ga0485172_0000163_reverse_complement	VXJRLFAH_CDS_0009	5150	5434	7938	8222	+	7802	PHANOTATE	hypothetical protein	unknown function
Ga0485172__vRhyme_unbinned_38	Ga0485172	Freshwater	vRhyme_unbinned_38__Ga0485172_0000163_reverse_complement	VXJRLFAH_CDS_0010	5441	6805	8229	9593	+	13144	PHANOTATE	hypothetical protein	unknown function
Ga0485172__vRhyme_unbinned_38	Ga0485172	Freshwater	vRhyme_unbinned_38__Ga0485172_0000163_reverse_complement	VXJRLFAH_CDS_0011	6815	7717	9603	10635	+	18345	PHANOTATE	tail fiber protein	tail
Ga0485172__vRhyme_unbinned_38	Ga0485172	Freshwater	vRhyme_unbinned_38__Ga0485172_0000163_reverse_complement	VXJRLFAH_CDS_0012	7800	8582	10718	11500	+	8865	PHANOTATE	head scaffolding protein	head and packaging
Ga0485172__vRhyme_unbinned_38	Ga0485172	Freshwater	vRhyme_unbinned_38__Ga0485172_0000163_reverse_complement	VXJRLFAH_CDS_0013	8631	9812	11549	12730	+	283	PHANOTATE	major head protein	head and packaging
Ga0485172__vRhyme_unbinned_38	Ga0485172	Freshwater	vRhyme_unbinned_38__Ga0485172_0000163_reverse_complement	VXJRLFAH_CDS_0014	9841	10239	12759	13157	+	No_PHROG	PHANOTATE	hypothetical protein	unknown function
Ga0485172__vRhyme_unbinned_38	Ga0485172	Freshwater	vRhyme_unbinned_38__Ga0485172_0000163_reverse_complement	VXJRLFAH_CDS_0015	10295	10615	13213	13533	+	No_PHROG	PHANOTATE	hypothetical protein	unknown function
Ga0485172__vRhyme_unbinned_38	Ga0485172	Freshwater	vRhyme_unbinned_38__Ga0485172_0000163_reverse_complement	VXJRLFAH_CDS_0016	10649	10825	13567	13743	+	No_PHROG	PHANOTATE	hypothetical protein	unknown function
Ga0485172__vRhyme_unbinned_38	Ga0485172	Freshwater	vRhyme_unbinned_38__Ga0485172_0000163_reverse_complement	VXJRLFAH_CDS_0017	10825	11538	13743	14456	+	12985	PHANOTATE	hypothetical protein	unknown function
Ga0485172__vRhyme_unbinned_38	Ga0485172	Freshwater	vRhyme_unbinned_38__Ga0485172_0000163_reverse_complement	VXJRLFAH_CDS_0018	11538	13226	14456	16144	+	578	PHANOTATE	head closure Hc3	connector
Ga0485172__vRhyme_unbinned_38	Ga0485172	Freshwater	vRhyme_unbinned_38__Ga0485172_0000163_reverse_complement	VXJRLFAH_CDS_0019	13219	14406	16137	17324	+	No_PHROG	PHANOTATE	hypothetical protein	unknown function
Ga0485172__vRhyme_unbinned_38	Ga0485172	Freshwater	vRhyme_unbinned_38__Ga0485172_0000163_reverse_complement	VXJRLFAH_CDS_0020	14408	15208	17326	18126	+	26190	PHANOTATE	hypothetical protein	unknown function
Ga0485172__vRhyme_unbinned_38	Ga0485172	Freshwater	vRhyme_unbinned_38__Ga0485172_0000163_reverse_complement	VXJRLFAH_CDS_0021	15208	15864	18126	18782	+	No_PHROG	PHANOTATE	hypothetical protein	unknown function
Ga0485172__vRhyme_unbinned_38	Ga0485172	Freshwater	vRhyme_unbinned_38__Ga0485172_0000163_reverse_complement	VXJRLFAH_CDS_0022	15874	16209	18792	19127	+	No_PHROG	PHANOTATE	hypothetical protein	unknown function
Ga0485172__vRhyme_unbinned_38	Ga0485172	Freshwater	vRhyme_unbinned_38__Ga0485172_0000163_reverse_complement	VXJRLFAH_CDS_0023	16296	16664	19214	19582	+	1249	PHANOTATE	acetyltransferase	other
Ga0485172__vRhyme_unbinned_38	Ga0485172	Freshwater	vRhyme_unbinned_38__Ga0485172_0000163_reverse_complement	VXJRLFAH_CDS_0024	16665	17399	19583	20317	+	598	PHANOTATE	DNA ejection	DNA, RNA and nucleotide metabolism
Ga0485172__vRhyme_unbinned_38	Ga0485172	Freshwater	vRhyme_unbinned_38__Ga0485172_0000163_reverse_complement	VXJRLFAH_CDS_0025	17402	18664	20320	21582	+	No_PHROG	PHANOTATE	hypothetical protein	unknown function
Ga0485172__vRhyme_unbinned_38	Ga0485172	Freshwater	vRhyme_unbinned_38__Ga0485172_0000163_reverse_complement	VXJRLFAH_CDS_0026	18668	20395	21586	23313	+	No_PHROG	PHANOTATE	hypothetical protein	unknown function
Ga0485172__vRhyme_unbinned_38	Ga0485172	Freshwater	vRhyme_unbinned_38__Ga0485172_0000163_reverse_complement	VXJRLFAH_CDS_0027	20395	20529	23313	23447	+	No_PHROG	PHANOTATE	hypothetical protein	unknown function
Ga0485172__vRhyme_unbinned_38	Ga0485172	Freshwater	vRhyme_unbinned_38__Ga0485172_0000163_reverse_complement	VXJRLFAH_CDS_0028	20522	20758	23440	23676	+	462	PHANOTATE	lipoprotein	other
Ga0485172__vRhyme_unbinned_38	Ga0485172	Freshwater	vRhyme_unbinned_38__Ga0485172_0000163_reverse_complement	VXJRLFAH_CDS_0029	20755	21168	23673	24086	+	No_PHROG	PHANOTATE	hypothetical protein	unknown function
Ga0485172__vRhyme_unbinned_38	Ga0485172	Freshwater	vRhyme_unbinned_38__Ga0485172_0000163_reverse_complement	VXJRLFAH_CDS_0030	21165	21650	24083	24568	+	6637	PHANOTATE	hypothetical protein	unknown function
Ga0485172__vRhyme_unbinned_38	Ga0485172	Freshwater	vRhyme_unbinned_38__Ga0485172_0000163_reverse_complement	VXJRLFAH_CDS_0031	21836	22132	24754	25050	+	7	PHANOTATE	endolysin	lysis
Ga0485172__vRhyme_unbinned_38	Ga0485172	Freshwater	vRhyme_unbinned_38__Ga0485172_0000163_reverse_complement	VXJRLFAH_CDS_0032	22210	22506	25128	25424	+	1233	PHANOTATE	hypothetical protein	unknown function
Ga0485172__vRhyme_unbinned_38	Ga0485172	Freshwater	vRhyme_unbinned_38__Ga0485172_0000163_reverse_complement	VXJRLFAH_CDS_0033	22597	23574	25515	26492	+	7339	PHANOTATE	DNA repair exonuclease	DNA, RNA and nucleotide metabolism
Ga0485172__vRhyme_unbinned_38	Ga0485172	Freshwater	vRhyme_unbinned_38__Ga0485172_0000163_reverse_complement	VXJRLFAH_CDS_0034	24060	23743	26978	26661	-	No_PHROG	PHANOTATE	hypothetical protein	unknown function
Ga0485172__vRhyme_unbinned_38	Ga0485172	Freshwater	vRhyme_unbinned_38__Ga0485172_0000163_reverse_complement	VXJRLFAH_CDS_0035	24365	24015	27283	26933	-	No_PHROG	PHANOTATE	hypothetical protein	unknown function
Ga0485172__vRhyme_unbinned_38	Ga0485172	Freshwater	vRhyme_unbinned_38__Ga0485172_0000163_reverse_complement	VXJRLFAH_CDS_0036	24979	24362	27897	27280	-	16528	PHANOTATE	DNA methyltransferase	other
Ga0485172__vRhyme_unbinned_38	Ga0485172	Freshwater	vRhyme_unbinned_38__Ga0485172_0000163_reverse_complement	VXJRLFAH_CDS_0037	25631	25176	28549	28094	-	16143	PHANOTATE	DNA methyltransferase	other
Ga0485172__vRhyme_unbinned_38	Ga0485172	Freshwater	vRhyme_unbinned_38__Ga0485172_0000163_reverse_complement	VXJRLFAH_CDS_0038	25684	26178	28602	29096	+	No_PHROG	PHANOTATE	hypothetical protein	unknown function
Ga0485172__vRhyme_unbinned_38	Ga0485172	Freshwater	vRhyme_unbinned_38__Ga0485172_0000163_reverse_complement	VXJRLFAH_CDS_0039	26276	26866	29194	29784	+	21649	PHANOTATE	hypothetical protein	unknown function
Ga0485172__vRhyme_unbinned_38	Ga0485172	Freshwater	vRhyme_unbinned_38__Ga0485172_0000163_reverse_complement	VXJRLFAH_CDS_0040	26863	27087	29781	30005	+	No_PHROG	PHANOTATE	hypothetical protein	unknown function
Ga0485172__vRhyme_unbinned_38	Ga0485172	Freshwater	vRhyme_unbinned_38__Ga0485172_0000163_reverse_complement	VXJRLFAH_CDS_0041	27087	27710	30005	30628	+	149	PHANOTATE	exonuclease	DNA, RNA and nucleotide metabolism
Ga0485172__vRhyme_unbinned_38	Ga0485172	Freshwater	vRhyme_unbinned_38__Ga0485172_0000163_reverse_complement	VXJRLFAH_CDS_0042	27707	28009	30625	30927	+	No_PHROG	PHANOTATE	hypothetical protein	unknown function
Ga0485172__vRhyme_unbinned_38	Ga0485172	Freshwater	vRhyme_unbinned_38__Ga0485172_0000163_reverse_complement	VXJRLFAH_CDS_0043	28087	28320	31005	31238	+	No_PHROG	PHANOTATE	hypothetical protein	unknown function
Ga0485172__vRhyme_unbinned_38	Ga0485172	Freshwater	vRhyme_unbinned_38__Ga0485172_0000163_reverse_complement	VXJRLFAH_CDS_0044	28317	28571	31235	31489	+	No_PHROG	PHANOTATE	hypothetical protein	unknown function
Ga0485172__vRhyme_unbinned_38	Ga0485172	Freshwater	vRhyme_unbinned_38__Ga0485172_0000163_reverse_complement	VXJRLFAH_CDS_0045	28568	28894	31486	31812	+	5086	PHANOTATE	hypothetical protein	unknown function
Ga0485172__vRhyme_unbinned_38	Ga0485172	Freshwater	vRhyme_unbinned_38__Ga0485172_0000163_reverse_complement	VXJRLFAH_CDS_0046	28891	29049	31809	31967	+	No_PHROG	PHANOTATE	hypothetical protein	unknown function
Ga0485172__vRhyme_unbinned_38	Ga0485172	Freshwater	vRhyme_unbinned_38__Ga0485172_0000163_reverse_complement	VXJRLFAH_CDS_0047	29046	29345	31964	32263	+	No_PHROG	PHANOTATE	hypothetical protein	unknown function
Ga0485172__vRhyme_unbinned_38	Ga0485172	Freshwater	vRhyme_unbinned_38__Ga0485172_0000163_reverse_complement	VXJRLFAH_CDS_0048	29381	29602	32299	32520	+	4973	PHANOTATE	hypothetical protein	unknown function
Ga0485172__vRhyme_unbinned_38	Ga0485172	Freshwater	vRhyme_unbinned_38__Ga0485172_0000163_reverse_complement	VXJRLFAH_CDS_0049	29693	31000	32611	33918	+	1156	PHANOTATE	DNA primase	DNA, RNA and nucleotide metabolism
Ga0485172__vRhyme_unbinned_38	Ga0485172	Freshwater	vRhyme_unbinned_38__Ga0485172_0000163_reverse_complement	VXJRLFAH_CDS_0050	31264	31088	34182	34006	-	No_PHROG	PHANOTATE	hypothetical protein	unknown function
Ga0485172__vRhyme_unbinned_38	Ga0485172	Freshwater	vRhyme_unbinned_38__Ga0485172_0000163_reverse_complement	VXJRLFAH_CDS_0051	31386	31258	34304	34176	-	No_PHROG	PHANOTATE	hypothetical protein	unknown function
Ga0485172__vRhyme_unbinned_38	Ga0485172	Freshwater	vRhyme_unbinned_38__Ga0485172_0000163_reverse_complement	VXJRLFAH_CDS_0052	31598	31383	34516	34301	-	No_PHROG	PHANOTATE	hypothetical protein	unknown function
Ga0485172__vRhyme_unbinned_38	Ga0485172	Freshwater	vRhyme_unbinned_38__Ga0485172_0000163_reverse_complement	VXJRLFAH_CDS_0053	31849	31595	34767	34513	-	No_PHROG	PHANOTATE	hypothetical protein	unknown function
Ga0485172__vRhyme_unbinned_38	Ga0485172	Freshwater	vRhyme_unbinned_38__Ga0485172_0000163_reverse_complement	VXJRLFAH_CDS_0054	32625	31846	35543	34764	-	1617	PHANOTATE	hypothetical protein	unknown function
Ga0485172__vRhyme_unbinned_38	Ga0485172	Freshwater	vRhyme_unbinned_38__Ga0485172_0000163_reverse_complement	VXJRLFAH_CDS_0055	32752	32639	35670	35557	-	No_PHROG	PHANOTATE	hypothetical protein	unknown function
Ga0485172__vRhyme_unbinned_38	Ga0485172	Freshwater	vRhyme_unbinned_38__Ga0485172_0000163_reverse_complement	VXJRLFAH_CDS_0056	32925	32755	35843	35673	-	No_PHROG	PHANOTATE	hypothetical protein	unknown function
Ga0485172__vRhyme_unbinned_38	Ga0485172	Freshwater	vRhyme_unbinned_38__Ga0485172_0000163_reverse_complement	VXJRLFAH_CDS_0057	33169	32933	36087	35851	-	No_PHROG	PHANOTATE	hypothetical protein	unknown function

## Sheet: Table S4 Genome depth
Table S4. Per-base depth of coverage for the two genomes in Table S2. Reads from the virome (Ga0485184) and metagenome (Ga0485172) samples are indicated in the 'Read sample' column, and were non-competitively mapped to both assembly versions of the viral genome, specified in the 'Genome method' column. Actual positions on the reference contig are provided in the 'Position' column as well as a 'Re…
Contig	Position	Depth	Relative position	Read sample	Read sample method	Genome method	Genome	Filtered read pairs in sample	Depth per 100M reads	Depth normalized
vRhyme_unbinned_38__Ga0485172_0000163	3	3	2791	Ga0485184	Mixed MG	Mixed MG	Ga0485172__vRhyme_unbinned_38	277298408	1.08187	0.0341739
vRhyme_unbinned_38__Ga0485172_0000163	4	3	2792	Ga0485184	Mixed MG	Mixed MG	Ga0485172__vRhyme_unbinned_38	277298408	1.08187	0.0341739
vRhyme_unbinned_38__Ga0485172_0000163	5	3	2793	Ga0485184	Mixed MG	Mixed MG	Ga0485172__vRhyme_unbinned_38	277298408	1.08187	0.0341739
vRhyme_unbinned_38__Ga0485172_0000163	6	3	2794	Ga0485184	Mixed MG	Mixed MG	Ga0485172__vRhyme_unbinned_38	277298408	1.08187	0.0341739
vRhyme_unbinned_38__Ga0485172_0000163	7	3	2795	Ga0485184	Mixed MG	Mixed MG	Ga0485172__vRhyme_unbinned_38	277298408	1.08187	0.0341739
vRhyme_unbinned_38__Ga0485172_0000163	8	4	2796	Ga0485184	Mixed MG	Mixed MG	Ga0485172__vRhyme_unbinned_38	277298408	1.44249	0.159113
vRhyme_unbinned_38__Ga0485172_0000163	9	4	2797	Ga0485184	Mixed MG	Mixed MG	Ga0485172__vRhyme_unbinned_38	277298408	1.44249	0.159113
vRhyme_unbinned_38__Ga0485172_0000163	10	4	2798	Ga0485184	Mixed MG	Mixed MG	Ga0485172__vRhyme_unbinned_38	277298408	1.44249	0.159113
vRhyme_unbinned_38__Ga0485172_0000163	11	4	2799	Ga0485184	Mixed MG	Mixed MG	Ga0485172__vRhyme_unbinned_38	277298408	1.44249	0.159113
vRhyme_unbinned_38__Ga0485172_0000163	12	4	2800	Ga0485184	Mixed MG	Mixed MG	Ga0485172__vRhyme_unbinned_38	277298408	1.44249	0.159113
vRhyme_unbinned_38__Ga0485172_0000163	13	4	2801	Ga0485184	Mixed MG	Mixed MG	Ga0485172__vRhyme_unbinned_38	277298408	1.44249	0.159113
vRhyme_unbinned_38__Ga0485172_0000163	14	4	2802	Ga0485184	Mixed MG	Mixed MG	Ga0485172__vRhyme_unbinned_38	277298408	1.44249	0.159113
vRhyme_unbinned_38__Ga0485172_0000163	15	4	2803	Ga0485184	Mixed MG	Mixed MG	Ga0485172__vRhyme_unbinned_38	277298408	1.44249	0.159113
vRhyme_unbinned_38__Ga0485172_0000163	16	4	2804	Ga0485184	Mixed MG	Mixed MG	Ga0485172__vRhyme_unbinned_38	277298408	1.44249	0.159113
vRhyme_unbinned_38__Ga0485172_0000163	17	5	2805	Ga0485184	Mixed MG	Mixed MG	Ga0485172__vRhyme_unbinned_38	277298408	1.80311	0.256023
vRhyme_unbinned_38__Ga0485172_0000163	18	5	2806	Ga0485184	Mixed MG	Mixed MG	Ga0485172__vRhyme_unbinned_38	277298408	1.80311	0.256023
vRhyme_unbinned_38__Ga0485172_0000163	19	5	2807	Ga0485184	Mixed MG	Mixed MG	Ga0485172__vRhyme_unbinned_38	277298408	1.80311	0.256023
vRhyme_unbinned_38__Ga0485172_0000163	20	5	2808	Ga0485184	Mixed MG	Mixed MG	Ga0485172__vRhyme_unbinned_38	277298408	1.80311	0.256023
vRhyme_unbinned_38__Ga0485172_0000163	21	6	2809	Ga0485184	Mixed MG	Mixed MG	Ga0485172__vRhyme_unbinned_38	277298408	2.16373	0.335204
vRhyme_unbinned_38__Ga0485172_0000163	22	6	2810	Ga0485184	Mixed MG	Mixed MG	Ga0485172__vRhyme_unbinned_38	277298408	2.16373	0.335204
vRhyme_unbinned_38__Ga0485172_0000163	23	6	2811	Ga0485184	Mixed MG	Mixed MG	Ga0485172__vRhyme_unbinned_38	277298408	2.16373	0.335204
vRhyme_unbinned_38__Ga0485172_0000163	24	7	2812	Ga0485184	Mixed MG	Mixed MG	Ga0485172__vRhyme_unbinned_38	277298408	2.52436	0.402151
vRhyme_unbinned_38__Ga0485172_0000163	25	7	2813	Ga0485184	Mixed MG	Mixed MG	Ga0485172__vRhyme_unbinned_38	277298408	2.52436	0.402151
vRhyme_unbinned_38__Ga0485172_0000163	26	7	2814	Ga0485184	Mixed MG	Mixed MG	Ga0485172__vRhyme_unbinned_38	277298408	2.52436	0.402151
vRhyme_unbinned_38__Ga0485172_0000163	27	7	2815	Ga0485184	Mixed MG	Mixed MG	Ga0485172__vRhyme_unbinned_38	277298408	2.52436	0.402151
vRhyme_unbinned_38__Ga0485172_0000163	28	8	2816	Ga0485184	Mixed MG	Mixed MG	Ga0485172__vRhyme_unbinned_38	277298408	2.88498	0.460143
vRhyme_unbinned_38__Ga0485172_0000163	29	8	2817	Ga0485184	Mixed MG	Mixed MG	Ga0485172__vRhyme_unbinned_38	277298408	2.88498	0.460143
vRhyme_unbinned_38__Ga0485172_0000163	30	8	2818	Ga0485184	Mixed MG	Mixed MG	Ga0485172__vRhyme_unbinned_38	277298408	2.88498	0.460143
vRhyme_unbinned_38__Ga0485172_0000163	31	8	2819	Ga0485184	Mixed MG	Mixed MG	Ga0485172__vRhyme_unbinned_38	277298408	2.88498	0.460143
vRhyme_unbinned_38__Ga0485172_0000163	32	8	2820	Ga0485184	Mixed MG	Mixed MG	Ga0485172__vRhyme_unbinned_38	277298408	2.88498	0.460143
vRhyme_unbinned_38__Ga0485172_0000163	33	8	2821	Ga0485184	Mixed MG	Mixed MG	Ga0485172__vRhyme_unbinned_38	277298408	2.88498	0.460143
vRhyme_unbinned_38__Ga0485172_0000163	34	8	2822	Ga0485184	Mixed MG	Mixed MG	Ga0485172__vRhyme_unbinned_38	277298408	2.88498	0.460143
vRhyme_unbinned_38__Ga0485172_0000163	35	8	2823	Ga0485184	Mixed MG	Mixed MG	Ga0485172__vRhyme_unbinned_38	277298408	2.88498	0.460143
vRhyme_unbinned_38__Ga0485172_0000163	36	8	2824	Ga0485184	Mixed MG	Mixed MG	Ga0485172__vRhyme_unbinned_38	277298408	2.88498	0.460143
vRhyme_unbinned_38__Ga0485172_0000163	37	8	2825	Ga0485184	Mixed MG	Mixed MG	Ga0485172__vRhyme_unbinned_38	277298408	2.88498	0.460143
vRhyme_unbinned_38__Ga0485172_0000163	38	8	2826	Ga0485184	Mixed MG	Mixed MG	Ga0485172__vRhyme_unbinned_38	277298408	2.88498	0.460143
vRhyme_unbinned_38__Ga0485172_0000163	39	8	2827	Ga0485184	Mixed MG	Mixed MG	Ga0485172__vRhyme_unbinned_38	277298408	2.88498	0.460143
vRhyme_unbinned_38__Ga0485172_0000163	40	8	2828	Ga0485184	Mixed MG	Mixed MG	Ga0485172__vRhyme_unbinned_38	277298408	2.88498	0.460143
vRhyme_unbinned_38__Ga0485172_0000163	41	8	2829	Ga0485184	Mixed MG	Mixed MG	Ga0485172__vRhyme_unbinned_38	277298408	2.88498	0.460143
vRhyme_unbinned_38__Ga0485172_0000163	42	8	2830	Ga0485184	Mixed MG	Mixed MG	Ga0485172__vRhyme_unbinned_38	277298408	2.88498	0.460143
vRhyme_unbinned_38__Ga0485172_0000163	43	8	2831	Ga0485184	Mixed MG	Mixed MG	Ga0485172__vRhyme_unbinned_38	277298408	2.88498	0.460143
vRhyme_unbinned_38__Ga0485172_0000163	44	9	2832	Ga0485184	Mixed MG	Mixed MG	Ga0485172__vRhyme_unbinned_38	277298408	3.2456	0.511295
vRhyme_unbinned_38__Ga0485172_0000163	45	9	2833	Ga0485184	Mixed MG	Mixed MG	Ga0485172__vRhyme_unbinned_38	277298408	3.2456	0.511295
vRhyme_unbinned_38__Ga0485172_0000163	46	9	2834	Ga0485184	Mixed MG	Mixed MG	Ga0485172__vRhyme_unbinned_38	277298408	3.2456	0.511295
vRhyme_unbinned_38__Ga0485172_0000163	47	9	2835	Ga0485184	Mixed MG	Mixed MG	Ga0485172__vRhyme_unbinned_38	277298408	3.2456	0.511295
vRhyme_unbinned_38__Ga0485172_0000163	48	9	2836	Ga0485184	Mixed MG	Mixed MG	Ga0485172__vRhyme_unbinned_38	277298408	3.2456	0.511295
vRhyme_unbinned_38__Ga0485172_0000163	49	9	2837	Ga0485184	Mixed MG	Mixed MG	Ga0485172__vRhyme_unbinned_38	277298408	3.2456	0.511295
vRhyme_unbinned_38__Ga0485172_0000163	50	9	2838	Ga0485184	Mixed MG	Mixed MG	Ga0485172__vRhyme_unbinned_38	277298408	3.2456	0.511295
vRhyme_unbinned_38__Ga0485172_0000163	51	9	2839	Ga0485184	Mixed MG	Mixed MG	Ga0485172__vRhyme_unbinned_38	277298408	3.2456	0.511295
vRhyme_unbinned_38__Ga0485172_0000163	52	9	2840	Ga0485184	Mixed MG	Mixed MG	Ga0485172__vRhyme_unbinned_38	277298408	3.2456	0.511295
vRhyme_unbinned_38__Ga0485172_0000163	53	9	2841	Ga0485184	Mixed MG	Mixed MG	Ga0485172__vRhyme_unbinned_38	277298408	3.2456	0.511295
vRhyme_unbinned_38__Ga0485172_0000163	54	9	2842	Ga0485184	Mixed MG	Mixed MG	Ga0485172__vRhyme_unbinned_38	277298408	3.2456	0.511295
vRhyme_unbinned_38__Ga0485172_0000163	55	11	2843	Ga0485184	Mixed MG	Mixed MG	Ga0485172__vRhyme_unbinned_38	277298408	3.96685	0.598445
vRhyme_unbinned_38__Ga0485172_0000163	56	11	2844	Ga0485184	Mixed MG	Mixed MG	Ga0485172__vRhyme_unbinned_38	277298408	3.96685	0.598445
vRhyme_unbinned_38__Ga0485172_0000163	57	11	2845	Ga0485184	Mixed MG	Mixed MG	Ga0485172__vRhyme_unbinned_38	277298408	3.96685	0.598445
vRhyme_unbinned_38__Ga0485172_0000163	58	11	2846	Ga0485184	Mixed MG	Mixed MG	Ga0485172__vRhyme_unbinned_38	277298408	3.96685	0.598445
vRhyme_unbinned_38__Ga0485172_0000163	59	11	2847	Ga0485184	Mixed MG	Mixed MG	Ga0485172__vRhyme_unbinned_38	277298408	3.96685	0.598445
vRhyme_unbinned_38__Ga0485172_0000163	60	12	2848	Ga0485184	Mixed MG	Mixed MG	Ga0485172__vRhyme_unbinned_38	277298408	4.32747	0.636234
vRhyme_unbinned_38__Ga0485172_0000163	61	12	2849	Ga0485184	Mixed MG	Mixed MG	Ga0485172__vRhyme_unbinned_38	277298408	4.32747	0.636234
vRhyme_unbinned_38__Ga0485172_0000163	62	12	2850	Ga0485184	Mixed MG	Mixed MG	Ga0485172__vRhyme_unbinned_38	277298408	4.32747	0.636234
vRhyme_unbinned_38__Ga0485172_0000163	63	12	2851	Ga0485184	Mixed MG	Mixed MG	Ga0485172__vRhyme_unbinned_38	277298408	4.32747	0.636234
vRhyme_unbinned_38__Ga0485172_0000163	64	12	2852	Ga0485184	Mixed MG	Mixed MG	Ga0485172__vRhyme_unbinned_38	277298408	4.32747	0.636234
vRhyme_unbinned_38__Ga0485172_0000163	65	12	2853	Ga0485184	Mixed MG	Mixed MG	Ga0485172__vRhyme_unbinned_38	277298408	4.32747	0.636234
vRhyme_unbinned_38__Ga0485172_0000163	66	12	2854	Ga0485184	Mixed MG	Mixed MG	Ga0485172__vRhyme_unbinned_38	277298408	4.32747	0.636234
vRhyme_unbinned_38__Ga0485172_0000163	67	12	2855	Ga0485184	Mixed MG	Mixed MG	Ga0485172__vRhyme_unbinned_38	277298408	4.32747	0.636234
vRhyme_unbinned_38__Ga0485172_0000163	68	12	2856	Ga0485184	Mixed MG	Mixed MG	Ga0485172__vRhyme_unbinned_38	277298408	4.32747	0.636234
vRhyme_unbinned_38__Ga0485172_0000163	69	12	2857	Ga0485184	Mixed MG	Mixed MG	Ga0485172__vRhyme_unbinned_38	277298408	4.32747	0.636234
vRhyme_unbinned_38__Ga0485172_0000163	70	12	2858	Ga0485184	Mixed MG	Mixed MG	Ga0485172__vRhyme_unbinned_38	277298408	4.32747	0.636234
vRhyme_unbinned_38__Ga0485172_0000163	71	12	2859	Ga0485184	Mixed MG	Mixed MG	Ga0485172__vRhyme_unbinned_38	277298408	4.32747	0.636234
vRhyme_unbinned_38__Ga0485172_0000163	72	12	2860	Ga0485184	Mixed MG	Mixed MG	Ga0485172__vRhyme_unbinned_38	277298408	4.32747	0.636234
vRhyme_unbinned_38__Ga0485172_0000163	73	12	2861	Ga0485184	Mixed MG	Mixed MG	Ga0485172__vRhyme_unbinned_38	277298408	4.32747	0.636234
vRhyme_unbinned_38__Ga0485172_0000163	74	12	2862	Ga0485184	Mixed MG	Mixed MG	Ga0485172__vRhyme_unbinned_38	277298408	4.32747	0.636234
vRhyme_unbinned_38__Ga0485172_0000163	75	13	2863	Ga0485184	Mixed MG	Mixed MG	Ga0485172__vRhyme_unbinned_38	277298408	4.68809	0.670996
vRhyme_unbinned_38__Ga0485172_0000163	76	13	2864	Ga0485184	Mixed MG	Mixed MG	Ga0485172__vRhyme_unbinned_38	277298408	4.68809	0.670996
vRhyme_unbinned_38__Ga0485172_0000163	77	13	2865	Ga0485184	Mixed MG	Mixed MG	Ga0485172__vRhyme_unbinned_38	277298408	4.68809	0.670996
vRhyme_unbinned_38__Ga0485172_0000163	78	13	2866	Ga0485184	Mixed MG	Mixed MG	Ga0485172__vRhyme_unbinned_38	277298408	4.68809	0.670996
vRhyme_unbinned_38__Ga0485172_0000163	79	13	2867	Ga0485184	Mixed MG	Mixed MG	Ga0485172__vRhyme_unbinned_38	277298408	4.68809	0.670996
vRhyme_unbinned_38__Ga0485172_0000163	80	13	2868	Ga0485184	Mixed MG	Mixed MG	Ga0485172__vRhyme_unbinned_38	277298408	4.68809	0.670996
vRhyme_unbinned_38__Ga0485172_0000163	81	13	2869	Ga0485184	Mixed MG	Mixed MG	Ga0485172__vRhyme_unbinned_38	277298408	4.68809	0.670996
vRhyme_unbinned_38__Ga0485172_0000163	82	13	2870	Ga0485184	Mixed MG	Mixed MG	Ga0485172__vRhyme_unbinned_38	277298408	4.68809	0.670996
vRhyme_unbinned_38__Ga0485172_0000163	83	14	2871	Ga0485184	Mixed MG	Mixed MG	Ga0485172__vRhyme_unbinned_38	277298408	5.04871	0.703181
vRhyme_unbinned_38__Ga0485172_0000163	84	14	2872	Ga0485184	Mixed MG	Mixed MG	Ga0485172__vRhyme_unbinned_38	277298408	5.04871	0.703181
vRhyme_unbinned_38__Ga0485172_0000163	85	14	2873	Ga0485184	Mixed MG	Mixed MG	Ga0485172__vRhyme_unbinned_38	277298408	5.04871	0.703181
vRhyme_unbinned_38__Ga0485172_0000163	86	14	2874	Ga0485184	Mixed MG	Mixed MG	Ga0485172__vRhyme_unbinned_38	277298408	5.04871	0.703181
vRhyme_unbinned_38__Ga0485172_0000163	87	14	2875	Ga0485184	Mixed MG	Mixed MG	Ga0485172__vRhyme_unbinned_38	277298408	5.04871	0.703181
vRhyme_unbinned_38__Ga0485172_0000163	88	14	2876	Ga0485184	Mixed MG	Mixed MG	Ga0485172__vRhyme_unbinned_38	277298408	5.04871	0.703181
vRhyme_unbinned_38__Ga0485172_0000163	89	14	2877	Ga0485184	Mixed MG	Mixed MG	Ga0485172__vRhyme_unbinned_38	277298408	5.04871	0.703181
vRhyme_unbinned_38__Ga0485172_0000163	90	14	2878	Ga0485184	Mixed MG	Mixed MG	Ga0485172__vRhyme_unbinned_38	277298408	5.04871	0.703181
vRhyme_unbinned_38__Ga0485172_0000163	91	15	2879	Ga0485184	Mixed MG	Mixed MG	Ga0485172__vRhyme_unbinned_38	277298408	5.40934	0.733144
vRhyme_unbinned_38__Ga0485172_0000163	92	15	2880	Ga0485184	Mixed MG	Mixed MG	Ga0485172__vRhyme_unbinned_38	277298408	5.40934	0.733144
vRhyme_unbinned_38__Ga0485172_0000163	93	15	2881	Ga0485184	Mixed MG	Mixed MG	Ga0485172__vRhyme_unbinned_38	277298408	5.40934	0.733144
vRhyme_unbinned_38__Ga0485172_0000163	94	15	2882	Ga0485184	Mixed MG	Mixed MG	Ga0485172__vRhyme_unbinned_38	277298408	5.40934	0.733144
vRhyme_unbinned_38__Ga0485172_0000163	95	15	2883	Ga0485184	Mixed MG	Mixed MG	Ga0485172__vRhyme_unbinned_38	277298408	5.40934	0.733144
vRhyme_unbinned_38__Ga0485172_0000163	96	15	2884	Ga0485184	Mixed MG	Mixed MG	Ga0485172__vRhyme_unbinned_38	277298408	5.40934	0.733144
vRhyme_unbinned_38__Ga0485172_0000163	97	15	2885	Ga0485184	Mixed MG	Mixed MG	Ga0485172__vRhyme_unbinned_38	277298408	5.40934	0.733144
vRhyme_unbinned_38__Ga0485172_0000163	98	15	2886	Ga0485184	Mixed MG	Mixed MG	Ga0485172__vRhyme_unbinned_38	277298408	5.40934	0.733144
vRhyme_unbinned_38__Ga0485172_0000163	99	15	2887	Ga0485184	Mixed MG	Mixed MG	Ga0485172__vRhyme_unbinned_38	277298408	5.40934	0.733144
vRhyme_unbinned_38__Ga0485172_0000163	100	16	2888	Ga0485184	Mixed MG	Mixed MG	Ga0485172__vRhyme_unbinned_38	277298408	5.76996	0.761173
vRhyme_unbinned_38__Ga0485172_0000163	101	17	2889	Ga0485184	Mixed MG	Mixed MG	Ga0485172__vRhyme_unbinned_38	277298408	6.13058	0.787502
vRhyme_unbinned_38__Ga0485172_0000163	102	17	2890	Ga0485184	Mixed MG	Mixed MG	Ga0485172__vRhyme_unbinned_38	277298408	6.13058	0.787502
vRhyme_unbinned_38__Ga0485172_0000163	103	17	2891	Ga0485184	Mixed MG	Mixed MG	Ga0485172__vRhyme_unbinned_38	277298408	6.13058	0.787502
vRhyme_unbinned_38__Ga0485172_0000163	104	17	2892	Ga0485184	Mixed MG	Mixed MG	Ga0485172__vRhyme_unbinned_38	277298408	6.13058	0.787502
vRhyme_unbinned_38__Ga0485172_0000163	105	17	2893	Ga0485184	Mixed MG	Mixed MG	Ga0485172__vRhyme_unbinned_38	277298408	6.13058	0.787502
vRhyme_unbinned_38__Ga0485172_0000163	106	17	2894	Ga0485184	Mixed MG	Mixed MG	Ga0485172__vRhyme_unbinned_38	277298408	6.13058	0.787502
vRhyme_unbinned_38__Ga0485172_0000163	107	17	2895	Ga0485184	Mixed MG	Mixed MG	Ga0485172__vRhyme_unbinned_38	277298408	6.13058	0.787502
vRhyme_unbinned_38__Ga0485172_0000163	108	18	2896	Ga0485184	Mixed MG	Mixed MG	Ga0485172__vRhyme_unbinned_38	277298408	6.4912	0.812325
vRhyme_unbinned_38__Ga0485172_0000163	109	19	2897	Ga0485184	Mixed MG	Mixed MG	Ga0485172__vRhyme_unbinned_38	277298408	6.85182	0.835806
vRhyme_unbinned_38__Ga0485172_0000163	110	19	2898	Ga0485184	Mixed MG	Mixed MG	Ga0485172__vRhyme_unbinned_38	277298408	6.85182	0.835806
vRhyme_unbinned_38__Ga0485172_0000163	111	20	2899	Ga0485184	Mixed MG	Mixed MG	Ga0485172__vRhyme_unbinned_38	277298408	7.21245	0.858083
vRhyme_unbinned_38__Ga0485172_0000163	112	20	2900	Ga0485184	Mixed MG	Mixed MG	Ga0485172__vRhyme_unbinned_38	277298408	7.21245	0.858083
vRhyme_unbinned_38__Ga0485172_0000163	113	20	2901	Ga0485184	Mixed MG	Mixed MG	Ga0485172__vRhyme_unbinned_38	277298408	7.21245	0.858083
vRhyme_unbinned_38__Ga0485172_0000163	114	20	2902	Ga0485184	Mixed MG	Mixed MG	Ga0485172__vRhyme_unbinned_38	277298408	7.21245	0.858083
vRhyme_unbinned_38__Ga0485172_0000163	115	20	2903	Ga0485184	Mixed MG	Mixed MG	Ga0485172__vRhyme_unbinned_38	277298408	7.21245	0.858083
vRhyme_unbinned_38__Ga0485172_0000163	116	20	2904	Ga0485184	Mixed MG	Mixed MG	Ga0485172__vRhyme_unbinned_38	277298408	7.21245	0.858083
vRhyme_unbinned_38__Ga0485172_0000163	117	20	2905	Ga0485184	Mixed MG	Mixed MG	Ga0485172__vRhyme_unbinned_38	277298408	7.21245	0.858083
vRhyme_unbinned_38__Ga0485172_0000163	118	20	2906	Ga0485184	Mixed MG	Mixed MG	Ga0485172__vRhyme_unbinned_38	277298408	7.21245	0.858083
vRhyme_unbinned_38__Ga0485172_0000163	119	20	2907	Ga0485184	Mixed MG	Mixed MG	Ga0485172__vRhyme_unbinned_38	277298408	7.21245	0.858083
vRhyme_unbinned_38__Ga0485172_0000163	120	20	2908	Ga0485184	Mixed MG	Mixed MG	Ga0485172__vRhyme_unbinned_38	277298408	7.21245	0.858083
vRhyme_unbinned_38__Ga0485172_0000163	121	20	2909	Ga0485184	Mixed MG	Mixed MG	Ga0485172__vRhyme_unbinned_38	277298408	7.21245	0.858083
vRhyme_unbinned_38__Ga0485172_0000163	122	20	2910	Ga0485184	Mixed MG	Mixed MG	Ga0485172__vRhyme_unbinned_38	277298408	7.21245	0.858083
vRhyme_unbinned_38__Ga0485172_0000163	123	20	2911	Ga0485184	Mixed MG	Mixed MG	Ga0485172__vRhyme_unbinned_38	277298408	7.21245	0.858083
vRhyme_unbinned_38__Ga0485172_0000163	124	20	2912	Ga0485184	Mixed MG	Mixed MG	Ga0485172__vRhyme_unbinned_38	277298408	7.21245	0.858083
vRhyme_unbinned_38__Ga0485172_0000163	125	20	2913	Ga0485184	Mixed MG	Mixed MG	Ga0485172__vRhyme_unbinned_38	277298408	7.21245	0.858083
vRhyme_unbinned_38__Ga0485172_0000163	126	20	2914	Ga0485184	Mixed MG	Mixed MG	Ga0485172__vRhyme_unbinned_38	277298408	7.21245	0.858083
vRhyme_unbinned_38__Ga0485172_0000163	127	20	2915	Ga0485184	Mixed MG	Mixed MG	Ga0485172__vRhyme_unbinned_38	277298408	7.21245	0.858083
vRhyme_unbinned_38__Ga0485172_0000163	128	20	2916	Ga0485184	Mixed MG	Mixed MG	Ga0485172__vRhyme_unbinned_38	277298408	7.21245	0.858083
vRhyme_unbinned_38__Ga0485172_0000163	129	20	2917	Ga0485184	Mixed MG	Mixed MG	Ga0485172__vRhyme_unbinned_38	277298408	7.21245	0.858083
vRhyme_unbinned_38__Ga0485172_0000163	130	20	2918	Ga0485184	Mixed MG	Mixed MG	Ga0485172__vRhyme_unbinned_38	277298408	7.21245	0.858083
vRhyme_unbinned_38__Ga0485172_0000163	131	20	2919	Ga0485184	Mixed MG	Mixed MG	Ga0485172__vRhyme_unbinned_38	277298408	7.21245	0.858083
vRhyme_unbinned_38__Ga0485172_0000163	132	20	2920	Ga0485184	Mixed MG	Mixed MG	Ga0485172__vRhyme_unbinned_38	277298408	7.21245	0.858083
vRhyme_unbinned_38__Ga0485172_0000163	133	20	2921	Ga0485184	Mixed MG	Mixed MG	Ga0485172__vRhyme_unbinned_38	277298408	7.21245	0.858083
vRhyme_unbinned_38__Ga0485172_0000163	134	20	2922	Ga0485184	Mixed MG	Mixed MG	Ga0485172__vRhyme_unbinned_38	277298408	7.21245	0.858083
vRhyme_unbinned_38__Ga0485172_0000163	135	20	2923	Ga0485184	Mixed MG	Mixed MG	Ga0485172__vRhyme_unbinned_38	277298408	7.21245	0.858083
vRhyme_unbinned_38__Ga0485172_0000163	136	20	2924	Ga0485184	Mixed MG	Mixed MG	Ga0485172__vRhyme_unbinned_38	277298408	7.21245	0.858083
vRhyme_unbinned_38__Ga0485172_0000163	137	21	2925	Ga0485184	Mixed MG	Mixed MG	Ga0485172__vRhyme_unbinned_38	277298408	7.57307	0.879272
vRhyme_unbinned_38__Ga0485172_0000163	138	21	2926	Ga0485184	Mixed MG	Mixed MG	Ga0485172__vRhyme_unbinned_38	277298408	7.57307	0.879272
vRhyme_unbinned_38__Ga0485172_0000163	139	21	2927	Ga0485184	Mixed MG	Mixed MG	Ga0485172__vRhyme_unbinned_38	277298408	7.57307	0.879272
vRhyme_unbinned_38__Ga0485172_0000163	140	21	2928	Ga0485184	Mixed MG	Mixed MG	Ga0485172__vRhyme_unbinned_38	277298408	7.57307	0.879272
vRhyme_unbinned_38__Ga0485172_0000163	141	21	2929	Ga0485184	Mixed MG	Mixed MG	Ga0485172__vRhyme_unbinned_38	277298408	7.57307	0.879272
vRhyme_unbinned_38__Ga0485172_0000163	142	19	2930	Ga0485184	Mixed MG	Mixed MG	Ga0485172__vRhyme_unbinned_38	277298408	6.85182	0.835806
vRhyme_unbinned_38__Ga0485172_0000163	143	19	2931	Ga0485184	Mixed MG	Mixed MG	Ga0485172__vRhyme_unbinned_38	277298408	6.85182	0.835806
vRhyme_unbinned_38__Ga0485172_0000163	144	19	2932	Ga0485184	Mixed MG	Mixed MG	Ga0485172__vRhyme_unbinned_38	277298408	6.85182	0.835806
vRhyme_unbinned_38__Ga0485172_0000163	145	19	2933	Ga0485184	Mixed MG	Mixed MG	Ga0485172__vRhyme_unbinned_38	277298408	6.85182	0.835806
vRhyme_unbinned_38__Ga0485172_0000163	146	19	2934	Ga0485184	Mixed MG	Mixed MG	Ga0485172__vRhyme_unbinned_38	277298408	6.85182	0.835806
vRhyme_unbinned_38__Ga0485172_0000163	147	19	2935	Ga0485184	Mixed MG	Mixed MG	Ga0485172__vRhyme_unbinned_38	277298408	6.85182	0.835806
vRhyme_unbinned_38__Ga0485172_0000163	148	19	2936	Ga0485184	Mixed MG	Mixed MG	Ga0485172__vRhyme_unbinned_38	277298408	6.85182	0.835806
vRhyme_unbinned_38__Ga0485172_0000163	149	19	2937	Ga0485184	Mixed MG	Mixed MG	Ga0485172__vRhyme_unbinned_38	277298408	6.85182	0.835806
vRhyme_unbinned_38__Ga0485172_0000163	150	18	2938	Ga0485184	Mixed MG	Mixed MG	Ga0485172__vRhyme_unbinned_38	277298408	6.4912	0.812325
vRhyme_unbinned_38__Ga0485172_0000163	151	18	2939	Ga0485184	Mixed MG	Mixed MG	Ga0485172__vRhyme_unbinned_38	277298408	6.4912	0.812325
vRhyme_unbinned_38__Ga0485172_0000163	152	18	2940	Ga0485184	Mixed MG	Mixed MG	Ga0485172__vRhyme_unbinned_38	277298408	6.4912	0.812325
vRhyme_unbinned_38__Ga0485172_0000163	153	18	2941	Ga0485184	Mixed MG	Mixed MG	Ga0485172__vRhyme_unbinned_38	277298408	6.4912	0.812325
vRhyme_unbinned_38__Ga0485172_0000163	154	18	2942	Ga0485184	Mixed MG	Mixed MG	Ga0485172__vRhyme_unbinned_38	277298408	6.4912	0.812325
vRhyme_unbinned_38__Ga0485172_0000163	155	18	2943	Ga0485184	Mixed MG	Mixed MG	Ga0485172__vRhyme_unbinned_38	277298408	6.4912	0.812325
vRhyme_unbinned_38__Ga0485172_0000163	156	18	2944	Ga0485184	Mixed MG	Mixed MG	Ga0485172__vRhyme_unbinned_38	277298408	6.4912	0.812325
vRhyme_unbinned_38__Ga0485172_0000163	157	19	2945	Ga0485184	Mixed MG	Mixed MG	Ga0485172__vRhyme_unbinned_38	277298408	6.85182	0.835806
vRhyme_unbinned_38__Ga0485172_0000163	158	18	2946	Ga0485184	Mixed MG	Mixed MG	Ga0485172__vRhyme_unbinned_38	277298408	6.4912	0.812325
vRhyme_unbinned_38__Ga0485172_0000163	159	18	2947	Ga0485184	Mixed MG	Mixed MG	Ga0485172__vRhyme_unbinned_38	277298408	6.4912	0.812325
vRhyme_unbinned_38__Ga0485172_0000163	160	18	2948	Ga0485184	Mixed MG	Mixed MG	Ga0485172__vRhyme_unbinned_38	277298408	6.4912	0.812325
vRhyme_unbinned_38__Ga0485172_0000163	161	18	2949	Ga0485184	Mixed MG	Mixed MG	Ga0485172__vRhyme_unbinned_38	277298408	6.4912	0.812325
vRhyme_unbinned_38__Ga0485172_0000163	162	18	2950	Ga0485184	Mixed MG	Mixed MG	Ga0485172__vRhyme_unbinned_38	277298408	6.4912	0.812325
vRhyme_unbinned_38__Ga0485172_0000163	163	18	2951	Ga0485184	Mixed MG	Mixed MG	Ga0485172__vRhyme_unbinned_38	277298408	6.4912	0.812325
vRhyme_unbinned_38__Ga0485172_0000163	164	18	2952	Ga0485184	Mixed MG	Mixed MG	Ga0485172__vRhyme_unbinned_38	277298408	6.4912	0.812325
vRhyme_unbinned_38__Ga0485172_0000163	165	18	2953	Ga0485184	Mixed MG	Mixed MG	Ga0485172__vRhyme_unbinned_38	277298408	6.4912	0.812325
vRhyme_unbinned_38__Ga0485172_0000163	166	18	2954	Ga0485184	Mixed MG	Mixed MG	Ga0485172__vRhyme_unbinned_38	277298408	6.4912	0.812325
vRhyme_unbinned_38__Ga0485172_0000163	167	17	2955	Ga0485184	Mixed MG	Mixed MG	Ga0485172__vRhyme_unbinned_38	277298408	6.13058	0.787502
vRhyme_unbinned_38__Ga0485172_0000163	168	17	2956	Ga0485184	Mixed MG	Mixed MG	Ga0485172__vRhyme_unbinned_38	277298408	6.13058	0.787502
vRhyme_unbinned_38__Ga0485172_0000163	169	17	2957	Ga0485184	Mixed MG	Mixed MG	Ga0485172__vRhyme_unbinned_38	277298408	6.13058	0.787502
vRhyme_unbinned_38__Ga0485172_0000163	170	18	2958	Ga0485184	Mixed MG	Mixed MG	Ga0485172__vRhyme_unbinned_38	277298408	6.4912	0.812325
vRhyme_unbinned_38__Ga0485172_0000163	171	17	2959	Ga0485184	Mixed MG	Mixed MG	Ga0485172__vRhyme_unbinned_38	277298408	6.13058	0.787502
vRhyme_unbinned_38__Ga0485172_0000163	172	18	2960	Ga0485184	Mixed MG	Mixed MG	Ga0485172__vRhyme_unbinned_38	277298408	6.4912	0.812325
vRhyme_unbinned_38__Ga0485172_0000163	173	18	2961	Ga0485184	Mixed MG	Mixed MG	Ga0485172__vRhyme_unbinned_38	277298408	6.4912	0.812325
vRhyme_unbinned_38__Ga0485172_0000163	174	18	2962	Ga0485184	Mixed MG	Mixed MG	Ga0485172__vRhyme_unbinned_38	277298408	6.4912	0.812325
vRhyme_unbinned_38__Ga0485172_0000163	175	19	2963	Ga0485184	Mixed MG	Mixed MG	Ga0485172__vRhyme_unbinned_38	277298408	6.85182	0.835806
vRhyme_unbinned_38__Ga0485172_0000163	176	19	2964	Ga0485184	Mixed MG	Mixed MG	Ga0485172__vRhyme_unbinned_38	277298408	6.85182	0.835806
vRhyme_unbinned_38__Ga0485172_0000163	177	19	2965	Ga0485184	Mixed MG	Mixed MG	Ga0485172__vRhyme_unbinned_38	277298408	6.85182	0.835806
vRhyme_unbinned_38__Ga0485172_0000163	178	18	2966	Ga0485184	Mixed MG	Mixed MG	Ga0485172__vRhyme_unbinned_38	277298408	6.4912	0.812325
vRhyme_unbinned_38__Ga0485172_0000163	179	18	2967	Ga0485184	Mixed MG	Mixed MG	Ga0485172__vRhyme_unbinned_38	277298408	6.4912	0.812325
vRhyme_unbinned_38__Ga0485172_0000163	180	18	2968	Ga0485184	Mixed MG	Mixed MG	Ga0485172__vRhyme_unbinned_38	277298408	6.4912	0.812325
vRhyme_unbinned_38__Ga0485172_0000163	181	18	2969	Ga0485184	Mixed MG	Mixed MG	Ga0485172__vRhyme_unbinned_38	277298408	6.4912	0.812325
vRhyme_unbinned_38__Ga0485172_0000163	182	18	2970	Ga0485184	Mixed MG	Mixed MG	Ga0485172__vRhyme_unbinned_38	277298408	6.4912	0.812325
vRhyme_unbinned_38__Ga0485172_0000163	183	18	2971	Ga0485184	Mixed MG	Mixed MG	Ga0485172__vRhyme_unbinned_38	277298408	6.4912	0.812325
vRhyme_unbinned_38__Ga0485172_0000163	184	18	2972	Ga0485184	Mixed MG	Mixed MG	Ga0485172__vRhyme_unbinned_38	277298408	6.4912	0.812325
vRhyme_unbinned_38__Ga0485172_0000163	185	19	2973	Ga0485184	Mixed MG	Mixed MG	Ga0485172__vRhyme_unbinned_38	277298408	6.85182	0.835806
vRhyme_unbinned_38__Ga0485172_0000163	186	19	2974	Ga0485184	Mixed MG	Mixed MG	Ga0485172__vRhyme_unbinned_38	277298408	6.85182	0.835806
vRhyme_unbinned_38__Ga0485172_0000163	187	19	2975	Ga0485184	Mixed MG	Mixed MG	Ga0485172__vRhyme_unbinned_38	277298408	6.85182	0.835806
vRhyme_unbinned_38__Ga0485172_0000163	188	19	2976	Ga0485184	Mixed MG	Mixed MG	Ga0485172__vRhyme_unbinned_38	277298408	6.85182	0.835806
vRhyme_unbinned_38__Ga0485172_0000163	189	19	2977	Ga0485184	Mixed MG	Mixed MG	Ga0485172__vRhyme_unbinned_38	277298408	6.85182	0.835806
vRhyme_unbinned_38__Ga0485172_0000163	190	19	2978	Ga0485184	Mixed MG	Mixed MG	Ga0485172__vRhyme_unbinned_38	277298408	6.85182	0.835806
vRhyme_unbinned_38__Ga0485172_0000163	191	19	2979	Ga0485184	Mixed MG	Mixed MG	Ga0485172__vRhyme_unbinned_38	277298408	6.85182	0.835806
vRhyme_unbinned_38__Ga0485172_0000163	192	19	2980	Ga0485184	Mixed MG	Mixed MG	Ga0485172__vRhyme_unbinned_38	277298408	6.85182	0.835806
vRhyme_unbinned_38__Ga0485172_0000163	193	19	2981	Ga0485184	Mixed MG	Mixed MG	Ga0485172__vRhyme_unbinned_38	277298408	6.85182	0.835806
vRhyme_unbinned_38__Ga0485172_0000163	194	19	2982	Ga0485184	Mixed MG	Mixed MG	Ga0485172__vRhyme_unbinned_38	277298408	6.85182	0.835806
vRhyme_unbinned_38__Ga0485172_0000163	195	19	2983	Ga0485184	Mixed MG	Mixed MG	Ga0485172__vRhyme_unbinned_38	277298408	6.85182	0.835806
vRhyme_unbinned_38__Ga0485172_0000163	196	19	2984	Ga0485184	Mixed MG	Mixed MG	Ga0485172__vRhyme_unbinned_38	277298408	6.85182	0.835806
vRhyme_unbinned_38__Ga0485172_0000163	197	19	2985	Ga0485184	Mixed MG	Mixed MG	Ga0485172__vRhyme_unbinned_38	277298408	6.85182	0.835806
vRhyme_unbinned_38__Ga0485172_0000163	198	19	2986	Ga0485184	Mixed MG	Mixed MG	Ga0485172__vRhyme_unbinned_38	277298408	6.85182	0.835806
vRhyme_unbinned_38__Ga0485172_0000163	199	21	2987	Ga0485184	Mixed MG	Mixed MG	Ga0485172__vRhyme_unbinned_38	277298408	7.57307	0.879272
vRhyme_unbinned_38__Ga0485172_0000163	200	21	2988	Ga0485184	Mixed MG	Mixed MG	Ga0485172__vRhyme_unbinned_38	277298408	7.57307	0.879272
vRhyme_unbinned_38__Ga0485172_0000163	201	21	2989	Ga0485184	Mixed MG	Mixed MG	Ga0485172__vRhyme_unbinned_38	277298408	7.57307	0.879272
vRhyme_unbinned_38__Ga0485172_0000163	202	21	2990	Ga0485184	Mixed MG	Mixed MG	Ga0485172__vRhyme_unbinned_38	277298408	7.57307	0.879272
vRhyme_unbinned_38__Ga0485172_0000163	203	21	2991	Ga0485184	Mixed MG	Mixed MG	Ga0485172__vRhyme_unbinned_38	277298408	7.57307	0.879272
vRhyme_unbinned_38__Ga0485172_0000163	204	21	2992	Ga0485184	Mixed MG	Mixed MG	Ga0485172__vRhyme_unbinned_38	277298408	7.57307	0.879272
vRhyme_unbinned_38__Ga0485172_0000163	205	19	2993	Ga0485184	Mixed MG	Mixed MG	Ga0485172__vRhyme_unbinned_38	277298408	6.85182	0.835806
vRhyme_unbinned_38__Ga0485172_0000163	206	19	2994	Ga0485184	Mixed MG	Mixed MG	Ga0485172__vRhyme_unbinned_38	277298408	6.85182	0.835806
vRhyme_unbinned_38__Ga0485172_0000163	207	19	2995	Ga0485184	Mixed MG	Mixed MG	Ga0485172__vRhyme_unbinned_38	277298408	6.85182	0.835806
vRhyme_unbinned_38__Ga0485172_0000163	208	19	2996	Ga0485184	Mixed MG	Mixed MG	Ga0485172__vRhyme_unbinned_38	277298408	6.85182	0.835806
vRhyme_unbinned_38__Ga0485172_0000163	209	19	2997	Ga0485184	Mixed MG	Mixed MG	Ga0485172__vRhyme_unbinned_38	277298408	6.85182	0.835806
vRhyme_unbinned_38__Ga0485172_0000163	210	18	2998	Ga0485184	Mixed MG	Mixed MG	Ga0485172__vRhyme_unbinned_38	277298408	6.4912	0.812325
vRhyme_unbinned_38__Ga0485172_0000163	211	18	2999	Ga0485184	Mixed MG	Mixed MG	Ga0485172__vRhyme_unbinned_38	277298408	6.4912	0.812325
vRhyme_unbinned_38__Ga0485172_0000163	212	18	3000	Ga0485184	Mixed MG	Mixed MG	Ga0485172__vRhyme_unbinned_38	277298408	6.4912	0.812325
vRhyme_unbinned_38__Ga0485172_0000163	213	18	3001	Ga0485184	Mixed MG	Mixed MG	Ga0485172__vRhyme_unbinned_38	277298408	6.4912	0.812325
vRhyme_unbinned_38__Ga0485172_0000163	214	19	3002	Ga0485184	Mixed MG	Mixed MG	Ga0485172__vRhyme_unbinned_38	277298408	6.85182	0.835806
vRhyme_unbinned_38__Ga0485172_0000163	215	19	3003	Ga0485184	Mixed MG	Mixed MG	Ga0485172__vRhyme_unbinned_38	277298408	6.85182	0.835806
vRhyme_unbinned_38__Ga0485172_0000163	216	19	3004	Ga0485184	Mixed MG	Mixed MG	Ga0485172__vRhyme_unbinned_38	277298408	6.85182	0.835806
vRhyme_unbinned_38__Ga0485172_0000163	217	19	3005	Ga0485184	Mixed MG	Mixed MG	Ga0485172__vRhyme_unbinned_38	277298408	6.85182	0.835806
vRhyme_unbinned_38__Ga0485172_0000163	218	19	3006	Ga0485184	Mixed MG	Mixed MG	Ga0485172__vRhyme_unbinned_38	277298408	6.85182	0.835806
vRhyme_unbinned_38__Ga0485172_0000163	219	19	3007	Ga0485184	Mixed MG	Mixed MG	Ga0485172__vRhyme_unbinned_38	277298408	6.85182	0.835806
vRhyme_unbinned_38__Ga0485172_0000163	220	19	3008	Ga0485184	Mixed MG	Mixed MG	Ga0485172__vRhyme_unbinned_38	277298408	6.85182	0.835806
vRhyme_unbinned_38__Ga0485172_0000163	221	19	3009	Ga0485184	Mixed MG	Mixed MG	Ga0485172__vRhyme_unbinned_38	277298408	6.85182	0.835806
vRhyme_unbinned_38__Ga0485172_0000163	222	19	3010	Ga0485184	Mixed MG	Mixed MG	Ga0485172__vRhyme_unbinned_38	277298408	6.85182	0.835806
vRhyme_unbinned_38__Ga0485172_0000163	223	19	3011	Ga0485184	Mixed MG	Mixed MG	Ga0485172__vRhyme_unbinned_38	277298408	6.85182	0.835806
vRhyme_unbinned_38__Ga0485172_0000163	224	19	3012	Ga0485184	Mixed MG	Mixed MG	Ga0485172__vRhyme_unbinned_38	277298408	6.85182	0.835806
vRhyme_unbinned_38__Ga0485172_0000163	225	18	3013	Ga0485184	Mixed MG	Mixed MG	Ga0485172__vRhyme_unbinned_38	277298408	6.4912	0.812325
vRhyme_unbinned_38__Ga0485172_0000163	226	19	3014	Ga0485184	Mixed MG	Mixed MG	Ga0485172__vRhyme_unbinned_38	277298408	6.85182	0.835806
vRhyme_unbinned_38__Ga0485172_0000163	227	19	3015	Ga0485184	Mixed MG	Mixed MG	Ga0485172__vRhyme_unbinned_38	277298408	6.85182	0.835806
vRhyme_unbinned_38__Ga0485172_0000163	228	20	3016	Ga0485184	Mixed MG	Mixed MG	Ga0485172__vRhyme_unbinned_38	277298408	7.21245	0.858083
vRhyme_unbinned_38__Ga0485172_0000163	229	20	3017	Ga0485184	Mixed MG	Mixed MG	Ga0485172__vRhyme_unbinned_38	277298408	7.21245	0.858083
vRhyme_unbinned_38__Ga0485172_0000163	230	20	3018	Ga0485184	Mixed MG	Mixed MG	Ga0485172__vRhyme_unbinned_38	277298408	7.21245	0.858083
vRhyme_unbinned_38__Ga0485172_0000163	231	20	3019	Ga0485184	Mixed MG	Mixed MG	Ga0485172__vRhyme_unbinned_38	277298408	7.21245	0.858083
vRhyme_unbinned_38__Ga0485172_0000163	232	21	3020	Ga0485184	Mixed MG	Mixed MG	Ga0485172__vRhyme_unbinned_38	277298408	7.57307	0.879272
vRhyme_unbinned_38__Ga0485172_0000163	233	20	3021	Ga0485184	Mixed MG	Mixed MG	Ga0485172__vRhyme_unbinned_38	277298408	7.21245	0.858083
vRhyme_unbinned_38__Ga0485172_0000163	234	20	3022	Ga0485184	Mixed MG	Mixed MG	Ga0485172__vRhyme_unbinned_38	277298408	7.21245	0.858083
vRhyme_unbinned_38__Ga0485172_0000163	235	20	3023	Ga0485184	Mixed MG	Mixed MG	Ga0485172__vRhyme_unbinned_38	277298408	7.21245	0.858083
vRhyme_unbinned_38__Ga0485172_0000163	236	21	3024	Ga0485184	Mixed MG	Mixed MG	Ga0485172__vRhyme_unbinned_38	277298408	7.57307	0.879272
vRhyme_unbinned_38__Ga0485172_0000163	237	21	3025	Ga0485184	Mixed MG	Mixed MG	Ga0485172__vRhyme_unbinned_38	277298408	7.57307	0.879272
vRhyme_unbinned_38__Ga0485172_0000163	238	21	3026	Ga0485184	Mixed MG	Mixed MG	Ga0485172__vRhyme_unbinned_38	277298408	7.57307	0.879272
vRhyme_unbinned_38__Ga0485172_0000163	239	21	3027	Ga0485184	Mixed MG	Mixed MG	Ga0485172__vRhyme_unbinned_38	277298408	7.57307	0.879272
vRhyme_unbinned_38__Ga0485172_0000163	240	21	3028	Ga0485184	Mixed MG	Mixed MG	Ga0485172__vRhyme_unbinned_38	277298408	7.57307	0.879272
vRhyme_unbinned_38__Ga0485172_0000163	241	20	3029	Ga0485184	Mixed MG	Mixed MG	Ga0485172__vRhyme_unbinned_38	277298408	7.21245	0.858083
vRhyme_unbinned_38__Ga0485172_0000163	242	20	3030	Ga0485184	Mixed MG	Mixed MG	Ga0485172__vRhyme_unbinned_38	277298408	7.21245	0.858083
vRhyme_unbinned_38__Ga0485172_0000163	243	20	3031	Ga0485184	Mixed MG	Mixed MG	Ga0485172__vRhyme_unbinned_38	277298408	7.21245	0.858083
vRhyme_unbinned_38__Ga0485172_0000163	244	20	3032	Ga0485184	Mixed MG	Mixed MG	Ga0485172__vRhyme_unbinned_38	277298408	7.21245	0.858083
vRhyme_unbinned_38__Ga0485172_0000163	245	20	3033	Ga0485184	Mixed MG	Mixed MG	Ga0485172__vRhyme_unbinned_38	277298408	7.21245	0.858083
vRhyme_unbinned_38__Ga0485172_0000163	246	20	3034	Ga0485184	Mixed MG	Mixed MG	Ga0485172__vRhyme_unbinned_38	277298408	7.21245	0.858083
vRhyme_unbinned_38__Ga0485172_0000163	247	21	3035	Ga0485184	Mixed MG	Mixed MG	Ga0485172__vRhyme_unbinned_38	277298408	7.57307	0.879272
vRhyme_unbinned_38__Ga0485172_0000163	248	21	3036	Ga0485184	Mixed MG	Mixed MG	Ga0485172__vRhyme_unbinned_38	277298408	7.57307	0.879272
vRhyme_unbinned_38__Ga0485172_0000163	249	21	3037	Ga0485184	Mixed MG	Mixed MG	Ga0485172__vRhyme_unbinned_38	277298408	7.57307	0.879272
vRhyme_unbinned_38__Ga0485172_0000163	250	20	3038	Ga0485184	Mixed MG	Mixed MG	Ga0485172__vRhyme_unbinned_38	277298408	7.21245	0.858083
vRhyme_unbinned_38__Ga0485172_0000163	251	19	3039	Ga0485184	Mixed MG	Mixed MG	Ga0485172__vRhyme_unbinned_38	277298408	6.85182	0.835806
vRhyme_unbinned_38__Ga0485172_0000163	252	19	3040	Ga0485184	Mixed MG	Mixed MG	Ga0485172__vRhyme_unbinned_38	277298408	6.85182	0.835806
vRhyme_unbinned_38__Ga0485172_0000163	253	19	3041	Ga0485184	Mixed MG	Mixed MG	Ga0485172__vRhyme_unbinned_38	277298408	6.85182	0.835806
vRhyme_unbinned_38__Ga0485172_0000163	254	21	3042	Ga0485184	Mixed MG	Mixed MG	Ga0485172__vRhyme_unbinned_38	277298408	7.57307	0.879272
vRhyme_unbinned_38__Ga0485172_0000163	255	21	3043	Ga0485184	Mixed MG	Mixed MG	Ga0485172__vRhyme_unbinned_38	277298408	7.57307	0.879272
vRhyme_unbinned_38__Ga0485172_0000163	256	21	3044	Ga0485184	Mixed MG	Mixed MG	Ga0485172__vRhyme_unbinned_38	277298408	7.57307	0.879272
vRhyme_unbinned_38__Ga0485172_0000163	257	21	3045	Ga0485184	Mixed MG	Mixed MG	Ga0485172__vRhyme_unbinned_38	277298408	7.57307	0.879272
vRhyme_unbinned_38__Ga0485172_0000163	258	20	3046	Ga0485184	Mixed MG	Mixed MG	Ga0485172__vRhyme_unbinned_38	277298408	7.21245	0.858083
vRhyme_unbinned_38__Ga0485172_0000163	259	19	3047	Ga0485184	Mixed MG	Mixed MG	Ga0485172__vRhyme_unbinned_38	277298408	6.85182	0.835806
vRhyme_unbinned_38__Ga0485172_0000163	260	19	3048	Ga0485184	Mixed MG	Mixed MG	Ga0485172__vRhyme_unbinned_38	277298408	6.85182	0.835806
vRhyme_unbinned_38__Ga0485172_0000163	261	18	3049	Ga0485184	Mixed MG	Mixed MG	Ga0485172__vRhyme_unbinned_38	277298408	6.4912	0.812325
vRhyme_unbinned_38__Ga0485172_0000163	262	18	3050	Ga0485184	Mixed MG	Mixed MG	Ga0485172__vRhyme_unbinned_38	277298408	6.4912	0.812325
vRhyme_unbinned_38__Ga0485172_0000163	263	19	3051	Ga0485184	Mixed MG	Mixed MG	Ga0485172__vRhyme_unbinned_38	277298408	6.85182	0.835806
vRhyme_unbinned_38__Ga0485172_0000163	264	19	3052	Ga0485184	Mixed MG	Mixed MG	Ga0485172__vRhyme_unbinned_38	277298408	6.85182	0.835806
vRhyme_unbinned_38__Ga0485172_0000163	265	19	3053	Ga0485184	Mixed MG	Mixed MG	Ga0485172__vRhyme_unbinned_38	277298408	6.85182	0.835806
vRhyme_unbinned_38__Ga0485172_0000163	266	20	3054	Ga0485184	Mixed MG	Mixed MG	Ga0485172__vRhyme_unbinned_38	277298408	7.21245	0.858083
vRhyme_unbinned_38__Ga0485172_0000163	267	21	3055	Ga0485184	Mixed MG	Mixed MG	Ga0485172__vRhyme_unbinned_38	277298408	7.57307	0.879272
vRhyme_unbinned_38__Ga0485172_0000163	268	22	3056	Ga0485184	Mixed MG	Mixed MG	Ga0485172__vRhyme_unbinned_38	277298408	7.93369	0.899475
vRhyme_unbinned_38__Ga0485172_0000163	269	25	3057	Ga0485184	Mixed MG	Mixed MG	Ga0485172__vRhyme_unbinned_38	277298408	9.01556	0.954993
vRhyme_unbinned_38__Ga0485172_0000163	270	26	3058	Ga0485184	Mixed MG	Mixed MG	Ga0485172__vRhyme_unbinned_38	277298408	9.37618	0.972026
vRhyme_unbinned_38__Ga0485172_0000163	271	26	3059	Ga0485184	Mixed MG	Mixed MG	Ga0485172__vRhyme_unbinned_38	277298408	9.37618	0.972026
vRhyme_unbinned_38__Ga0485172_0000163	272	26	3060	Ga0485184	Mixed MG	Mixed MG	Ga0485172__vRhyme_unbinned_38	277298408	9.37618	0.972026
vRhyme_unbinned_38__Ga0485172_0000163	273	26	3061	Ga0485184	Mixed MG	Mixed MG	Ga0485172__vRhyme_unbinned_38	277298408	9.37618	0.972026
vRhyme_unbinned_38__Ga0485172_0000163	274	27	3062	Ga0485184	Mixed MG	Mixed MG	Ga0485172__vRhyme_unbinned_38	277298408	9.7368	0.988416
vRhyme_unbinned_38__Ga0485172_0000163	275	27	3063	Ga0485184	Mixed MG	Mixed MG	Ga0485172__vRhyme_unbinned_38	277298408	9.7368	0.988416
vRhyme_unbinned_38__Ga0485172_0000163	276	27	3064	Ga0485184	Mixed MG	Mixed MG	Ga0485172__vRhyme_unbinned_38	277298408	9.7368	0.988416
vRhyme_unbinned_38__Ga0485172_0000163	277	27	3065	Ga0485184	Mixed MG	Mixed MG	Ga0485172__vRhyme_unbinned_38	277298408	9.7368	0.988416
vRhyme_unbinned_38__Ga0485172_0000163	278	27	3066	Ga0485184	Mixed MG	Mixed MG	Ga0485172__vRhyme_unbinned_38	277298408	9.7368	0.988416
vRhyme_unbinned_38__Ga0485172_0000163	279	27	3067	Ga0485184	Mixed MG	Mixed MG	Ga0485172__vRhyme_unbinned_38	277298408	9.7368	0.988416
vRhyme_unbinned_38__Ga0485172_0000163	280	27	3068	Ga0485184	Mixed MG	Mixed MG	Ga0485172__vRhyme_unbinned_38	277298408	9.7368	0.988416
vRhyme_unbinned_38__Ga0485172_0000163	281	27	3069	Ga0485184	Mixed MG	Mixed MG	Ga0485172__vRhyme_unbinned_38	277298408	9.7368	0.988416
vRhyme_unbinned_38__Ga0485172_0000163	282	27	3070	Ga0485184	Mixed MG	Mixed MG	Ga0485172__vRhyme_unbinned_38	277298408	9.7368	0.988416
vRhyme_unbinned_38__Ga0485172_0000163	283	27	3071	Ga0485184	Mixed MG	Mixed MG	Ga0485172__vRhyme_unbinned_38	277298408	9.7368	0.988416
vRhyme_unbinned_38__Ga0485172_0000163	284	27	3072	Ga0485184	Mixed MG	Mixed MG	Ga0485172__vRhyme_unbinned_38	277298408	9.7368	0.988416
vRhyme_unbinned_38__Ga0485172_0000163	285	27	3073	Ga0485184	Mixed MG	Mixed MG	Ga0485172__vRhyme_unbinned_38	277298408	9.7368	0.988416
vRhyme_unbinned_38__Ga0485172_0000163	286	27	3074	Ga0485184	Mixed MG	Mixed MG	Ga0485172__vRhyme_unbinned_38	277298408	9.7368	0.988416
vRhyme_unbinned_38__Ga0485172_0000163	287	26	3075	Ga0485184	Mixed MG	Mixed MG	Ga0485172__vRhyme_unbinned_38	277298408	9.37618	0.972026
vRhyme_unbinned_38__Ga0485172_0000163	288	26	3076	Ga0485184	Mixed MG	Mixed MG	Ga0485172__vRhyme_unbinned_38	277298408	9.37618	0.972026
vRhyme_unbinned_38__Ga0485172_0000163	289	27	3077	Ga0485184	Mixed MG	Mixed MG	Ga0485172__vRhyme_unbinned_38	277298408	9.7368	0.988416
vRhyme_unbinned_38__Ga0485172_0000163	290	28	3078	Ga0485184	Mixed MG	Mixed MG	Ga0485172__vRhyme_unbinned_38	277298408	10.0974	1.00421
vRhyme_unbinned_38__Ga0485172_0000163	291	28	3079	Ga0485184	Mixed MG	Mixed MG	Ga0485172__vRhyme_unbinned_38	277298408	10.0974	1.00421
vRhyme_unbinned_38__Ga0485172_0000163	292	28	3080	Ga0485184	Mixed MG	Mixed MG	Ga0485172__vRhyme_unbinned_38	277298408	10.0974	1.00421
vRhyme_unbinned_38__Ga0485172_0000163	293	28	3081	Ga0485184	Mixed MG	Mixed MG	Ga0485172__vRhyme_unbinned_38	277298408	10.0974	1.00421
vRhyme_unbinned_38__Ga0485172_0000163	294	28	3082	Ga0485184	Mixed MG	Mixed MG	Ga0485172__vRhyme_unbinned_38	277298408	10.0974	1.00421
vRhyme_unbinned_38__Ga0485172_0000163	295	28	3083	Ga0485184	Mixed MG	Mixed MG	Ga0485172__vRhyme_unbinned_38	277298408	10.0974	1.00421
vRhyme_unbinned_38__Ga0485172_0000163	296	28	3084	Ga0485184	Mixed MG	Mixed MG	Ga0485172__vRhyme_unbinned_38	277298408	10.0974	1.00421
vRhyme_unbinned_38__Ga0485172_0000163	297	28	3085	Ga0485184	Mixed MG	Mixed MG	Ga0485172__vRhyme_unbinned_38	277298408	10.0974	1.00421
vRhyme_unbinned_38__Ga0485172_0000163	298	28	3086	Ga0485184	Mixed MG	Mixed MG	Ga0485172__vRhyme_unbinned_38	277298408	10.0974	1.00421
vRhyme_unbinned_38__Ga0485172_0000163	299	28	3087	Ga0485184	Mixed MG	Mixed MG	Ga0485172__vRhyme_unbinned_38	277298408	10.0974	1.00421
vRhyme_unbinned_38__Ga0485172_0000163	300	28	3088	Ga0485184	Mixed MG	Mixed MG	Ga0485172__vRhyme_unbinned_38	277298408	10.0974	1.00421
vRhyme_unbinned_38__Ga0485172_0000163	301	28	3089	Ga0485184	Mixed MG	Mixed MG	Ga0485172__vRhyme_unbinned_38	277298408	10.0974	1.00421
vRhyme_unbinned_38__Ga0485172_0000163	302	28	3090	Ga0485184	Mixed MG	Mixed MG	Ga0485172__vRhyme_unbinned_38	277298408	10.0974	1.00421
vRhyme_unbinned_38__Ga0485172_0000163	303	28	3091	Ga0485184	Mixed MG	Mixed MG	Ga0485172__vRhyme_unbinned_38	277298408	10.0974	1.00421
vRhyme_unbinned_38__Ga0485172_0000163	304	28	3092	Ga0485184	Mixed MG	Mixed MG	Ga0485172__vRhyme_unbinned_38	277298408	10.0974	1.00421
vRhyme_unbinned_38__Ga0485172_0000163	305	28	3093	Ga0485184	Mixed MG	Mixed MG	Ga0485172__vRhyme_unbinned_38	277298408	10.0974	1.00421
vRhyme_unbinned_38__Ga0485172_0000163	306	28	3094	Ga0485184	Mixed MG	Mixed MG	Ga0485172__vRhyme_unbinned_38	277298408	10.0974	1.00421
vRhyme_unbinned_38__Ga0485172_0000163	307	27	3095	Ga0485184	Mixed MG	Mixed MG	Ga0485172__vRhyme_unbinned_38	277298408	9.7368	0.988416
vRhyme_unbinned_38__Ga0485172_0000163	308	27	3096	Ga0485184	Mixed MG	Mixed MG	Ga0485172__vRhyme_unbinned_38	277298408	9.7368	0.988416
vRhyme_unbinned_38__Ga0485172_0000163	309	27	3097	Ga0485184	Mixed MG	Mixed MG	Ga0485172__vRhyme_unbinned_38	277298408	9.7368	0.988416
vRhyme_unbinned_38__Ga0485172_0000163	310	28	3098	Ga0485184	Mixed MG	Mixed MG	Ga0485172__vRhyme_unbinned_38	277298408	10.0974	1.00421
vRhyme_unbinned_38__Ga0485172_0000163	311	28	3099	Ga0485184	Mixed MG	Mixed MG	Ga0485172__vRhyme_unbinned_38	277298408	10.0974	1.00421
vRhyme_unbinned_38__Ga0485172_0000163	312	28	3100	Ga0485184	Mixed MG	Mixed MG	Ga0485172__vRhyme_unbinned_38	277298408	10.0974	1.00421
vRhyme_unbinned_38__Ga0485172_0000163	313	28	3101	Ga0485184	Mixed MG	Mixed MG	Ga0485172__vRhyme_unbinned_38	277298408	10.0974	1.00421
vRhyme_unbinned_38__Ga0485172_0000163	314	28	3102	Ga0485184	Mixed MG	Mixed MG	Ga0485172__vRhyme_unbinned_38	277298408	10.0974	1.00421
vRhyme_unbinned_38__Ga0485172_0000163	315	28	3103	Ga0485184	Mixed MG	Mixed MG	Ga0485172__vRhyme_unbinned_38	277298408	10.0974	1.00421
vRhyme_unbinned_38__Ga0485172_0000163	316	28	3104	Ga0485184	Mixed MG	Mixed MG	Ga0485172__vRhyme_unbinned_38	277298408	10.0974	1.00421
vRhyme_unbinned_38__Ga0485172_0000163	317	28	3105	Ga0485184	Mixed MG	Mixed MG	Ga0485172__vRhyme_unbinned_38	277298408	10.0974	1.00421
vRhyme_unbinned_38__Ga0485172_0000163	318	28	3106	Ga0485184	Mixed MG	Mixed MG	Ga0485172__vRhyme_unbinned_38	277298408	10.0974	1.00421
vRhyme_unbinned_38__Ga0485172_0000163	319	28	3107	Ga0485184	Mixed MG	Mixed MG	Ga0485172__vRhyme_unbinned_38	277298408	10.0974	1.00421
vRhyme_unbinned_38__Ga0485172_0000163	320	27	3108	Ga0485184	Mixed MG	Mixed MG	Ga0485172__vRhyme_unbinned_38	277298408	9.7368	0.988416
vRhyme_unbinned_38__Ga0485172_0000163	321	27	3109	Ga0485184	Mixed MG	Mixed MG	Ga0485172__vRhyme_unbinned_38	277298408	9.7368	0.988416
vRhyme_unbinned_38__Ga0485172_0000163	322	26	3110	Ga0485184	Mixed MG	Mixed MG	Ga0485172__vRhyme_unbinned_38	277298408	9.37618	0.972026
vRhyme_unbinned_38__Ga0485172_0000163	323	26	3111	Ga0485184	Mixed MG	Mixed MG	Ga0485172__vRhyme_unbinned_38	277298408	9.37618	0.972026
vRhyme_unbinned_38__Ga0485172_0000163	324	26	3112	Ga0485184	Mixed MG	Mixed MG	Ga0485172__vRhyme_unbinned_38	277298408	9.37618	0.972026
vRhyme_unbinned_38__Ga0485172_0000163	325	25	3113	Ga0485184	Mixed MG	Mixed MG	Ga0485172__vRhyme_unbinned_38	277298408	9.01556	0.954993
vRhyme_unbinned_38__Ga0485172_0000163	326	25	3114	Ga0485184	Mixed MG	Mixed MG	Ga0485172__vRhyme_unbinned_38	277298408	9.01556	0.954993
vRhyme_unbinned_38__Ga0485172_0000163	327	25	3115	Ga0485184	Mixed MG	Mixed MG	Ga0485172__vRhyme_unbinned_38	277298408	9.01556	0.954993
vRhyme_unbinned_38__Ga0485172_0000163	328	25	3116	Ga0485184	Mixed MG	Mixed MG	Ga0485172__vRhyme_unbinned_38	277298408	9.01556	0.954993
vRhyme_unbinned_38__Ga0485172_0000163	329	25	3117	Ga0485184	Mixed MG	Mixed MG	Ga0485172__vRhyme_unbinned_38	277298408	9.01556	0.954993
vRhyme_unbinned_38__Ga0485172_0000163	330	25	3118	Ga0485184	Mixed MG	Mixed MG	Ga0485172__vRhyme_unbinned_38	277298408	9.01556	0.954993
vRhyme_unbinned_38__Ga0485172_0000163	331	25	3119	Ga0485184	Mixed MG	Mixed MG	Ga0485172__vRhyme_unbinned_38	277298408	9.01556	0.954993
vRhyme_unbinned_38__Ga0485172_0000163	332	25	3120	Ga0485184	Mixed MG	Mixed MG	Ga0485172__vRhyme_unbinned_38	277298408	9.01556	0.954993
vRhyme_unbinned_38__Ga0485172_0000163	333	25	3121	Ga0485184	Mixed MG	Mixed MG	Ga0485172__vRhyme_unbinned_38	277298408	9.01556	0.954993
vRhyme_unbinned_38__Ga0485172_0000163	334	25	3122	Ga0485184	Mixed MG	Mixed MG	Ga0485172__vRhyme_unbinned_38	277298408	9.01556	0.954993
vRhyme_unbinned_38__Ga0485172_0000163	335	22	3123	Ga0485184	Mixed MG	Mixed MG	Ga0485172__vRhyme_unbinned_38	277298408	7.93369	0.899475
vRhyme_unbinned_38__Ga0485172_0000163	336	22	3124	Ga0485184	Mixed MG	Mixed MG	Ga0485172__vRhyme_unbinned_38	277298408	7.93369	0.899475
vRhyme_unbinned_38__Ga0485172_0000163	337	22	3125	Ga0485184	Mixed MG	Mixed MG	Ga0485172__vRhyme_unbinned_38	277298408	7.93369	0.899475
vRhyme_unbinned_38__Ga0485172_0000163	338	22	3126	Ga0485184	Mixed MG	Mixed MG	Ga0485172__vRhyme_unbinned_38	277298408	7.93369	0.899475
vRhyme_unbinned_38__Ga0485172_0000163	339	23	3127	Ga0485184	Mixed MG	Mixed MG	Ga0485172__vRhyme_unbinned_38	277298408	8.29431	0.91878
vRhyme_unbinned_38__Ga0485172_0000163	340	23	3128	Ga0485184	Mixed MG	Mixed MG	Ga0485172__vRhyme_unbinned_38	277298408	8.29431	0.91878
vRhyme_unbinned_38__Ga0485172_0000163	341	23	3129	Ga0485184	Mixed MG	Mixed MG	Ga0485172__vRhyme_unbinned_38	277298408	8.29431	0.91878
vRhyme_unbinned_38__Ga0485172_0000163	342	23	3130	Ga0485184	Mixed MG	Mixed MG	Ga0485172__vRhyme_unbinned_38	277298408	8.29431	0.91878
vRhyme_unbinned_38__Ga0485172_0000163	343	23	3131	Ga0485184	Mixed MG	Mixed MG	Ga0485172__vRhyme_unbinned_38	277298408	8.29431	0.91878
vRhyme_unbinned_38__Ga0485172_0000163	344	22	3132	Ga0485184	Mixed MG	Mixed MG	Ga0485172__vRhyme_unbinned_38	277298408	7.93369	0.899475
vRhyme_unbinned_38__Ga0485172_0000163	345	22	3133	Ga0485184	Mixed MG	Mixed MG	Ga0485172__vRhyme_unbinned_38	277298408	7.93369	0.899475
vRhyme_unbinned_38__Ga0485172_0000163	346	22	3134	Ga0485184	Mixed MG	Mixed MG	Ga0485172__vRhyme_unbinned_38	277298408	7.93369	0.899475
vRhyme_unbinned_38__Ga0485172_0000163	347	22	3135	Ga0485184	Mixed MG	Mixed MG	Ga0485172__vRhyme_unbinned_38	277298408	7.93369	0.899475
vRhyme_unbinned_38__Ga0485172_0000163	348	22	3136	Ga0485184	Mixed MG	Mixed MG	Ga0485172__vRhyme_unbinned_38	277298408	7.93369	0.899475
vRhyme_unbinned_38__Ga0485172_0000163	349	22	3137	Ga0485184	Mixed MG	Mixed MG	Ga0485172__vRhyme_unbinned_38	277298408	7.93369	0.899475
vRhyme_unbinned_38__Ga0485172_0000163	350	22	3138	Ga0485184	Mixed MG	Mixed MG	Ga0485172__vRhyme_unbinned_38	277298408	7.93369	0.899475
vRhyme_unbinned_38__Ga0485172_0000163	351	22	3139	Ga0485184	Mixed MG	Mixed MG	Ga0485172__vRhyme_unbinned_38	277298408	7.93369	0.899475
vRhyme_unbinned_38__Ga0485172_0000163	352	22	3140	Ga0485184	Mixed MG	Mixed MG	Ga0485172__vRhyme_unbinned_38	277298408	7.93369	0.899475
vRhyme_unbinned_38__Ga0485172_0000163	353	22	3141	Ga0485184	Mixed MG	Mixed MG	Ga0485172__vRhyme_unbinned_38	277298408	7.93369	0.899475
vRhyme_unbinned_38__Ga0485172_0000163	354	22	3142	Ga0485184	Mixed MG	Mixed MG	Ga0485172__vRhyme_unbinned_38	277298408	7.93369	0.899475
vRhyme_unbinned_38__Ga0485172_0000163	355	22	3143	Ga0485184	Mixed MG	Mixed MG	Ga0485172__vRhyme_unbinned_38	277298408	7.93369	0.899475
vRhyme_unbinned_38__Ga0485172_0000163	356	22	3144	Ga0485184	Mixed MG	Mixed MG	Ga0485172__vRhyme_unbinned_38	277298408	7.93369	0.899475
vRhyme_unbinned_38__Ga0485172_0000163	357	22	3145	Ga0485184	Mixed MG	Mixed MG	Ga0485172__vRhyme_unbinned_38	277298408	7.93369	0.899475
vRhyme_unbinned_38__Ga0485172_0000163	358	22	3146	Ga0485184	Mixed MG	Mixed MG	Ga0485172__vRhyme_unbinned_38	277298408	7.93369	0.899475
vRhyme_unbinned_38__Ga0485172_0000163	359	22	3147	Ga0485184	Mixed MG	Mixed MG	Ga0485172__vRhyme_unbinned_38	277298408	7.93369	0.899475
vRhyme_unbinned_38__Ga0485172_0000163	360	22	3148	Ga0485184	Mixed MG	Mixed MG	Ga0485172__vRhyme_unbinned_38	277298408	7.93369	0.899475
vRhyme_unbinned_38__Ga0485172_0000163	361	22	3149	Ga0485184	Mixed MG	Mixed MG	Ga0485172__vRhyme_unbinned_38	277298408	7.93369	0.899475
vRhyme_unbinned_38__Ga0485172_0000163	362	22	3150	Ga0485184	Mixed MG	Mixed MG	Ga0485172__vRhyme_unbinned_38	277298408	7.93369	0.899475
vRhyme_unbinned_38__Ga0485172_0000163	363	22	3151	Ga0485184	Mixed MG	Mixed MG	Ga0485172__vRhyme_unbinned_38	277298408	7.93369	0.899475
vRhyme_unbinned_38__Ga0485172_0000163	364	21	3152	Ga0485184	Mixed MG	Mixed MG	Ga0485172__vRhyme_unbinned_38	277298408	7.57307	0.879272
vRhyme_unbinned_38__Ga0485172_0000163	365	21	3153	Ga0485184	Mixed MG	Mixed MG	Ga0485172__vRhyme_unbinned_38	277298408	7.57307	0.879272
vRhyme_unbinned_38__Ga0485172_0000163	366	21	3154	Ga0485184	Mixed MG	Mixed MG	Ga0485172__vRhyme_unbinned_38	277298408	7.57307	0.879272
vRhyme_unbinned_38__Ga0485172_0000163	367	21	3155	Ga0485184	Mixed MG	Mixed MG	Ga0485172__vRhyme_unbinned_38	277298408	7.57307	0.879272
vRhyme_unbinned_38__Ga0485172_0000163	368	21	3156	Ga0485184	Mixed MG	Mixed MG	Ga0485172__vRhyme_unbinned_38	277298408	7.57307	0.879272
vRhyme_unbinned_38__Ga0485172_0000163	369	21	3157	Ga0485184	Mixed MG	Mixed MG	Ga0485172__vRhyme_unbinned_38	277298408	7.57307	0.879272
vRhyme_unbinned_38__Ga0485172_0000163	370	21	3158	Ga0485184	Mixed MG	Mixed MG	Ga0485172__vRhyme_unbinned_38	277298408	7.57307	0.879272
vRhyme_unbinned_38__Ga0485172_0000163	371	21	3159	Ga0485184	Mixed MG	Mixed MG	Ga0485172__vRhyme_unbinned_38	277298408	7.57307	0.879272
vRhyme_unbinned_38__Ga0485172_0000163	372	24	3160	Ga0485184	Mixed MG	Mixed MG	Ga0485172__vRhyme_unbinned_38	277298408	8.65494	0.937264
vRhyme_unbinned_38__Ga0485172_0000163	373	24	3161	Ga0485184	Mixed MG	Mixed MG	Ga0485172__vRhyme_unbinned_38	277298408	8.65494	0.937264
vRhyme_unbinned_38__Ga0485172_0000163	374	24	3162	Ga0485184	Mixed MG	Mixed MG	Ga0485172__vRhyme_unbinned_38	277298408	8.65494	0.937264
vRhyme_unbinned_38__Ga0485172_0000163	375	24	3163	Ga0485184	Mixed MG	Mixed MG	Ga0485172__vRhyme_unbinned_38	277298408	8.65494	0.937264
vRhyme_unbinned_38__Ga0485172_0000163	376	23	3164	Ga0485184	Mixed MG	Mixed MG	Ga0485172__vRhyme_unbinned_38	277298408	8.29431	0.91878
vRhyme_unbinned_38__Ga0485172_0000163	377	23	3165	Ga0485184	Mixed MG	Mixed MG	Ga0485172__vRhyme_unbinned_38	277298408	8.29431	0.91878
vRhyme_unbinned_38__Ga0485172_0000163	378	22	3166	Ga0485184	Mixed MG	Mixed MG	Ga0485172__vRhyme_unbinned_38	277298408	7.93369	0.899475
vRhyme_unbinned_38__Ga0485172_0000163	379	22	3167	Ga0485184	Mixed MG	Mixed MG	Ga0485172__vRhyme_unbinned_38	277298408	7.93369	0.899475
vRhyme_unbinned_38__Ga0485172_0000163	380	23	3168	Ga0485184	Mixed MG	Mixed MG	Ga0485172__vRhyme_unbinned_38	277298408	8.29431	0.91878
vRhyme_unbinned_38__Ga0485172_0000163	381	23	3169	Ga0485184	Mixed MG	Mixed MG	Ga0485172__vRhyme_unbinned_38	277298408	8.29431	0.91878
vRhyme_unbinned_38__Ga0485172_0000163	382	23	3170	Ga0485184	Mixed MG	Mixed MG	Ga0485172__vRhyme_unbinned_38	277298408	8.29431	0.91878
vRhyme_unbinned_38__Ga0485172_0000163	383	23	3171	Ga0485184	Mixed MG	Mixed MG	Ga0485172__vRhyme_unbinned_38	277298408	8.29431	0.91878
vRhyme_unbinned_38__Ga0485172_0000163	384	23	3172	Ga0485184	Mixed MG	Mixed MG	Ga0485172__vRhyme_unbinned_38	277298408	8.29431	0.91878
vRhyme_unbinned_38__Ga0485172_0000163	385	23	3173	Ga0485184	Mixed MG	Mixed MG	Ga0485172__vRhyme_unbinned_38	277298408	8.29431	0.91878
vRhyme_unbinned_38__Ga0485172_0000163	386	22	3174	Ga0485184	Mixed MG	Mixed MG	Ga0485172__vRhyme_unbinned_38	277298408	7.93369	0.899475
vRhyme_unbinned_38__Ga0485172_0000163	387	22	3175	Ga0485184	Mixed MG	Mixed MG	Ga0485172__vRhyme_unbinned_38	277298408	7.93369	0.899475
vRhyme_unbinned_38__Ga0485172_0000163	388	22	3176	Ga0485184	Mixed MG	Mixed MG	Ga0485172__vRhyme_unbinned_38	277298408	7.93369	0.899475
vRhyme_unbinned_38__Ga0485172_0000163	389	22	3177	Ga0485184	Mixed MG	Mixed MG	Ga0485172__vRhyme_unbinned_38	277298408	7.93369	0.899475
vRhyme_unbinned_38__Ga0485172_0000163	390	22	3178	Ga0485184	Mixed MG	Mixed MG	Ga0485172__vRhyme_unbinned_38	277298408	7.93369	0.899475
vRhyme_unbinned_38__Ga0485172_0000163	391	22	3179	Ga0485184	Mixed MG	Mixed MG	Ga0485172__vRhyme_unbinned_38	277298408	7.93369	0.899475
vRhyme_unbinned_38__Ga0485172_0000163	392	22	3180	Ga0485184	Mixed MG	Mixed MG	Ga0485172__vRhyme_unbinned_38	277298408	7.93369	0.899475
vRhyme_unbinned_38__Ga0485172_0000163	393	23	3181	Ga0485184	Mixed MG	Mixed MG	Ga0485172__vRhyme_unbinned_38	277298408	8.29431	0.91878
vRhyme_unbinned_38__Ga0485172_0000163	394	23	3182	Ga0485184	Mixed MG	Mixed MG	Ga0485172__vRhyme_unbinned_38	277298408	8.29431	0.91878
vRhyme_unbinned_38__Ga0485172_0000163	395	23	3183	Ga0485184	Mixed MG	Mixed MG	Ga0485172__vRhyme_unbinned_38	277298408	8.29431	0.91878
vRhyme_unbinned_38__Ga0485172_0000163	396	23	3184	Ga0485184	Mixed MG	Mixed MG	Ga0485172__vRhyme_unbinned_38	277298408	8.29431	0.91878
vRhyme_unbinned_38__Ga0485172_0000163	397	22	3185	Ga0485184	Mixed MG	Mixed MG	Ga0485172__vRhyme_unbinned_38	277298408	7.93369	0.899475
vRhyme_unbinned_38__Ga0485172_0000163	398	22	3186	Ga0485184	Mixed MG	Mixed MG	Ga0485172__vRhyme_unbinned_38	277298408	7.93369	0.899475
vRhyme_unbinned_38__Ga0485172_0000163	399	22	3187	Ga0485184	Mixed MG	Mixed MG	Ga0485172__vRhyme_unbinned_38	277298408	7.93369	0.899475
vRhyme_unbinned_38__Ga0485172_0000163	400	22	3188	Ga0485184	Mixed MG	Mixed MG	Ga0485172__vRhyme_unbinned_38	277298408	7.93369	0.899475
vRhyme_unbinned_38__Ga0485172_0000163	401	23	3189	Ga0485184	Mixed MG	Mixed MG	Ga0485172__vRhyme_unbinned_38	277298408	8.29431	0.91878
vRhyme_unbinned_38__Ga0485172_0000163	402	23	3190	Ga0485184	Mixed MG	Mixed MG	Ga0485172__vRhyme_unbinned_38	277298408	8.29431	0.91878
vRhyme_unbinned_38__Ga0485172_0000163	403	23	3191	Ga0485184	Mixed MG	Mixed MG	Ga0485172__vRhyme_unbinned_38	277298408	8.29431	0.91878
vRhyme_unbinned_38__Ga0485172_0000163	404	21	3192	Ga0485184	Mixed MG	Mixed MG	Ga0485172__vRhyme_unbinned_38	277298408	7.57307	0.879272
vRhyme_unbinned_38__Ga0485172_0000163	405	22	3193	Ga0485184	Mixed MG	Mixed MG	Ga0485172__vRhyme_unbinned_38	277298408	7.93369	0.899475
vRhyme_unbinned_38__Ga0485172_0000163	406	22	3194	Ga0485184	Mixed MG	Mixed MG	Ga0485172__vRhyme_unbinned_38	277298408	7.93369	0.899475
vRhyme_unbinned_38__Ga0485172_0000163	407	22	3195	Ga0485184	Mixed MG	Mixed MG	Ga0485172__vRhyme_unbinned_38	277298408	7.93369	0.899475
vRhyme_unbinned_38__Ga0485172_0000163	408	22	3196	Ga0485184	Mixed MG	Mixed MG	Ga0485172__vRhyme_unbinned_38	277298408	7.93369	0.899475
vRhyme_unbinned_38__Ga0485172_0000163	409	22	3197	Ga0485184	Mixed MG	Mixed MG	Ga0485172__vRhyme_unbinned_38	277298408	7.93369	0.899475
vRhyme_unbinned_38__Ga0485172_0000163	410	22	3198	Ga0485184	Mixed MG	Mixed MG	Ga0485172__vRhyme_unbinned_38	277298408	7.93369	0.899475
vRhyme_unbinned_38__Ga0485172_0000163	411	22	3199	Ga0485184	Mixed MG	Mixed MG	Ga0485172__vRhyme_unbinned_38	277298408	7.93369	0.899475
vRhyme_unbinned_38__Ga0485172_0000163	412	22	3200	Ga0485184	Mixed MG	Mixed MG	Ga0485172__vRhyme_unbinned_38	277298408	7.93369	0.899475
vRhyme_unbinned_38__Ga0485172_0000163	413	21	3201	Ga0485184	Mixed MG	Mixed MG	Ga0485172__vRhyme_unbinned_38	277298408	7.57307	0.879272
vRhyme_unbinned_38__Ga0485172_0000163	414	23	3202	Ga0485184	Mixed MG	Mixed MG	Ga0485172__vRhyme_unbinned_38	277298408	8.29431	0.91878
vRhyme_unbinned_38__Ga0485172_0000163	415	23	3203	Ga0485184	Mixed MG	Mixed MG	Ga0485172__vRhyme_unbinned_38	277298408	8.29431	0.91878
vRhyme_unbinned_38__Ga0485172_0000163	416	22	3204	Ga0485184	Mixed MG	Mixed MG	Ga0485172__vRhyme_unbinned_38	277298408	7.93369	0.899475
vRhyme_unbinned_38__Ga0485172_0000163	417	21	3205	Ga0485184	Mixed MG	Mixed MG	Ga0485172__vRhyme_unbinned_38	277298408	7.57307	0.879272
vRhyme_unbinned_38__Ga0485172_0000163	418	21	3206	Ga0485184	Mixed MG	Mixed MG	Ga0485172__vRhyme_unbinned_38	277298408	7.57307	0.879272
vRhyme_unbinned_38__Ga0485172_0000163	419	18	3207	Ga0485184	Mixed MG	Mixed MG	Ga0485172__vRhyme_unbinned_38	277298408	6.4912	0.812325
vRhyme_unbinned_38__Ga0485172_0000163	420	17	3208	Ga0485184	Mixed MG	Mixed MG	Ga0485172__vRhyme_unbinned_38	277298408	6.13058	0.787502
vRhyme_unbinned_38__Ga0485172_0000163	421	17	3209	Ga0485184	Mixed MG	Mixed MG	Ga0485172__vRhyme_unbinned_38	277298408	6.13058	0.787502
vRhyme_unbinned_38__Ga0485172_0000163	422	17	3210	Ga0485184	Mixed MG	Mixed MG	Ga0485172__vRhyme_unbinned_38	277298408	6.13058	0.787502
vRhyme_unbinned_38__Ga0485172_0000163	423	17	3211	Ga0485184	Mixed MG	Mixed MG	Ga0485172__vRhyme_unbinned_38	277298408	6.13058	0.787502
vRhyme_unbinned_38__Ga0485172_0000163	424	17	3212	Ga0485184	Mixed MG	Mixed MG	Ga0485172__vRhyme_unbinned_38	277298408	6.13058	0.787502
vRhyme_unbinned_38__Ga0485172_0000163	425	17	3213	Ga0485184	Mixed MG	Mixed MG	Ga0485172__vRhyme_unbinned_38	277298408	6.13058	0.787502
vRhyme_unbinned_38__Ga0485172_0000163	426	17	3214	Ga0485184	Mixed MG	Mixed MG	Ga0485172__vRhyme_unbinned_38	277298408	6.13058	0.787502
vRhyme_unbinned_38__Ga0485172_0000163	427	17	3215	Ga0485184	Mixed MG	Mixed MG	Ga0485172__vRhyme_unbinned_38	277298408	6.13058	0.787502
vRhyme_unbinned_38__Ga0485172_0000163	428	17	3216	Ga0485184	Mixed MG	Mixed MG	Ga0485172__vRhyme_unbinned_38	277298408	6.13058	0.787502
vRhyme_unbinned_38__Ga0485172_0000163	429	17	3217	Ga0485184	Mixed MG	Mixed MG	Ga0485172__vRhyme_unbinned_38	277298408	6.13058	0.787502
vRhyme_unbinned_38__Ga0485172_0000163	430	17	3218	Ga0485184	Mixed MG	Mixed MG	Ga0485172__vRhyme_unbinned_38	277298408	6.13058	0.787502
vRhyme_unbinned_38__Ga0485172_0000163	431	17	3219	Ga0485184	Mixed MG	Mixed MG	Ga0485172__vRhyme_unbinned_38	277298408	6.13058	0.787502
vRhyme_unbinned_38__Ga0485172_0000163	432	17	3220	Ga0485184	Mixed MG	Mixed MG	Ga0485172__vRhyme_unbinned_38	277298408	6.13058	0.787502
vRhyme_unbinned_38__Ga0485172_0000163	433	17	3221	Ga0485184	Mixed MG	Mixed MG	Ga0485172__vRhyme_unbinned_38	277298408	6.13058	0.787502
vRhyme_unbinned_38__Ga0485172_0000163	434	17	3222	Ga0485184	Mixed MG	Mixed MG	Ga0485172__vRhyme_unbinned_38	277298408	6.13058	0.787502
vRhyme_unbinned_38__Ga0485172_0000163	435	17	3223	Ga0485184	Mixed MG	Mixed MG	Ga0485172__vRhyme_unbinned_38	277298408	6.13058	0.787502
vRhyme_unbinned_38__Ga0485172_0000163	436	17	3224	Ga0485184	Mixed MG	Mixed MG	Ga0485172__vRhyme_unbinned_38	277298408	6.13058	0.787502
vRhyme_unbinned_38__Ga0485172_0000163	437	17	3225	Ga0485184	Mixed MG	Mixed MG	Ga0485172__vRhyme_unbinned_38	277298408	6.13058	0.787502
vRhyme_unbinned_38__Ga0485172_0000163	438	17	3226	Ga0485184	Mixed MG	Mixed MG	Ga0485172__vRhyme_unbinned_38	277298408	6.13058	0.787502
vRhyme_unbinned_38__Ga0485172_0000163	439	16	3227	Ga0485184	Mixed MG	Mixed MG	Ga0485172__vRhyme_unbinned_38	277298408	5.76996	0.761173
vRhyme_unbinned_38__Ga0485172_0000163	440	15	3228	Ga0485184	Mixed MG	Mixed MG	Ga0485172__vRhyme_unbinned_38	277298408	5.40934	0.733144
vRhyme_unbinned_38__Ga0485172_0000163	441	15	3229	Ga0485184	Mixed MG	Mixed MG	Ga0485172__vRhyme_unbinned_38	277298408	5.40934	0.733144
vRhyme_unbinned_38__Ga0485172_0000163	442	15	3230	Ga0485184	Mixed MG	Mixed MG	Ga0485172__vRhyme_unbinned_38	277298408	5.40934	0.733144
vRhyme_unbinned_38__Ga0485172_0000163	443	15	3231	Ga0485184	Mixed MG	Mixed MG	Ga0485172__vRhyme_unbinned_38	277298408	5.40934	0.733144
vRhyme_unbinned_38__Ga0485172_0000163	444	15	3232	Ga0485184	Mixed MG	Mixed MG	Ga0485172__vRhyme_unbinned_38	277298408	5.40934	0.733144
vRhyme_unbinned_38__Ga0485172_0000163	445	15	3233	Ga0485184	Mixed MG	Mixed MG	Ga0485172__vRhyme_unbinned_38	277298408	5.40934	0.733144
vRhyme_unbinned_38__Ga0485172_0000163	446	15	3234	Ga0485184	Mixed MG	Mixed MG	Ga0485172__vRhyme_unbinned_38	277298408	5.40934	0.733144
vRhyme_unbinned_38__Ga0485172_0000163	447	15	3235	Ga0485184	Mixed MG	Mixed MG	Ga0485172__vRhyme_unbinned_38	277298408	5.40934	0.733144
vRhyme_unbinned_38__Ga0485172_0000163	448	15	3236	Ga0485184	Mixed MG	Mixed MG	Ga0485172__vRhyme_unbinned_38	277298408	5.40934	0.733144
vRhyme_unbinned_38__Ga0485172_0000163	449	15	3237	Ga0485184	Mixed MG	Mixed MG	Ga0485172__vRhyme_unbinned_38	277298408	5.40934	0.733144
vRhyme_unbinned_38__Ga0485172_0000163	450	16	3238	Ga0485184	Mixed MG	Mixed MG	Ga0485172__vRhyme_unbinned_38	277298408	5.76996	0.761173
vRhyme_unbinned_38__Ga0485172_0000163	451	16	3239	Ga0485184	Mixed MG	Mixed MG	Ga0485172__vRhyme_unbinned_38	277298408	5.76996	0.761173
vRhyme_unbinned_38__Ga0485172_0000163	452	16	3240	Ga0485184	Mixed MG	Mixed MG	Ga0485172__vRhyme_unbinned_38	277298408	5.76996	0.761173
vRhyme_unbinned_38__Ga0485172_0000163	453	16	3241	Ga0485184	Mixed MG	Mixed MG	Ga0485172__vRhyme_unbinned_38	277298408	5.76996	0.761173
vRhyme_unbinned_38__Ga0485172_0000163	454	18	3242	Ga0485184	Mixed MG	Mixed MG	Ga0485172__vRhyme_unbinned_38	277298408	6.4912	0.812325
vRhyme_unbinned_38__Ga0485172_0000163	455	18	3243	Ga0485184	Mixed MG	Mixed MG	Ga0485172__vRhyme_unbinned_38	277298408	6.4912	0.812325
vRhyme_unbinned_38__Ga0485172_0000163	456	18	3244	Ga0485184	Mixed MG	Mixed MG	Ga0485172__vRhyme_unbinned_38	277298408	6.4912	0.812325
vRhyme_unbinned_38__Ga0485172_0000163	457	18	3245	Ga0485184	Mixed MG	Mixed MG	Ga0485172__vRhyme_unbinned_38	277298408	6.4912	0.812325
vRhyme_unbinned_38__Ga0485172_0000163	458	18	3246	Ga0485184	Mixed MG	Mixed MG	Ga0485172__vRhyme_unbinned_38	277298408	6.4912	0.812325
vRhyme_unbinned_38__Ga0485172_0000163	459	18	3247	Ga0485184	Mixed MG	Mixed MG	Ga0485172__vRhyme_unbinned_38	277298408	6.4912	0.812325
vRhyme_unbinned_38__Ga0485172_0000163	460	17	3248	Ga0485184	Mixed MG	Mixed MG	Ga0485172__vRhyme_unbinned_38	277298408	6.13058	0.787502
vRhyme_unbinned_38__Ga0485172_0000163	461	17	3249	Ga0485184	Mixed MG	Mixed MG	Ga0485172__vRhyme_unbinned_38	277298408	6.13058	0.787502
vRhyme_unbinned_38__Ga0485172_0000163	462	17	3250	Ga0485184	Mixed MG	Mixed MG	Ga0485172__vRhyme_unbinned_38	277298408	6.13058	0.787502
vRhyme_unbinned_38__Ga0485172_0000163	463	17	3251	Ga0485184	Mixed MG	Mixed MG	Ga0485172__vRhyme_unbinned_38	277298408	6.13058	0.787502
vRhyme_unbinned_38__Ga0485172_0000163	464	17	3252	Ga0485184	Mixed MG	Mixed MG	Ga0485172__vRhyme_unbinned_38	277298408	6.13058	0.787502
vRhyme_unbinned_38__Ga0485172_0000163	465	17	3253	Ga0485184	Mixed MG	Mixed MG	Ga0485172__vRhyme_unbinned_38	277298408	6.13058	0.787502
vRhyme_unbinned_38__Ga0485172_0000163	466	17	3254	Ga0485184	Mixed MG	Mixed MG	Ga0485172__vRhyme_unbinned_38	277298408	6.13058	0.787502
vRhyme_unbinned_38__Ga0485172_0000163	467	17	3255	Ga0485184	Mixed MG	Mixed MG	Ga0485172__vRhyme_unbinned_38	277298408	6.13058	0.787502
vRhyme_unbinned_38__Ga0485172_0000163	468	17	3256	Ga0485184	Mixed MG	Mixed MG	Ga0485172__vRhyme_unbinned_38	277298408	6.13058	0.787502
vRhyme_unbinned_38__Ga0485172_0000163	469	17	3257	Ga0485184	Mixed MG	Mixed MG	Ga0485172__vRhyme_unbinned_38	277298408	6.13058	0.787502
vRhyme_unbinned_38__Ga0485172_0000163	470	17	3258	Ga0485184	Mixed MG	Mixed MG	Ga0485172__vRhyme_unbinned_38	277298408	6.13058	0.787502
vRhyme_unbinned_38__Ga0485172_0000163	471	17	3259	Ga0485184	Mixed MG	Mixed MG	Ga0485172__vRhyme_unbinned_38	277298408	6.13058	0.787502
vRhyme_unbinned_38__Ga0485172_0000163	472	17	3260	Ga0485184	Mixed MG	Mixed MG	Ga0485172__vRhyme_unbinned_38	277298408	6.13058	0.787502
vRhyme_unbinned_38__Ga0485172_0000163	473	17	3261	Ga0485184	Mixed MG	Mixed MG	Ga0485172__vRhyme_unbinned_38	277298408	6.13058	0.787502
vRhyme_unbinned_38__Ga0485172_0000163	474	16	3262	Ga0485184	Mixed MG	Mixed MG	Ga0485172__vRhyme_unbinned_38	277298408	5.76996	0.761173
vRhyme_unbinned_38__Ga0485172_0000163	475	16	3263	Ga0485184	Mixed MG	Mixed MG	Ga0485172__vRhyme_unbinned_38	277298408	5.76996	0.761173
vRhyme_unbinned_38__Ga0485172_0000163	476	16	3264	Ga0485184	Mixed MG	Mixed MG	Ga0485172__vRhyme_unbinned_38	277298408	5.76996	0.761173
vRhyme_unbinned_38__Ga0485172_0000163	477	16	3265	Ga0485184	Mixed MG	Mixed MG	Ga0485172__vRhyme_unbinned_38	277298408	5.76996	0.761173
vRhyme_unbinned_38__Ga0485172_0000163	478	16	3266	Ga0485184	Mixed MG	Mixed MG	Ga0485172__vRhyme_unbinned_38	277298408	5.76996	0.761173
vRhyme_unbinned_38__Ga0485172_0000163	479	17	3267	Ga0485184	Mixed MG	Mixed MG	Ga0485172__vRhyme_unbinned_38	277298408	6.13058	0.787502
vRhyme_unbinned_38__Ga0485172_0000163	480	17	3268	Ga0485184	Mixed MG	Mixed MG	Ga0485172__vRhyme_unbinned_38	277298408	6.13058	0.787502
vRhyme_unbinned_38__Ga0485172_0000163	481	17	3269	Ga0485184	Mixed MG	Mixed MG	Ga0485172__vRhyme_unbinned_38	277298408	6.13058	0.787502
vRhyme_unbinned_38__Ga0485172_0000163	482	17	3270	Ga0485184	Mixed MG	Mixed MG	Ga0485172__vRhyme_unbinned_38	277298408	6.13058	0.787502
vRhyme_unbinned_38__Ga0485172_0000163	483	17	3271	Ga0485184	Mixed MG	Mixed MG	Ga0485172__vRhyme_unbinned_38	277298408	6.13058	0.787502
vRhyme_unbinned_38__Ga0485172_0000163	484	17	3272	Ga0485184	Mixed MG	Mixed MG	Ga0485172__vRhyme_unbinned_38	277298408	6.13058	0.787502
vRhyme_unbinned_38__Ga0485172_0000163	485	17	3273	Ga0485184	Mixed MG	Mixed MG	Ga0485172__vRhyme_unbinned_38	277298408	6.13058	0.787502
vRhyme_unbinned_38__Ga0485172_0000163	486	17	3274	Ga0485184	Mixed MG	Mixed MG	Ga0485172__vRhyme_unbinned_38	277298408	6.13058	0.787502
vRhyme_unbinned_38__Ga0485172_0000163	487	17	3275	Ga0485184	Mixed MG	Mixed MG	Ga0485172__vRhyme_unbinned_38	277298408	6.13058	0.787502
vRhyme_unbinned_38__Ga0485172_0000163	488	17	3276	Ga0485184	Mixed MG	Mixed MG	Ga0485172__vRhyme_unbinned_38	277298408	6.13058	0.787502
vRhyme_unbinned_38__Ga0485172_0000163	489	16	3277	Ga0485184	Mixed MG	Mixed MG	Ga0485172__vRhyme_unbinned_38	277298408	5.76996	0.761173
vRhyme_unbinned_38__Ga0485172_0000163	490	17	3278	Ga0485184	Mixed MG	Mixed MG	Ga0485172__vRhyme_unbinned_38	277298408	6.13058	0.787502
vRhyme_unbinned_38__Ga0485172_0000163	491	17	3279	Ga0485184	Mixed MG	Mixed MG	Ga0485172__vRhyme_unbinned_38	277298408	6.13058	0.787502
vRhyme_unbinned_38__Ga0485172_0000163	492	17	3280	Ga0485184	Mixed MG	Mixed MG	Ga0485172__vRhyme_unbinned_38	277298408	6.13058	0.787502
vRhyme_unbinned_38__Ga0485172_0000163	493	17	3281	Ga0485184	Mixed MG	Mixed MG	Ga0485172__vRhyme_unbinned_38	277298408	6.13058	0.787502
vRhyme_unbinned_38__Ga0485172_0000163	494	17	3282	Ga0485184	Mixed MG	Mixed MG	Ga0485172__vRhyme_unbinned_38	277298408	6.13058	0.787502
vRhyme_unbinned_38__Ga0485172_0000163	495	17	3283	Ga0485184	Mixed MG	Mixed MG	Ga0485172__vRhyme_unbinned_38	277298408	6.13058	0.787502
vRhyme_unbinned_38__Ga0485172_0000163	496	17	3284	Ga0485184	Mixed MG	Mixed MG	Ga0485172__vRhyme_unbinned_38	277298408	6.13058	0.787502
vRhyme_unbinned_38__Ga0485172_0000163	497	17	3285	Ga0485184	Mixed MG	Mixed MG	Ga0485172__vRhyme_unbinned_38	277298408	6.13058	0.787502
vRhyme_unbinned_38__Ga0485172_0000163	498	17	3286	Ga0485184	Mixed MG	Mixed MG	Ga0485172__vRhyme_unbinned_38	277298408	6.13058	0.787502
vRhyme_unbinned_38__Ga0485172_0000163	499	17	3287	Ga0485184	Mixed MG	Mixed MG	Ga0485172__vRhyme_unbinned_38	277298408	6.13058	0.787502
vRhyme_unbinned_38__Ga0485172_0000163	500	17	3288	Ga0485184	Mixed MG	Mixed MG	Ga0485172__vRhyme_unbinned_38	277298408	6.13058	0.787502
vRhyme_unbinned_38__Ga0485172_0000163	501	17	3289	Ga0485184	Mixed MG	Mixed MG	Ga0485172__vRhyme_unbinned_38	277298408	6.13058	0.787502
vRhyme_unbinned_38__Ga0485172_0000163	502	17	3290	Ga0485184	Mixed MG	Mixed MG	Ga0485172__vRhyme_unbinned_38	277298408	6.13058	0.787502
vRhyme_unbinned_38__Ga0485172_0000163	503	17	3291	Ga0485184	Mixed MG	Mixed MG	Ga0485172__vRhyme_unbinned_38	277298408	6.13058	0.787502
vRhyme_unbinned_38__Ga0485172_0000163	504	17	3292	Ga0485184	Mixed MG	Mixed MG	Ga0485172__vRhyme_unbinned_38	277298408	6.13058	0.787502
vRhyme_unbinned_38__Ga0485172_0000163	505	17	3293	Ga0485184	Mixed MG	Mixed MG	Ga0485172__vRhyme_unbinned_38	277298408	6.13058	0.787502
vRhyme_unbinned_38__Ga0485172_0000163	506	17	3294	Ga0485184	Mixed MG	Mixed MG	Ga0485172__vRhyme_unbinned_38	277298408	6.13058	0.787502
vRhyme_unbinned_38__Ga0485172_0000163	507	19	3295	Ga0485184	Mixed MG	Mixed MG	Ga0485172__vRhyme_unbinned_38	277298408	6.85182	0.835806
vRhyme_unbinned_38__Ga0485172_0000163	508	19	3296	Ga0485184	Mixed MG	Mixed MG	Ga0485172__vRhyme_unbinned_38	277298408	6.85182	0.835806
vRhyme_unbinned_38__Ga0485172_0000163	509	19	3297	Ga0485184	Mixed MG	Mixed MG	Ga0485172__vRhyme_unbinned_38	277298408	6.85182	0.835806
vRhyme_unbinned_38__Ga0485172_0000163	510	19	3298	Ga0485184	Mixed MG	Mixed MG	Ga0485172__vRhyme_unbinned_38	277298408	6.85182	0.835806
vRhyme_unbinned_38__Ga0485172_0000163	511	19	3299	Ga0485184	Mixed MG	Mixed MG	Ga0485172__vRhyme_unbinned_38	277298408	6.85182	0.835806
vRhyme_unbinned_38__Ga0485172_0000163	512	19	3300	Ga0485184	Mixed MG	Mixed MG	Ga0485172__vRhyme_unbinned_38	277298408	6.85182	0.835806
vRhyme_unbinned_38__Ga0485172_0000163	513	19	3301	Ga0485184	Mixed MG	Mixed MG	Ga0485172__vRhyme_unbinned_38	277298408	6.85182	0.835806
vRhyme_unbinned_38__Ga0485172_0000163	514	19	3302	Ga0485184	Mixed MG	Mixed MG	Ga0485172__vRhyme_unbinned_38	277298408	6.85182	0.835806
vRhyme_unbinned_38__Ga0485172_0000163	515	19	3303	Ga0485184	Mixed MG	Mixed MG	Ga0485172__vRhyme_unbinned_38	277298408	6.85182	0.835806
vRhyme_unbinned_38__Ga0485172_0000163	516	19	3304	Ga0485184	Mixed MG	Mixed MG	Ga0485172__vRhyme_unbinned_38	277298408	6.85182	0.835806
vRhyme_unbinned_38__Ga0485172_0000163	517	19	3305	Ga0485184	Mixed MG	Mixed MG	Ga0485172__vRhyme_unbinned_38	277298408	6.85182	0.835806
vRhyme_unbinned_38__Ga0485172_0000163	518	19	3306	Ga0485184	Mixed MG	Mixed MG	Ga0485172__vRhyme_unbinned_38	277298408	6.85182	0.835806
vRhyme_unbinned_38__Ga0485172_0000163	519	19	3307	Ga0485184	Mixed MG	Mixed MG	Ga0485172__vRhyme_unbinned_38	277298408	6.85182	0.835806
vRhyme_unbinned_38__Ga0485172_0000163	520	20	3308	Ga0485184	Mixed MG	Mixed MG	Ga0485172__vRhyme_unbinned_38	277298408	7.21245	0.858083
vRhyme_unbinned_38__Ga0485172_0000163	521	20	3309	Ga0485184	Mixed MG	Mixed MG	Ga0485172__vRhyme_unbinned_38	277298408	7.21245	0.858083
vRhyme_unbinned_38__Ga0485172_0000163	522	17	3310	Ga0485184	Mixed MG	Mixed MG	Ga0485172__vRhyme_unbinned_38	277298408	6.13058	0.787502
vRhyme_unbinned_38__Ga0485172_0000163	523	17	3311	Ga0485184	Mixed MG	Mixed MG	Ga0485172__vRhyme_unbinned_38	277298408	6.13058	0.787502
vRhyme_unbinned_38__Ga0485172_0000163	524	17	3312	Ga0485184	Mixed MG	Mixed MG	Ga0485172__vRhyme_unbinned_38	277298408	6.13058	0.787502
vRhyme_unbinned_38__Ga0485172_0000163	525	17	3313	Ga0485184	Mixed MG	Mixed MG	Ga0485172__vRhyme_unbinned_38	277298408	6.13058	0.787502
vRhyme_unbinned_38__Ga0485172_0000163	526	17	3314	Ga0485184	Mixed MG	Mixed MG	Ga0485172__vRhyme_unbinned_38	277298408	6.13058	0.787502
vRhyme_unbinned_38__Ga0485172_0000163	527	17	3315	Ga0485184	Mixed MG	Mixed MG	Ga0485172__vRhyme_unbinned_38	277298408	6.13058	0.787502
vRhyme_unbinned_38__Ga0485172_0000163	528	17	3316	Ga0485184	Mixed MG	Mixed MG	Ga0485172__vRhyme_unbinned_38	277298408	6.13058	0.787502
vRhyme_unbinned_38__Ga0485172_0000163	529	17	3317	Ga0485184	Mixed MG	Mixed MG	Ga0485172__vRhyme_unbinned_38	277298408	6.13058	0.787502
vRhyme_unbinned_38__Ga0485172_0000163	530	16	3318	Ga0485184	Mixed MG	Mixed MG	Ga0485172__vRhyme_unbinned_38	277298408	5.76996	0.761173
vRhyme_unbinned_38__Ga0485172_0000163	531	16	3319	Ga0485184	Mixed MG	Mixed MG	Ga0485172__vRhyme_unbinned_38	277298408	5.76996	0.761173
vRhyme_unbinned_38__Ga0485172_0000163	532	15	3320	Ga0485184	Mixed MG	Mixed MG	Ga0485172__vRhyme_unbinned_38	277298408	5.40934	0.733144
vRhyme_unbinned_38__Ga0485172_0000163	533	15	3321	Ga0485184	Mixed MG	Mixed MG	Ga0485172__vRhyme_unbinned_38	277298408	5.40934	0.733144
vRhyme_unbinned_38__Ga0485172_0000163	534	15	3322	Ga0485184	Mixed MG	Mixed MG	Ga0485172__vRhyme_unbinned_38	277298408	5.40934	0.733144
vRhyme_unbinned_38__Ga0485172_0000163	535	15	3323	Ga0485184	Mixed MG	Mixed MG	Ga0485172__vRhyme_unbinned_38	277298408	5.40934	0.733144
vRhyme_unbinned_38__Ga0485172_0000163	536	15	3324	Ga0485184	Mixed MG	Mixed MG	Ga0485172__vRhyme_unbinned_38	277298408	5.40934	0.733144
vRhyme_unbinned_38__Ga0485172_0000163	537	15	3325	Ga0485184	Mixed MG	Mixed MG	Ga0485172__vRhyme_unbinned_38	277298408	5.40934	0.733144
vRhyme_unbinned_38__Ga0485172_0000163	538	15	3326	Ga0485184	Mixed MG	Mixed MG	Ga0485172__vRhyme_unbinned_38	277298408	5.40934	0.733144
vRhyme_unbinned_38__Ga0485172_0000163	539	15	3327	Ga0485184	Mixed MG	Mixed MG	Ga0485172__vRhyme_unbinned_38	277298408	5.40934	0.733144
vRhyme_unbinned_38__Ga0485172_0000163	540	15	3328	Ga0485184	Mixed MG	Mixed MG	Ga0485172__vRhyme_unbinned_38	277298408	5.40934	0.733144
vRhyme_unbinned_38__Ga0485172_0000163	541	16	3329	Ga0485184	Mixed MG	Mixed MG	Ga0485172__vRhyme_unbinned_38	277298408	5.76996	0.761173
vRhyme_unbinned_38__Ga0485172_0000163	542	16	3330	Ga0485184	Mixed MG	Mixed MG	Ga0485172__vRhyme_unbinned_38	277298408	5.76996	0.761173
vRhyme_unbinned_38__Ga0485172_0000163	543	15	3331	Ga0485184	Mixed MG	Mixed MG	Ga0485172__vRhyme_unbinned_38	277298408	5.40934	0.733144
vRhyme_unbinned_38__Ga0485172_0000163	544	15	3332	Ga0485184	Mixed MG	Mixed MG	Ga0485172__vRhyme_unbinned_38	277298408	5.40934	0.733144
vRhyme_unbinned_38__Ga0485172_0000163	545	15	3333	Ga0485184	Mixed MG	Mixed MG	Ga0485172__vRhyme_unbinned_38	277298408	5.40934	0.733144
vRhyme_unbinned_38__Ga0485172_0000163	546	15	3334	Ga0485184	Mixed MG	Mixed MG	Ga0485172__vRhyme_unbinned_38	277298408	5.40934	0.733144
vRhyme_unbinned_38__Ga0485172_0000163	547	15	3335	Ga0485184	Mixed MG	Mixed MG	Ga0485172__vRhyme_unbinned_38	277298408	5.40934	0.733144
vRhyme_unbinned_38__Ga0485172_0000163	548	15	3336	Ga0485184	Mixed MG	Mixed MG	Ga0485172__vRhyme_unbinned_38	277298408	5.40934	0.733144
vRhyme_unbinned_38__Ga0485172_0000163	549	15	3337	Ga0485184	Mixed MG	Mixed MG	Ga0485172__vRhyme_unbinned_38	277298408	5.40934	0.733144
vRhyme_unbinned_38__Ga0485172_0000163	550	15	3338	Ga0485184	Mixed MG	Mixed MG	Ga0485172__vRhyme_unbinned_38	277298408	5.40934	0.733144
vRhyme_unbinned_38__Ga0485172_0000163	551	15	3339	Ga0485184	Mixed MG	Mixed MG	Ga0485172__vRhyme_unbinned_38	277298408	5.40934	0.733144
vRhyme_unbinned_38__Ga0485172_0000163	552	15	3340	Ga0485184	Mixed MG	Mixed MG	Ga0485172__vRhyme_unbinned_38	277298408	5.40934	0.733144
vRhyme_unbinned_38__Ga0485172_0000163	553	15	3341	Ga0485184	Mixed MG	Mixed MG	Ga0485172__vRhyme_unbinned_38	277298408	5.40934	0.733144
vRhyme_unbinned_38__Ga0485172_0000163	554	15	3342	Ga0485184	Mixed MG	Mixed MG	Ga0485172__vRhyme_unbinned_38	277298408	5.40934	0.733144
vRhyme_unbinned_38__Ga0485172_0000163	555	14	3343	Ga0485184	Mixed MG	Mixed MG	Ga0485172__vRhyme_unbinned_38	277298408	5.04871	0.703181
vRhyme_unbinned_38__Ga0485172_0000163	556	14	3344	Ga0485184	Mixed MG	Mixed MG	Ga0485172__vRhyme_unbinned_38	277298408	5.04871	0.703181
vRhyme_unbinned_38__Ga0485172_0000163	557	14	3345	Ga0485184	Mixed MG	Mixed MG	Ga0485172__vRhyme_unbinned_38	277298408	5.04871	0.703181
vRhyme_unbinned_38__Ga0485172_0000163	558	14	3346	Ga0485184	Mixed MG	Mixed MG	Ga0485172__vRhyme_unbinned_38	277298408	5.04871	0.703181
vRhyme_unbinned_38__Ga0485172_0000163	559	14	3347	Ga0485184	Mixed MG	Mixed MG	Ga0485172__vRhyme_unbinned_38	277298408	5.04871	0.703181
vRhyme_unbinned_38__Ga0485172_0000163	560	14	3348	Ga0485184	Mixed MG	Mixed MG	Ga0485172__vRhyme_unbinned_38	277298408	5.04871	0.703181
vRhyme_unbinned_38__Ga0485172_0000163	561	14	3349	Ga0485184	Mixed MG	Mixed MG	Ga0485172__vRhyme_unbinned_38	277298408	5.04871	0.703181
vRhyme_unbinned_38__Ga0485172_0000163	562	14	3350	Ga0485184	Mixed MG	Mixed MG	Ga0485172__vRhyme_unbinned_38	277298408	5.04871	0.703181
vRhyme_unbinned_38__Ga0485172_0000163	563	14	3351	Ga0485184	Mixed MG	Mixed MG	Ga0485172__vRhyme_unbinned_38	277298408	5.04871	0.703181
vRhyme_unbinned_38__Ga0485172_0000163	564	12	3352	Ga0485184	Mixed MG	Mixed MG	Ga0485172__vRhyme_unbinned_38	277298408	4.32747	0.636234
vRhyme_unbinned_38__Ga0485172_0000163	565	12	3353	Ga0485184	Mixed MG	Mixed MG	Ga0485172__vRhyme_unbinned_38	277298408	4.32747	0.636234
vRhyme_unbinned_38__Ga0485172_0000163	566	12	3354	Ga0485184	Mixed MG	Mixed MG	Ga0485172__vRhyme_unbinned_38	277298408	4.32747	0.636234
vRhyme_unbinned_38__Ga0485172_0000163	567	12	3355	Ga0485184	Mixed MG	Mixed MG	Ga0485172__vRhyme_unbinned_38	277298408	4.32747	0.636234
vRhyme_unbinned_38__Ga0485172_0000163	568	11	3356	Ga0485184	Mixed MG	Mixed MG	Ga0485172__vRhyme_unbinned_38	277298408	3.96685	0.598445
vRhyme_unbinned_38__Ga0485172_0000163	569	11	3357	Ga0485184	Mixed MG	Mixed MG	Ga0485172__vRhyme_unbinned_38	277298408	3.96685	0.598445
vRhyme_unbinned_38__Ga0485172_0000163	570	11	3358	Ga0485184	Mixed MG	Mixed MG	Ga0485172__vRhyme_unbinned_38	277298408	3.96685	0.598445
vRhyme_unbinned_38__Ga0485172_0000163	571	11	3359	Ga0485184	Mixed MG	Mixed MG	Ga0485172__vRhyme_unbinned_38	277298408	3.96685	0.598445
vRhyme_unbinned_38__Ga0485172_0000163	572	11	3360	Ga0485184	Mixed MG	Mixed MG	Ga0485172__vRhyme_unbinned_38	277298408	3.96685	0.598445
vRhyme_unbinned_38__Ga0485172_0000163	573	11	3361	Ga0485184	Mixed MG	Mixed MG	Ga0485172__vRhyme_unbinned_38	277298408	3.96685	0.598445
vRhyme_unbinned_38__Ga0485172_0000163	574	10	3362	Ga0485184	Mixed MG	Mixed MG	Ga0485172__vRhyme_unbinned_38	277298408	3.60622	0.557053
vRhyme_unbinned_38__Ga0485172_0000163	575	11	3363	Ga0485184	Mixed MG	Mixed MG	Ga0485172__vRhyme_unbinned_38	277298408	3.96685	0.598445
vRhyme_unbinned_38__Ga0485172_0000163	576	11	3364	Ga0485184	Mixed MG	Mixed MG	Ga0485172__vRhyme_unbinned_38	277298408	3.96685	0.598445
vRhyme_unbinned_38__Ga0485172_0000163	577	11	3365	Ga0485184	Mixed MG	Mixed MG	Ga0485172__vRhyme_unbinned_38	277298408	3.96685	0.598445
vRhyme_unbinned_38__Ga0485172_0000163	578	11	3366	Ga0485184	Mixed MG	Mixed MG	Ga0485172__vRhyme_unbinned_38	277298408	3.96685	0.598445
vRhyme_unbinned_38__Ga0485172_0000163	579	11	3367	Ga0485184	Mixed MG	Mixed MG	Ga0485172__vRhyme_unbinned_38	277298408	3.96685	0.598445
vRhyme_unbinned_38__Ga0485172_0000163	580	13	3368	Ga0485184	Mixed MG	Mixed MG	Ga0485172__vRhyme_unbinned_38	277298408	4.68809	0.670996
vRhyme_unbinned_38__Ga0485172_0000163	581	13	3369	Ga0485184	Mixed MG	Mixed MG	Ga0485172__vRhyme_unbinned_38	277298408	4.68809	0.670996
vRhyme_unbinned_38__Ga0485172_0000163	582	13	3370	Ga0485184	Mixed MG	Mixed MG	Ga0485172__vRhyme_unbinned_38	277298408	4.68809	0.670996
vRhyme_unbinned_38__Ga0485172_0000163	583	13	3371	Ga0485184	Mixed MG	Mixed MG	Ga0485172__vRhyme_unbinned_38	277298408	4.68809	0.670996
vRhyme_unbinned_38__Ga0485172_0000163	584	13	3372	Ga0485184	Mixed MG	Mixed MG	Ga0485172__vRhyme_unbinned_38	277298408	4.68809	0.670996
vRhyme_unbinned_38__Ga0485172_0000163	585	13	3373	Ga0485184	Mixed MG	Mixed MG	Ga0485172__vRhyme_unbinned_38	277298408	4.68809	0.670996
vRhyme_unbinned_38__Ga0485172_0000163	586	13	3374	Ga0485184	Mixed MG	Mixed MG	Ga0485172__vRhyme_unbinned_38	277298408	4.68809	0.670996
vRhyme_unbinned_38__Ga0485172_0000163	587	13	3375	Ga0485184	Mixed MG	Mixed MG	Ga0485172__vRhyme_unbinned_38	277298408	4.68809	0.670996
vRhyme_unbinned_38__Ga0485172_0000163	588	13	3376	Ga0485184	Mixed MG	Mixed MG	Ga0485172__vRhyme_unbinned_38	277298408	4.68809	0.670996
vRhyme_unbinned_38__Ga0485172_0000163	589	13	3377	Ga0485184	Mixed MG	Mixed MG	Ga0485172__vRhyme_unbinned_38	277298408	4.68809	0.670996
vRhyme_unbinned_38__Ga0485172_0000163	590	14	3378	Ga0485184	Mixed MG	Mixed MG	Ga0485172__vRhyme_unbinned_38	277298408	5.04871	0.703181
vRhyme_unbinned_38__Ga0485172_0000163	591	14	3379	Ga0485184	Mixed MG	Mixed MG	Ga0485172__vRhyme_unbinned_38	277298408	5.04871	0.703181
vRhyme_unbinned_38__Ga0485172_0000163	592	14	3380	Ga0485184	Mixed MG	Mixed MG	Ga0485172__vRhyme_unbinned_38	277298408	5.04871	0.703181
vRhyme_unbinned_38__Ga0485172_0000163	593	14	3381	Ga0485184	Mixed MG	Mixed MG	Ga0485172__vRhyme_unbinned_38	277298408	5.04871	0.703181
vRhyme_unbinned_38__Ga0485172_0000163	594	14	3382	Ga0485184	Mixed MG	Mixed MG	Ga0485172__vRhyme_unbinned_38	277298408	5.04871	0.703181
vRhyme_unbinned_38__Ga0485172_0000163	595	14	3383	Ga0485184	Mixed MG	Mixed MG	Ga0485172__vRhyme_unbinned_38	277298408	5.04871	0.703181
vRhyme_unbinned_38__Ga0485172_0000163	596	14	3384	Ga0485184	Mixed MG	Mixed MG	Ga0485172__vRhyme_unbinned_38	277298408	5.04871	0.703181
vRhyme_unbinned_38__Ga0485172_0000163	597	14	3385	Ga0485184	Mixed MG	Mixed MG	Ga0485172__vRhyme_unbinned_38	277298408	5.04871	0.703181
vRhyme_unbinned_38__Ga0485172_0000163	598	14	3386	Ga0485184	Mixed MG	Mixed MG	Ga0485172__vRhyme_unbinned_38	277298408	5.04871	0.703181
vRhyme_unbinned_38__Ga0485172_0000163	599	14	3387	Ga0485184	Mixed MG	Mixed MG	Ga0485172__vRhyme_unbinned_38	277298408	5.04871	0.703181
vRhyme_unbinned_38__Ga0485172_0000163	600	13	3388	Ga0485184	Mixed MG	Mixed MG	Ga0485172__vRhyme_unbinned_38	277298408	4.68809	0.670996
vRhyme_unbinned_38__Ga0485172_0000163	601	13	3389	Ga0485184	Mixed MG	Mixed MG	Ga0485172__vRhyme_unbinned_38	277298408	4.68809	0.670996
vRhyme_unbinned_38__Ga0485172_0000163	602	14	3390	Ga0485184	Mixed MG	Mixed MG	Ga0485172__vRhyme_unbinned_38	277298408	5.04871	0.703181
vRhyme_unbinned_38__Ga0485172_0000163	603	14	3391	Ga0485184	Mixed MG	Mixed MG	Ga0485172__vRhyme_unbinned_38	277298408	5.04871	0.703181
vRhyme_unbinned_38__Ga0485172_0000163	604	12	3392	Ga0485184	Mixed MG	Mixed MG	Ga0485172__vRhyme_unbinned_38	277298408	4.32747	0.636234
vRhyme_unbinned_38__Ga0485172_0000163	605	12	3393	Ga0485184	Mixed MG	Mixed MG	Ga0485172__vRhyme_unbinned_38	277298408	4.32747	0.636234
vRhyme_unbinned_38__Ga0485172_0000163	606	13	3394	Ga0485184	Mixed MG	Mixed MG	Ga0485172__vRhyme_unbinned_38	277298408	4.68809	0.670996
vRhyme_unbinned_38__Ga0485172_0000163	607	13	3395	Ga0485184	Mixed MG	Mixed MG	Ga0485172__vRhyme_unbinned_38	277298408	4.68809	0.670996
vRhyme_unbinned_38__Ga0485172_0000163	608	13	3396	Ga0485184	Mixed MG	Mixed MG	Ga0485172__vRhyme_unbinned_38	277298408	4.68809	0.670996
vRhyme_unbinned_38__Ga0485172_0000163	609	13	3397	Ga0485184	Mixed MG	Mixed MG	Ga0485172__vRhyme_unbinned_38	277298408	4.68809	0.670996
vRhyme_unbinned_38__Ga0485172_0000163	610	13	3398	Ga0485184	Mixed MG	Mixed MG	Ga0485172__vRhyme_unbinned_38	277298408	4.68809	0.670996
vRhyme_unbinned_38__Ga0485172_0000163	611	13	3399	Ga0485184	Mixed MG	Mixed MG	Ga0485172__vRhyme_unbinned_38	277298408	4.68809	0.670996
vRhyme_unbinned_38__Ga0485172_0000163	612	13	3400	Ga0485184	Mixed MG	Mixed MG	Ga0485172__vRhyme_unbinned_38	277298408	4.68809	0.670996
vRhyme_unbinned_38__Ga0485172_0000163	613	13	3401	Ga0485184	Mixed MG	Mixed MG	Ga0485172__vRhyme_unbinned_38	277298408	4.68809	0.670996
vRhyme_unbinned_38__Ga0485172_0000163	614	13	3402	Ga0485184	Mixed MG	Mixed MG	Ga0485172__vRhyme_unbinned_38	277298408	4.68809	0.670996
vRhyme_unbinned_38__Ga0485172_0000163	615	13	3403	Ga0485184	Mixed MG	Mixed MG	Ga0485172__vRhyme_unbinned_38	277298408	4.68809	0.670996
vRhyme_unbinned_38__Ga0485172_0000163	616	13	3404	Ga0485184	Mixed MG	Mixed MG	Ga0485172__vRhyme_unbinned_38	277298408	4.68809	0.670996
vRhyme_unbinned_38__Ga0485172_0000163	617	13	3405	Ga0485184	Mixed MG	Mixed MG	Ga0485172__vRhyme_unbinned_38	277298408	4.68809	0.670996
vRhyme_unbinned_38__Ga0485172_0000163	618	13	3406	Ga0485184	Mixed MG	Mixed MG	Ga0485172__vRhyme_unbinned_38	277298408	4.68809	0.670996
vRhyme_unbinned_38__Ga0485172_0000163	619	13	3407	Ga0485184	Mixed MG	Mixed MG	Ga0485172__vRhyme_unbinned_38	277298408	4.68809	0.670996
vRhyme_unbinned_38__Ga0485172_0000163	620	13	3408	Ga0485184	Mixed MG	Mixed MG	Ga0485172__vRhyme_unbinned_38	277298408	4.68809	0.670996
vRhyme_unbinned_38__Ga0485172_0000163	621	13	3409	Ga0485184	Mixed MG	Mixed MG	Ga0485172__vRhyme_unbinned_38	277298408	4.68809	0.670996
vRhyme_unbinned_38__Ga0485172_0000163	622	13	3410	Ga0485184	Mixed MG	Mixed MG	Ga0485172__vRhyme_unbinned_38	277298408	4.68809	0.670996
vRhyme_unbinned_38__Ga0485172_0000163	623	13	3411	Ga0485184	Mixed MG	Mixed MG	Ga0485172__vRhyme_unbinned_38	277298408	4.68809	0.670996
vRhyme_unbinned_38__Ga0485172_0000163	624	14	3412	Ga0485184	Mixed MG	Mixed MG	Ga0485172__vRhyme_unbinned_38	277298408	5.04871	0.703181
vRhyme_unbinned_38__Ga0485172_0000163	625	14	3413	Ga0485184	Mixed MG	Mixed MG	Ga0485172__vRhyme_unbinned_38	277298408	5.04871	0.703181
vRhyme_unbinned_38__Ga0485172_0000163	626	14	3414	Ga0485184	Mixed MG	Mixed MG	Ga0485172__vRhyme_unbinned_38	277298408	5.04871	0.703181
vRhyme_unbinned_38__Ga0485172_0000163	627	14	3415	Ga0485184	Mixed MG	Mixed MG	Ga0485172__vRhyme_unbinned_38	277298408	5.04871	0.703181
vRhyme_unbinned_38__Ga0485172_0000163	628	14	3416	Ga0485184	Mixed MG	Mixed MG	Ga0485172__vRhyme_unbinned_38	277298408	5.04871	0.703181
vRhyme_unbinned_38__Ga0485172_0000163	629	13	3417	Ga0485184	Mixed MG	Mixed MG	Ga0485172__vRhyme_unbinned_38	277298408	4.68809	0.670996
vRhyme_unbinned_38__Ga0485172_0000163	630	13	3418	Ga0485184	Mixed MG	Mixed MG	Ga0485172__vRhyme_unbinned_38	277298408	4.68809	0.670996
vRhyme_unbinned_38__Ga0485172_0000163	631	13	3419	Ga0485184	Mixed MG	Mixed MG	Ga0485172__vRhyme_unbinned_38	277298408	4.68809	0.670996
vRhyme_unbinned_38__Ga0485172_0000163	632	13	3420	Ga0485184	Mixed MG	Mixed MG	Ga0485172__vRhyme_unbinned_38	277298408	4.68809	0.670996
vRhyme_unbinned_38__Ga0485172_0000163	633	13	3421	Ga0485184	Mixed MG	Mixed MG	Ga0485172__vRhyme_unbinned_38	277298408	4.68809	0.670996
vRhyme_unbinned_38__Ga0485172_0000163	634	13	3422	Ga0485184	Mixed MG	Mixed MG	Ga0485172__vRhyme_unbinned_38	277298408	4.68809	0.670996
vRhyme_unbinned_38__Ga0485172_0000163	635	13	3423	Ga0485184	Mixed MG	Mixed MG	Ga0485172__vRhyme_unbinned_38	277298408	4.68809	0.670996
vRhyme_unbinned_38__Ga0485172_0000163	636	13	3424	Ga0485184	Mixed MG	Mixed MG	Ga0485172__vRhyme_unbinned_38	277298408	4.68809	0.670996
vRhyme_unbinned_38__Ga0485172_0000163	637	13	3425	Ga0485184	Mixed MG	Mixed MG	Ga0485172__vRhyme_unbinned_38	277298408	4.68809	0.670996
vRhyme_unbinned_38__Ga0485172_0000163	638	13	3426	Ga0485184	Mixed MG	Mixed MG	Ga0485172__vRhyme_unbinned_38	277298408	4.68809	0.670996
vRhyme_unbinned_38__Ga0485172_0000163	639	13	3427	Ga0485184	Mixed MG	Mixed MG	Ga0485172__vRhyme_unbinned_38	277298408	4.68809	0.670996
vRhyme_unbinned_38__Ga0485172_0000163	640	12	3428	Ga0485184	Mixed MG	Mixed MG	Ga0485172__vRhyme_unbinned_38	277298408	4.32747	0.636234
vRhyme_unbinned_38__Ga0485172_0000163	641	12	3429	Ga0485184	Mixed MG	Mixed MG	Ga0485172__vRhyme_unbinned_38	277298408	4.32747	0.636234
vRhyme_unbinned_38__Ga0485172_0000163	642	13	3430	Ga0485184	Mixed MG	Mixed MG	Ga0485172__vRhyme_unbinned_38	277298408	4.68809	0.670996
vRhyme_unbinned_38__Ga0485172_0000163	643	13	3431	Ga0485184	Mixed MG	Mixed MG	Ga0485172__vRhyme_unbinned_38	277298408	4.68809	0.670996
vRhyme_unbinned_38__Ga0485172_0000163	644	13	3432	Ga0485184	Mixed MG	Mixed MG	Ga0485172__vRhyme_unbinned_38	277298408	4.68809	0.670996
vRhyme_unbinned_38__Ga0485172_0000163	645	13	3433	Ga0485184	Mixed MG	Mixed MG	Ga0485172__vRhyme_unbinned_38	277298408	4.68809	0.670996
vRhyme_unbinned_38__Ga0485172_0000163	646	13	3434	Ga0485184	Mixed MG	Mixed MG	Ga0485172__vRhyme_unbinned_38	277298408	4.68809	0.670996
vRhyme_unbinned_38__Ga0485172_0000163	647	14	3435	Ga0485184	Mixed MG	Mixed MG	Ga0485172__vRhyme_unbinned_38	277298408	5.04871	0.703181
vRhyme_unbinned_38__Ga0485172_0000163	648	14	3436	Ga0485184	Mixed MG	Mixed MG	Ga0485172__vRhyme_unbinned_38	277298408	5.04871	0.703181
vRhyme_unbinned_38__Ga0485172_0000163	649	14	3437	Ga0485184	Mixed MG	Mixed MG	Ga0485172__vRhyme_unbinned_38	277298408	5.04871	0.703181
vRhyme_unbinned_38__Ga0485172_0000163	650	14	3438	Ga0485184	Mixed MG	Mixed MG	Ga0485172__vRhyme_unbinned_38	277298408	5.04871	0.703181
vRhyme_unbinned_38__Ga0485172_0000163	651	14	3439	Ga0485184	Mixed MG	Mixed MG	Ga0485172__vRhyme_unbinned_38	277298408	5.04871	0.703181
vRhyme_unbinned_38__Ga0485172_0000163	652	14	3440	Ga0485184	Mixed MG	Mixed MG	Ga0485172__vRhyme_unbinned_38	277298408	5.04871	0.703181
vRhyme_unbinned_38__Ga0485172_0000163	653	14	3441	Ga0485184	Mixed MG	Mixed MG	Ga0485172__vRhyme_unbinned_38	277298408	5.04871	0.703181
vRhyme_unbinned_38__Ga0485172_0000163	654	14	3442	Ga0485184	Mixed MG	Mixed MG	Ga0485172__vRhyme_unbinned_38	277298408	5.04871	0.703181
vRhyme_unbinned_38__Ga0485172_0000163	655	14	3443	Ga0485184	Mixed MG	Mixed MG	Ga0485172__vRhyme_unbinned_38	277298408	5.04871	0.703181
vRhyme_unbinned_38__Ga0485172_0000163	656	12	3444	Ga0485184	Mixed MG	Mixed MG	Ga0485172__vRhyme_unbinned_38	277298408	4.32747	0.636234
vRhyme_unbinned_38__Ga0485172_0000163	657	12	3445	Ga0485184	Mixed MG	Mixed MG	Ga0485172__vRhyme_unbinned_38	277298408	4.32747	0.636234
vRhyme_unbinned_38__Ga0485172_0000163	658	12	3446	Ga0485184	Mixed MG	Mixed MG	Ga0485172__vRhyme_unbinned_38	277298408	4.32747	0.636234
vRhyme_unbinned_38__Ga0485172_0000163	659	13	3447	Ga0485184	Mixed MG	Mixed MG	Ga0485172__vRhyme_unbinned_38	277298408	4.68809	0.670996
vRhyme_unbinned_38__Ga0485172_0000163	660	13	3448	Ga0485184	Mixed MG	Mixed MG	Ga0485172__vRhyme_unbinned_38	277298408	4.68809	0.670996
vRhyme_unbinned_38__Ga0485172_0000163	661	13	3449	Ga0485184	Mixed MG	Mixed MG	Ga0485172__vRhyme_unbinned_38	277298408	4.68809	0.670996
vRhyme_unbinned_38__Ga0485172_0000163	662	13	3450	Ga0485184	Mixed MG	Mixed MG	Ga0485172__vRhyme_unbinned_38	277298408	4.68809	0.670996
vRhyme_unbinned_38__Ga0485172_0000163	663	13	3451	Ga0485184	Mixed MG	Mixed MG	Ga0485172__vRhyme_unbinned_38	277298408	4.68809	0.670996
vRhyme_unbinned_38__Ga0485172_0000163	664	13	3452	Ga0485184	Mixed MG	Mixed MG	Ga0485172__vRhyme_unbinned_38	277298408	4.68809	0.670996
vRhyme_unbinned_38__Ga0485172_0000163	665	15	3453	Ga0485184	Mixed MG	Mixed MG	Ga0485172__vRhyme_unbinned_38	277298408	5.40934	0.733144
vRhyme_unbinned_38__Ga0485172_0000163	666	15	3454	Ga0485184	Mixed MG	Mixed MG	Ga0485172__vRhyme_unbinned_38	277298408	5.40934	0.733144
vRhyme_unbinned_38__Ga0485172_0000163	667	15	3455	Ga0485184	Mixed MG	Mixed MG	Ga0485172__vRhyme_unbinned_38	277298408	5.40934	0.733144
vRhyme_unbinned_38__Ga0485172_0000163	668	15	3456	Ga0485184	Mixed MG	Mixed MG	Ga0485172__vRhyme_unbinned_38	277298408	5.40934	0.733144
vRhyme_unbinned_38__Ga0485172_0000163	669	15	3457	Ga0485184	Mixed MG	Mixed MG	Ga0485172__vRhyme_unbinned_38	277298408	5.40934	0.733144
vRhyme_unbinned_38__Ga0485172_0000163	670	14	3458	Ga0485184	Mixed MG	Mixed MG	Ga0485172__vRhyme_unbinned_38	277298408	5.04871	0.703181
vRhyme_unbinned_38__Ga0485172_0000163	671	14	3459	Ga0485184	Mixed MG	Mixed MG	Ga0485172__vRhyme_unbinned_38	277298408	5.04871	0.703181
vRhyme_unbinned_38__Ga0485172_0000163	672	14	3460	Ga0485184	Mixed MG	Mixed MG	Ga0485172__vRhyme_unbinned_38	277298408	5.04871	0.703181
vRhyme_unbinned_38__Ga0485172_0000163	673	15	3461	Ga0485184	Mixed MG	Mixed MG	Ga0485172__vRhyme_unbinned_38	277298408	5.40934	0.733144
vRhyme_unbinned_38__Ga0485172_0000163	674	15	3462	Ga0485184	Mixed MG	Mixed MG	Ga0485172__vRhyme_unbinned_38	277298408	5.40934	0.733144
vRhyme_unbinned_38__Ga0485172_0000163	675	15	3463	Ga0485184	Mixed MG	Mixed MG	Ga0485172__vRhyme_unbinned_38	277298408	5.40934	0.733144
vRhyme_unbinned_38__Ga0485172_0000163	676	15	3464	Ga0485184	Mixed MG	Mixed MG	Ga0485172__vRhyme_unbinned_38	277298408	5.40934	0.733144
vRhyme_unbinned_38__Ga0485172_0000163	677	16	3465	Ga0485184	Mixed MG	Mixed MG	Ga0485172__vRhyme_unbinned_38	277298408	5.76996	0.761173
vRhyme_unbinned_38__Ga0485172_0000163	678	17	3466	Ga0485184	Mixed MG	Mixed MG	Ga0485172__vRhyme_unbinned_38	277298408	6.13058	0.787502
vRhyme_unbinned_38__Ga0485172_0000163	679	17	3467	Ga0485184	Mixed MG	Mixed MG	Ga0485172__vRhyme_unbinned_38	277298408	6.13058	0.787502
vRhyme_unbinned_38__Ga0485172_0000163	680	18	3468	Ga0485184	Mixed MG	Mixed MG	Ga0485172__vRhyme_unbinned_38	277298408	6.4912	0.812325
vRhyme_unbinned_38__Ga0485172_0000163	681	18	3469	Ga0485184	Mixed MG	Mixed MG	Ga0485172__vRhyme_unbinned_38	277298408	6.4912	0.812325
vRhyme_unbinned_38__Ga0485172_0000163	682	18	3470	Ga0485184	Mixed MG	Mixed MG	Ga0485172__vRhyme_unbinned_38	277298408	6.4912	0.812325
vRhyme_unbinned_38__Ga0485172_0000163	683	18	3471	Ga0485184	Mixed MG	Mixed MG	Ga0485172__vRhyme_unbinned_38	277298408	6.4912	0.812325
vRhyme_unbinned_38__Ga0485172_0000163	684	18	3472	Ga0485184	Mixed MG	Mixed MG	Ga0485172__vRhyme_unbinned_38	277298408	6.4912	0.812325
vRhyme_unbinned_38__Ga0485172_0000163	685	18	3473	Ga0485184	Mixed MG	Mixed MG	Ga0485172__vRhyme_unbinned_38	277298408	6.4912	0.812325
vRhyme_unbinned_38__Ga0485172_0000163	686	18	3474	Ga0485184	Mixed MG	Mixed MG	Ga0485172__vRhyme_unbinned_38	277298408	6.4912	0.812325
vRhyme_unbinned_38__Ga0485172_0000163	687	18	3475	Ga0485184	Mixed MG	Mixed MG	Ga0485172__vRhyme_unbinned_38	277298408	6.4912	0.812325
vRhyme_unbinned_38__Ga0485172_0000163	688	19	3476	Ga0485184	Mixed MG	Mixed MG	Ga0485172__vRhyme_unbinned_38	277298408	6.85182	0.835806
vRhyme_unbinned_38__Ga0485172_0000163	689	19	3477	Ga0485184	Mixed MG	Mixed MG	Ga0485172__vRhyme_unbinned_38	277298408	6.85182	0.835806
vRhyme_unbinned_38__Ga0485172_0000163	690	19	3478	Ga0485184	Mixed MG	Mixed MG	Ga0485172__vRhyme_unbinned_38	277298408	6.85182	0.835806
vRhyme_unbinned_38__Ga0485172_0000163	691	18	3479	Ga0485184	Mixed MG	Mixed MG	Ga0485172__vRhyme_unbinned_38	277298408	6.4912	0.812325
vRhyme_unbinned_38__Ga0485172_0000163	692	18	3480	Ga0485184	Mixed MG	Mixed MG	Ga0485172__vRhyme_unbinned_38	277298408	6.4912	0.812325
vRhyme_unbinned_38__Ga0485172_0000163	693	18	3481	Ga0485184	Mixed MG	Mixed MG	Ga0485172__vRhyme_unbinned_38	277298408	6.4912	0.812325
vRhyme_unbinned_38__Ga0485172_0000163	694	18	3482	Ga0485184	Mixed MG	Mixed MG	Ga0485172__vRhyme_unbinned_38	277298408	6.4912	0.812325
vRhyme_unbinned_38__Ga0485172_0000163	695	19	3483	Ga0485184	Mixed MG	Mixed MG	Ga0485172__vRhyme_unbinned_38	277298408	6.85182	0.835806
vRhyme_unbinned_38__Ga0485172_0000163	696	19	3484	Ga0485184	Mixed MG	Mixed MG	Ga0485172__vRhyme_unbinned_38	277298408	6.85182	0.835806
vRhyme_unbinned_38__Ga0485172_0000163	697	20	3485	Ga0485184	Mixed MG	Mixed MG	Ga0485172__vRhyme_unbinned_38	277298408	7.21245	0.858083
vRhyme_unbinned_38__Ga0485172_0000163	698	20	3486	Ga0485184	Mixed MG	Mixed MG	Ga0485172__vRhyme_unbinned_38	277298408	7.21245	0.858083
vRhyme_unbinned_38__Ga0485172_0000163	699	20	3487	Ga0485184	Mixed MG	Mixed MG	Ga0485172__vRhyme_unbinned_38	277298408	7.21245	0.858083
vRhyme_unbinned_38__Ga0485172_0000163	700	20	3488	Ga0485184	Mixed MG	Mixed MG	Ga0485172__vRhyme_unbinned_38	277298408	7.21245	0.858083
vRhyme_unbinned_38__Ga0485172_0000163	701	19	3489	Ga0485184	Mixed MG	Mixed MG	Ga0485172__vRhyme_unbinned_38	277298408	6.85182	0.835806
vRhyme_unbinned_38__Ga0485172_0000163	702	19	3490	Ga0485184	Mixed MG	Mixed MG	Ga0485172__vRhyme_unbinned_38	277298408	6.85182	0.835806
vRhyme_unbinned_38__Ga0485172_0000163	703	19	3491	Ga0485184	Mixed MG	Mixed MG	Ga0485172__vRhyme_unbinned_38	277298408	6.85182	0.835806
vRhyme_unbinned_38__Ga0485172_0000163	704	19	3492	Ga0485184	Mixed MG	Mixed MG	Ga0485172__vRhyme_unbinned_38	277298408	6.85182	0.835806
vRhyme_unbinned_38__Ga0485172_0000163	705	19	3493	Ga0485184	Mixed MG	Mixed MG	Ga0485172__vRhyme_unbinned_38	277298408	6.85182	0.835806
vRhyme_unbinned_38__Ga0485172_0000163	706	19	3494	Ga0485184	Mixed MG	Mixed MG	Ga0485172__vRhyme_unbinned_38	277298408	6.85182	0.835806
vRhyme_unbinned_38__Ga0485172_0000163	707	19	3495	Ga0485184	Mixed MG	Mixed MG	Ga0485172__vRhyme_unbinned_38	277298408	6.85182	0.835806
vRhyme_unbinned_38__Ga0485172_0000163	708	19	3496	Ga0485184	Mixed MG	Mixed MG	Ga0485172__vRhyme_unbinned_38	277298408	6.85182	0.835806
vRhyme_unbinned_38__Ga0485172_0000163	709	19	3497	Ga0485184	Mixed MG	Mixed MG	Ga0485172__vRhyme_unbinned_38	277298408	6.85182	0.835806
vRhyme_unbinned_38__Ga0485172_0000163	710	20	3498	Ga0485184	Mixed MG	Mixed MG	Ga0485172__vRhyme_unbinned_38	277298408	7.21245	0.858083
vRhyme_unbinned_38__Ga0485172_0000163	711	21	3499	Ga0485184	Mixed MG	Mixed MG	Ga0485172__vRhyme_unbinned_38	277298408	7.57307	0.879272
vRhyme_unbinned_38__Ga0485172_0000163	712	21	3500	Ga0485184	Mixed MG	Mixed MG	Ga0485172__vRhyme_unbinned_38	277298408	7.57307	0.879272
vRhyme_unbinned_38__Ga0485172_0000163	713	21	3501	Ga0485184	Mixed MG	Mixed MG	Ga0485172__vRhyme_unbinned_38	277298408	7.57307	0.879272
vRhyme_unbinned_38__Ga0485172_0000163	714	21	3502	Ga0485184	Mixed MG	Mixed MG	Ga0485172__vRhyme_unbinned_38	277298408	7.57307	0.879272
vRhyme_unbinned_38__Ga0485172_0000163	715	21	3503	Ga0485184	Mixed MG	Mixed MG	Ga0485172__vRhyme_unbinned_38	277298408	7.57307	0.879272
vRhyme_unbinned_38__Ga0485172_0000163	716	21	3504	Ga0485184	Mixed MG	Mixed MG	Ga0485172__vRhyme_unbinned_38	277298408	7.57307	0.879272
vRhyme_unbinned_38__Ga0485172_0000163	717	21	3505	Ga0485184	Mixed MG	Mixed MG	Ga0485172__vRhyme_unbinned_38	277298408	7.57307	0.879272
vRhyme_unbinned_38__Ga0485172_0000163	718	21	3506	Ga0485184	Mixed MG	Mixed MG	Ga0485172__vRhyme_unbinned_38	277298408	7.57307	0.879272
vRhyme_unbinned_38__Ga0485172_0000163	719	21	3507	Ga0485184	Mixed MG	Mixed MG	Ga0485172__vRhyme_unbinned_38	277298408	7.57307	0.879272
vRhyme_unbinned_38__Ga0485172_0000163	720	22	3508	Ga0485184	Mixed MG	Mixed MG	Ga0485172__vRhyme_unbinned_38	277298408	7.93369	0.899475
vRhyme_unbinned_38__Ga0485172_0000163	721	22	3509	Ga0485184	Mixed MG	Mixed MG	Ga0485172__vRhyme_unbinned_38	277298408	7.93369	0.899475
vRhyme_unbinned_38__Ga0485172_0000163	722	22	3510	Ga0485184	Mixed MG	Mixed MG	Ga0485172__vRhyme_unbinned_38	277298408	7.93369	0.899475
vRhyme_unbinned_38__Ga0485172_0000163	723	22	3511	Ga0485184	Mixed MG	Mixed MG	Ga0485172__vRhyme_unbinned_38	277298408	7.93369	0.899475
vRhyme_unbinned_38__Ga0485172_0000163	724	22	3512	Ga0485184	Mixed MG	Mixed MG	Ga0485172__vRhyme_unbinned_38	277298408	7.93369	0.899475
vRhyme_unbinned_38__Ga0485172_0000163	725	21	3513	Ga0485184	Mixed MG	Mixed MG	Ga0485172__vRhyme_unbinned_38	277298408	7.57307	0.879272
vRhyme_unbinned_38__Ga0485172_0000163	726	21	3514	Ga0485184	Mixed MG	Mixed MG	Ga0485172__vRhyme_unbinned_38	277298408	7.57307	0.879272
vRhyme_unbinned_38__Ga0485172_0000163	727	21	3515	Ga0485184	Mixed MG	Mixed MG	Ga0485172__vRhyme_unbinned_38	277298408	7.57307	0.879272
vRhyme_unbinned_38__Ga0485172_0000163	728	21	3516	Ga0485184	Mixed MG	Mixed MG	Ga0485172__vRhyme_unbinned_38	277298408	7.57307	0.879272
vRhyme_unbinned_38__Ga0485172_0000163	729	21	3517	Ga0485184	Mixed MG	Mixed MG	Ga0485172__vRhyme_unbinned_38	277298408	7.57307	0.879272
vRhyme_unbinned_38__Ga0485172_0000163	730	19	3518	Ga0485184	Mixed MG	Mixed MG	Ga0485172__vRhyme_unbinned_38	277298408	6.85182	0.835806
vRhyme_unbinned_38__Ga0485172_0000163	731	19	3519	Ga0485184	Mixed MG	Mixed MG	Ga0485172__vRhyme_unbinned_38	277298408	6.85182	0.835806
vRhyme_unbinned_38__Ga0485172_0000163	732	19	3520	Ga0485184	Mixed MG	Mixed MG	Ga0485172__vRhyme_unbinned_38	277298408	6.85182	0.835806
vRhyme_unbinned_38__Ga0485172_0000163	733	19	3521	Ga0485184	Mixed MG	Mixed MG	Ga0485172__vRhyme_unbinned_38	277298408	6.85182	0.835806
vRhyme_unbinned_38__Ga0485172_0000163	734	20	3522	Ga0485184	Mixed MG	Mixed MG	Ga0485172__vRhyme_unbinned_38	277298408	7.21245	0.858083
vRhyme_unbinned_38__Ga0485172_0000163	735	20	3523	Ga0485184	Mixed MG	Mixed MG	Ga0485172__vRhyme_unbinned_38	277298408	7.21245	0.858083
vRhyme_unbinned_38__Ga0485172_0000163	736	20	3524	Ga0485184	Mixed MG	Mixed MG	Ga0485172__vRhyme_unbinned_38	277298408	7.21245	0.858083
vRhyme_unbinned_38__Ga0485172_0000163	737	20	3525	Ga0485184	Mixed MG	Mixed MG	Ga0485172__vRhyme_unbinned_38	277298408	7.21245	0.858083
vRhyme_unbinned_38__Ga0485172_0000163	738	20	3526	Ga0485184	Mixed MG	Mixed MG	Ga0485172__vRhyme_unbinned_38	277298408	7.21245	0.858083
vRhyme_unbinned_38__Ga0485172_0000163	739	20	3527	Ga0485184	Mixed MG	Mixed MG	Ga0485172__vRhyme_unbinned_38	277298408	7.21245	0.858083
vRhyme_unbinned_38__Ga0485172_0000163	740	19	3528	Ga0485184	Mixed MG	Mixed MG	Ga0485172__vRhyme_unbinned_38	277298408	6.85182	0.835806
vRhyme_unbinned_38__Ga0485172_0000163	741	20	3529	Ga0485184	Mixed MG	Mixed MG	Ga0485172__vRhyme_unbinned_38	277298408	7.21245	0.858083
vRhyme_unbinned_38__Ga0485172_0000163	742	20	3530	Ga0485184	Mixed MG	Mixed MG	Ga0485172__vRhyme_unbinned_38	277298408	7.21245	0.858083
vRhyme_unbinned_38__Ga0485172_0000163	743	21	3531	Ga0485184	Mixed MG	Mixed MG	Ga0485172__vRhyme_unbinned_38	277298408	7.57307	0.879272
vRhyme_unbinned_38__Ga0485172_0000163	744	21	3532	Ga0485184	Mixed MG	Mixed MG	Ga0485172__vRhyme_unbinned_38	277298408	7.57307	0.879272
vRhyme_unbinned_38__Ga0485172_0000163	745	21	3533	Ga0485184	Mixed MG	Mixed MG	Ga0485172__vRhyme_unbinned_38	277298408	7.57307	0.879272
vRhyme_unbinned_38__Ga0485172_0000163	746	21	3534	Ga0485184	Mixed MG	Mixed MG	Ga0485172__vRhyme_unbinned_38	277298408	7.57307	0.879272
vRhyme_unbinned_38__Ga0485172_0000163	747	21	3535	Ga0485184	Mixed MG	Mixed MG	Ga0485172__vRhyme_unbinned_38	277298408	7.57307	0.879272
vRhyme_unbinned_38__Ga0485172_0000163	748	21	3536	Ga0485184	Mixed MG	Mixed MG	Ga0485172__vRhyme_unbinned_38	277298408	7.57307	0.879272
vRhyme_unbinned_38__Ga0485172_0000163	749	22	3537	Ga0485184	Mixed MG	Mixed MG	Ga0485172__vRhyme_unbinned_38	277298408	7.93369	0.899475
vRhyme_unbinned_38__Ga0485172_0000163	750	22	3538	Ga0485184	Mixed MG	Mixed MG	Ga0485172__vRhyme_unbinned_38	277298408	7.93369	0.899475
vRhyme_unbinned_38__Ga0485172_0000163	751	22	3539	Ga0485184	Mixed MG	Mixed MG	Ga0485172__vRhyme_unbinned_38	277298408	7.93369	0.899475
vRhyme_unbinned_38__Ga0485172_0000163	752	21	3540	Ga0485184	Mixed MG	Mixed MG	Ga0485172__vRhyme_unbinned_38	277298408	7.57307	0.879272
vRhyme_unbinned_38__Ga0485172_0000163	753	22	3541	Ga0485184	Mixed MG	Mixed MG	Ga0485172__vRhyme_unbinned_38	277298408	7.93369	0.899475
vRhyme_unbinned_38__Ga0485172_0000163	754	22	3542	Ga0485184	Mixed MG	Mixed MG	Ga0485172__vRhyme_unbinned_38	277298408	7.93369	0.899475
vRhyme_unbinned_38__Ga0485172_0000163	755	22	3543	Ga0485184	Mixed MG	Mixed MG	Ga0485172__vRhyme_unbinned_38	277298408	7.93369	0.899475
vRhyme_unbinned_38__Ga0485172_0000163	756	21	3544	Ga0485184	Mixed MG	Mixed MG	Ga0485172__vRhyme_unbinned_38	277298408	7.57307	0.879272
vRhyme_unbinned_38__Ga0485172_0000163	757	21	3545	Ga0485184	Mixed MG	Mixed MG	Ga0485172__vRhyme_unbinned_38	277298408	7.57307	0.879272
vRhyme_unbinned_38__Ga0485172_0000163	758	21	3546	Ga0485184	Mixed MG	Mixed MG	Ga0485172__vRhyme_unbinned_38	277298408	7.57307	0.879272
vRhyme_unbinned_38__Ga0485172_0000163	759	21	3547	Ga0485184	Mixed MG	Mixed MG	Ga0485172__vRhyme_unbinned_38	277298408	7.57307	0.879272
vRhyme_unbinned_38__Ga0485172_0000163	760	21	3548	Ga0485184	Mixed MG	Mixed MG	Ga0485172__vRhyme_unbinned_38	277298408	7.57307	0.879272
vRhyme_unbinned_38__Ga0485172_0000163	761	22	3549	Ga0485184	Mixed MG	Mixed MG	Ga0485172__vRhyme_unbinned_38	277298408	7.93369	0.899475
vRhyme_unbinned_38__Ga0485172_0000163	762	22	3550	Ga0485184	Mixed MG	Mixed MG	Ga0485172__vRhyme_unbinned_38	277298408	7.93369	0.899475
vRhyme_unbinned_38__Ga0485172_0000163	763	22	3551	Ga0485184	Mixed MG	Mixed MG	Ga0485172__vRhyme_unbinned_38	277298408	7.93369	0.899475
vRhyme_unbinned_38__Ga0485172_0000163	764	22	3552	Ga0485184	Mixed MG	Mixed MG	Ga0485172__vRhyme_unbinned_38	277298408	7.93369	0.899475
vRhyme_unbinned_38__Ga0485172_0000163	765	22	3553	Ga0485184	Mixed MG	Mixed MG	Ga0485172__vRhyme_unbinned_38	277298408	7.93369	0.899475
vRhyme_unbinned_38__Ga0485172_0000163	766	22	3554	Ga0485184	Mixed MG	Mixed MG	Ga0485172__vRhyme_unbinned_38	277298408	7.93369	0.899475
vRhyme_unbinned_38__Ga0485172_0000163	767	22	3555	Ga0485184	Mixed MG	Mixed MG	Ga0485172__vRhyme_unbinned_38	277298408	7.93369	0.899475
vRhyme_unbinned_38__Ga0485172_0000163	768	22	3556	Ga0485184	Mixed MG	Mixed MG	Ga0485172__vRhyme_unbinned_38	277298408	7.93369	0.899475
vRhyme_unbinned_38__Ga0485172_0000163	769	23	3557	Ga0485184	Mixed MG	Mixed MG	Ga0485172__vRhyme_unbinned_38	277298408	8.29431	0.91878
vRhyme_unbinned_38__Ga0485172_0000163	770	23	3558	Ga0485184	Mixed MG	Mixed MG	Ga0485172__vRhyme_unbinned_38	277298408	8.29431	0.91878
vRhyme_unbinned_38__Ga0485172_0000163	771	23	3559	Ga0485184	Mixed MG	Mixed MG	Ga0485172__vRhyme_unbinned_38	277298408	8.29431	0.91878
vRhyme_unbinned_38__Ga0485172_0000163	772	23	3560	Ga0485184	Mixed MG	Mixed MG	Ga0485172__vRhyme_unbinned_38	277298408	8.29431	0.91878
vRhyme_unbinned_38__Ga0485172_0000163	773	23	3561	Ga0485184	Mixed MG	Mixed MG	Ga0485172__vRhyme_unbinned_38	277298408	8.29431	0.91878
vRhyme_unbinned_38__Ga0485172_0000163	774	22	3562	Ga0485184	Mixed MG	Mixed MG	Ga0485172__vRhyme_unbinned_38	277298408	7.93369	0.899475
vRhyme_unbinned_38__Ga0485172_0000163	775	22	3563	Ga0485184	Mixed MG	Mixed MG	Ga0485172__vRhyme_unbinned_38	277298408	7.93369	0.899475
vRhyme_unbinned_38__Ga0485172_0000163	776	22	3564	Ga0485184	Mixed MG	Mixed MG	Ga0485172__vRhyme_unbinned_38	277298408	7.93369	0.899475
vRhyme_unbinned_38__Ga0485172_0000163	777	22	3565	Ga0485184	Mixed MG	Mixed MG	Ga0485172__vRhyme_unbinned_38	277298408	7.93369	0.899475
vRhyme_unbinned_38__Ga0485172_0000163	778	23	3566	Ga0485184	Mixed MG	Mixed MG	Ga0485172__vRhyme_unbinned_38	277298408	8.29431	0.91878
vRhyme_unbinned_38__Ga0485172_0000163	779	23	3567	Ga0485184	Mixed MG	Mixed MG	Ga0485172__vRhyme_unbinned_38	277298408	8.29431	0.91878
vRhyme_unbinned_38__Ga0485172_0000163	780	23	3568	Ga0485184	Mixed MG	Mixed MG	Ga0485172__vRhyme_unbinned_38	277298408	8.29431	0.91878
vRhyme_unbinned_38__Ga0485172_0000163	781	23	3569	Ga0485184	Mixed MG	Mixed MG	Ga0485172__vRhyme_unbinned_38	277298408	8.29431	0.91878
vRhyme_unbinned_38__Ga0485172_0000163	782	23	3570	Ga0485184	Mixed MG	Mixed MG	Ga0485172__vRhyme_unbinned_38	277298408	8.29431	0.91878
vRhyme_unbinned_38__Ga0485172_0000163	783	23	3571	Ga0485184	Mixed MG	Mixed MG	Ga0485172__vRhyme_unbinned_38	277298408	8.29431	0.91878
vRhyme_unbinned_38__Ga0485172_0000163	784	23	3572	Ga0485184	Mixed MG	Mixed MG	Ga0485172__vRhyme_unbinned_38	277298408	8.29431	0.91878
vRhyme_unbinned_38__Ga0485172_0000163	785	23	3573	Ga0485184	Mixed MG	Mixed MG	Ga0485172__vRhyme_unbinned_38	277298408	8.29431	0.91878
vRhyme_unbinned_38__Ga0485172_0000163	786	24	3574	Ga0485184	Mixed MG	Mixed MG	Ga0485172__vRhyme_unbinned_38	277298408	8.65494	0.937264
vRhyme_unbinned_38__Ga0485172_0000163	787	24	3575	Ga0485184	Mixed MG	Mixed MG	Ga0485172__vRhyme_unbinned_38	277298408	8.65494	0.937264
vRhyme_unbinned_38__Ga0485172_0000163	788	24	3576	Ga0485184	Mixed MG	Mixed MG	Ga0485172__vRhyme_unbinned_38	277298408	8.65494	0.937264
vRhyme_unbinned_38__Ga0485172_0000163	789	24	3577	Ga0485184	Mixed MG	Mixed MG	Ga0485172__vRhyme_unbinned_38	277298408	8.65494	0.937264
vRhyme_unbinned_38__Ga0485172_0000163	790	24	3578	Ga0485184	Mixed MG	Mixed MG	Ga0485172__vRhyme_unbinned_38	277298408	8.65494	0.937264
vRhyme_unbinned_38__Ga0485172_0000163	791	24	3579	Ga0485184	Mixed MG	Mixed MG	Ga0485172__vRhyme_unbinned_38	277298408	8.65494	0.937264
vRhyme_unbinned_38__Ga0485172_0000163	792	23	3580	Ga0485184	Mixed MG	Mixed MG	Ga0485172__vRhyme_unbinned_38	277298408	8.29431	0.91878
vRhyme_unbinned_38__Ga0485172_0000163	793	23	3581	Ga0485184	Mixed MG	Mixed MG	Ga0485172__vRhyme_unbinned_38	277298408	8.29431	0.91878
vRhyme_unbinned_38__Ga0485172_0000163	794	23	3582	Ga0485184	Mixed MG	Mixed MG	Ga0485172__vRhyme_unbinned_38	277298408	8.29431	0.91878
vRhyme_unbinned_38__Ga0485172_0000163	795	23	3583	Ga0485184	Mixed MG	Mixed MG	Ga0485172__vRhyme_unbinned_38	277298408	8.29431	0.91878
vRhyme_unbinned_38__Ga0485172_0000163	796	23	3584	Ga0485184	Mixed MG	Mixed MG	Ga0485172__vRhyme_unbinned_38	277298408	8.29431	0.91878
vRhyme_unbinned_38__Ga0485172_0000163	797	22	3585	Ga0485184	Mixed MG	Mixed MG	Ga0485172__vRhyme_unbinned_38	277298408	7.93369	0.899475
vRhyme_unbinned_38__Ga0485172_0000163	798	22	3586	Ga0485184	Mixed MG	Mixed MG	Ga0485172__vRhyme_unbinned_38	277298408	7.93369	0.899475
vRhyme_unbinned_38__Ga0485172_0000163	799	22	3587	Ga0485184	Mixed MG	Mixed MG	Ga0485172__vRhyme_unbinned_38	277298408	7.93369	0.899475
vRhyme_unbinned_38__Ga0485172_0000163	800	23	3588	Ga0485184	Mixed MG	Mixed MG	Ga0485172__vRhyme_unbinned_38	277298408	8.29431	0.91878
vRhyme_unbinned_38__Ga0485172_0000163	801	23	3589	Ga0485184	Mixed MG	Mixed MG	Ga0485172__vRhyme_unbinned_38	277298408	8.29431	0.91878
vRhyme_unbinned_38__Ga0485172_0000163	802	23	3590	Ga0485184	Mixed MG	Mixed MG	Ga0485172__vRhyme_unbinned_38	277298408	8.29431	0.91878
vRhyme_unbinned_38__Ga0485172_0000163	803	23	3591	Ga0485184	Mixed MG	Mixed MG	Ga0485172__vRhyme_unbinned_38	277298408	8.29431	0.91878
vRhyme_unbinned_38__Ga0485172_0000163	804	23	3592	Ga0485184	Mixed MG	Mixed MG	Ga0485172__vRhyme_unbinned_38	277298408	8.29431	0.91878
vRhyme_unbinned_38__Ga0485172_0000163	805	23	3593	Ga0485184	Mixed MG	Mixed MG	Ga0485172__vRhyme_unbinned_38	277298408	8.29431	0.91878
vRhyme_unbinned_38__Ga0485172_0000163	806	23	3594	Ga0485184	Mixed MG	Mixed MG	Ga0485172__vRhyme_unbinned_38	277298408	8.29431	0.91878
vRhyme_unbinned_38__Ga0485172_0000163	807	23	3595	Ga0485184	Mixed MG	Mixed MG	Ga0485172__vRhyme_unbinned_38	277298408	8.29431	0.91878
vRhyme_unbinned_38__Ga0485172_0000163	808	23	3596	Ga0485184	Mixed MG	Mixed MG	Ga0485172__vRhyme_unbinned_38	277298408	8.29431	0.91878
vRhyme_unbinned_38__Ga0485172_0000163	809	22	3597	Ga0485184	Mixed MG	Mixed MG	Ga0485172__vRhyme_unbinned_38	277298408	7.93369	0.899475
vRhyme_unbinned_38__Ga0485172_0000163	810	22	3598	Ga0485184	Mixed MG	Mixed MG	Ga0485172__vRhyme_unbinned_38	277298408	7.93369	0.899475
vRhyme_unbinned_38__Ga0485172_0000163	811	22	3599	Ga0485184	Mixed MG	Mixed MG	Ga0485172__vRhyme_unbinned_38	277298408	7.93369	0.899475
vRhyme_unbinned_38__Ga0485172_0000163	812	22	3600	Ga0485184	Mixed MG	Mixed MG	Ga0485172__vRhyme_unbinned_38	277298408	7.93369	0.899475
vRhyme_unbinned_38__Ga0485172_0000163	813	22	3601	Ga0485184	Mixed MG	Mixed MG	Ga0485172__vRhyme_unbinned_38	277298408	7.93369	0.899475
vRhyme_unbinned_38__Ga0485172_0000163	814	23	3602	Ga0485184	Mixed MG	Mixed MG	Ga0485172__vRhyme_unbinned_38	277298408	8.29431	0.91878
vRhyme_unbinned_38__Ga0485172_0000163	815	21	3603	Ga0485184	Mixed MG	Mixed MG	Ga0485172__vRhyme_unbinned_38	277298408	7.57307	0.879272
vRhyme_unbinned_38__Ga0485172_0000163	816	21	3604	Ga0485184	Mixed MG	Mixed MG	Ga0485172__vRhyme_unbinned_38	277298408	7.57307	0.879272
vRhyme_unbinned_38__Ga0485172_0000163	817	21	3605	Ga0485184	Mixed MG	Mixed MG	Ga0485172__vRhyme_unbinned_38	277298408	7.57307	0.879272
vRhyme_unbinned_38__Ga0485172_0000163	818	21	3606	Ga0485184	Mixed MG	Mixed MG	Ga0485172__vRhyme_unbinned_38	277298408	7.57307	0.879272
vRhyme_unbinned_38__Ga0485172_0000163	819	21	3607	Ga0485184	Mixed MG	Mixed MG	Ga0485172__vRhyme_unbinned_38	277298408	7.57307	0.879272
vRhyme_unbinned_38__Ga0485172_0000163	820	21	3608	Ga0485184	Mixed MG	Mixed MG	Ga0485172__vRhyme_unbinned_38	277298408	7.57307	0.879272
vRhyme_unbinned_38__Ga0485172_0000163	821	21	3609	Ga0485184	Mixed MG	Mixed MG	Ga0485172__vRhyme_unbinned_38	277298408	7.57307	0.879272
vRhyme_unbinned_38__Ga0485172_0000163	822	23	3610	Ga0485184	Mixed MG	Mixed MG	Ga0485172__vRhyme_unbinned_38	277298408	8.29431	0.91878
vRhyme_unbinned_38__Ga0485172_0000163	823	22	3611	Ga0485184	Mixed MG	Mixed MG	Ga0485172__vRhyme_unbinned_38	277298408	7.93369	0.899475
vRhyme_unbinned_38__Ga0485172_0000163	824	22	3612	Ga0485184	Mixed MG	Mixed MG	Ga0485172__vRhyme_unbinned_38	277298408	7.93369	0.899475
vRhyme_unbinned_38__Ga0485172_0000163	825	22	3613	Ga0485184	Mixed MG	Mixed MG	Ga0485172__vRhyme_unbinned_38	277298408	7.93369	0.899475
vRhyme_unbinned_38__Ga0485172_0000163	826	22	3614	Ga0485184	Mixed MG	Mixed MG	Ga0485172__vRhyme_unbinned_38	277298408	7.93369	0.899475
vRhyme_unbinned_38__Ga0485172_0000163	827	21	3615	Ga0485184	Mixed MG	Mixed MG	Ga0485172__vRhyme_unbinned_38	277298408	7.57307	0.879272
vRhyme_unbinned_38__Ga0485172_0000163	828	20	3616	Ga0485184	Mixed MG	Mixed MG	Ga0485172__vRhyme_unbinned_38	277298408	7.21245	0.858083
vRhyme_unbinned_38__Ga0485172_0000163	829	20	3617	Ga0485184	Mixed MG	Mixed MG	Ga0485172__vRhyme_unbinned_38	277298408	7.21245	0.858083
vRhyme_unbinned_38__Ga0485172_0000163	830	19	3618	Ga0485184	Mixed MG	Mixed MG	Ga0485172__vRhyme_unbinned_38	277298408	6.85182	0.835806
vRhyme_unbinned_38__Ga0485172_0000163	831	19	3619	Ga0485184	Mixed MG	Mixed MG	Ga0485172__vRhyme_unbinned_38	277298408	6.85182	0.835806
vRhyme_unbinned_38__Ga0485172_0000163	832	19	3620	Ga0485184	Mixed MG	Mixed MG	Ga0485172__vRhyme_unbinned_38	277298408	6.85182	0.835806
vRhyme_unbinned_38__Ga0485172_0000163	833	19	3621	Ga0485184	Mixed MG	Mixed MG	Ga0485172__vRhyme_unbinned_38	277298408	6.85182	0.835806
vRhyme_unbinned_38__Ga0485172_0000163	834	19	3622	Ga0485184	Mixed MG	Mixed MG	Ga0485172__vRhyme_unbinned_38	277298408	6.85182	0.835806
vRhyme_unbinned_38__Ga0485172_0000163	835	19	3623	Ga0485184	Mixed MG	Mixed MG	Ga0485172__vRhyme_unbinned_38	277298408	6.85182	0.835806
vRhyme_unbinned_38__Ga0485172_0000163	836	19	3624	Ga0485184	Mixed MG	Mixed MG	Ga0485172__vRhyme_unbinned_38	277298408	6.85182	0.835806
vRhyme_unbinned_38__Ga0485172_0000163	837	19	3625	Ga0485184	Mixed MG	Mixed MG	Ga0485172__vRhyme_unbinned_38	277298408	6.85182	0.835806
vRhyme_unbinned_38__Ga0485172_0000163	838	18	3626	Ga0485184	Mixed MG	Mixed MG	Ga0485172__vRhyme_unbinned_38	277298408	6.4912	0.812325
vRhyme_unbinned_38__Ga0485172_0000163	839	18	3627	Ga0485184	Mixed MG	Mixed MG	Ga0485172__vRhyme_unbinned_38	277298408	6.4912	0.812325
vRhyme_unbinned_38__Ga0485172_0000163	840	18	3628	Ga0485184	Mixed MG	Mixed MG	Ga0485172__vRhyme_unbinned_38	277298408	6.4912	0.812325
vRhyme_unbinned_38__Ga0485172_0000163	841	18	3629	Ga0485184	Mixed MG	Mixed MG	Ga0485172__vRhyme_unbinned_38	277298408	6.4912	0.812325
vRhyme_unbinned_38__Ga0485172_0000163	842	19	3630	Ga0485184	Mixed MG	Mixed MG	Ga0485172__vRhyme_unbinned_38	277298408	6.85182	0.835806
vRhyme_unbinned_38__Ga0485172_0000163	843	19	3631	Ga0485184	Mixed MG	Mixed MG	Ga0485172__vRhyme_unbinned_38	277298408	6.85182	0.835806
vRhyme_unbinned_38__Ga0485172_0000163	844	19	3632	Ga0485184	Mixed MG	Mixed MG	Ga0485172__vRhyme_unbinned_38	277298408	6.85182	0.835806
vRhyme_unbinned_38__Ga0485172_0000163	845	20	3633	Ga0485184	Mixed MG	Mixed MG	Ga0485172__vRhyme_unbinned_38	277298408	7.21245	0.858083
vRhyme_unbinned_38__Ga0485172_0000163	846	22	3634	Ga0485184	Mixed MG	Mixed MG	Ga0485172__vRhyme_unbinned_38	277298408	7.93369	0.899475
vRhyme_unbinned_38__Ga0485172_0000163	847	21	3635	Ga0485184	Mixed MG	Mixed MG	Ga0485172__vRhyme_unbinned_38	277298408	7.57307	0.879272
vRhyme_unbinned_38__Ga0485172_0000163	848	21	3636	Ga0485184	Mixed MG	Mixed MG	Ga0485172__vRhyme_unbinned_38	277298408	7.57307	0.879272
vRhyme_unbinned_38__Ga0485172_0000163	849	21	3637	Ga0485184	Mixed MG	Mixed MG	Ga0485172__vRhyme_unbinned_38	277298408	7.57307	0.879272
vRhyme_unbinned_38__Ga0485172_0000163	850	21	3638	Ga0485184	Mixed MG	Mixed MG	Ga0485172__vRhyme_unbinned_38	277298408	7.57307	0.879272
vRhyme_unbinned_38__Ga0485172_0000163	851	21	3639	Ga0485184	Mixed MG	Mixed MG	Ga0485172__vRhyme_unbinned_38	277298408	7.57307	0.879272
vRhyme_unbinned_38__Ga0485172_0000163	852	22	3640	Ga0485184	Mixed MG	Mixed MG	Ga0485172__vRhyme_unbinned_38	277298408	7.93369	0.899475
vRhyme_unbinned_38__Ga0485172_0000163	853	22	3641	Ga0485184	Mixed MG	Mixed MG	Ga0485172__vRhyme_unbinned_38	277298408	7.93369	0.899475
vRhyme_unbinned_38__Ga0485172_0000163	854	23	3642	Ga0485184	Mixed MG	Mixed MG	Ga0485172__vRhyme_unbinned_38	277298408	8.29431	0.91878
vRhyme_unbinned_38__Ga0485172_0000163	855	23	3643	Ga0485184	Mixed MG	Mixed MG	Ga0485172__vRhyme_unbinned_38	277298408	8.29431	0.91878
vRhyme_unbinned_38__Ga0485172_0000163	856	23	3644	Ga0485184	Mixed MG	Mixed MG	Ga0485172__vRhyme_unbinned_38	277298408	8.29431	0.91878
vRhyme_unbinned_38__Ga0485172_0000163	857	23	3645	Ga0485184	Mixed MG	Mixed MG	Ga0485172__vRhyme_unbinned_38	277298408	8.29431	0.91878
vRhyme_unbinned_38__Ga0485172_0000163	858	23	3646	Ga0485184	Mixed MG	Mixed MG	Ga0485172__vRhyme_unbinned_38	277298408	8.29431	0.91878
vRhyme_unbinned_38__Ga0485172_0000163	859	23	3647	Ga0485184	Mixed MG	Mixed MG	Ga0485172__vRhyme_unbinned_38	277298408	8.29431	0.91878
vRhyme_unbinned_38__Ga0485172_0000163	860	22	3648	Ga0485184	Mixed MG	Mixed MG	Ga0485172__vRhyme_unbinned_38	277298408	7.93369	0.899475
vRhyme_unbinned_38__Ga0485172_0000163	861	21	3649	Ga0485184	Mixed MG	Mixed MG	Ga0485172__vRhyme_unbinned_38	277298408	7.57307	0.879272
vRhyme_unbinned_38__Ga0485172_0000163	862	21	3650	Ga0485184	Mixed MG	Mixed MG	Ga0485172__vRhyme_unbinned_38	277298408	7.57307	0.879272
vRhyme_unbinned_38__Ga0485172_0000163	863	21	3651	Ga0485184	Mixed MG	Mixed MG	Ga0485172__vRhyme_unbinned_38	277298408	7.57307	0.879272
vRhyme_unbinned_38__Ga0485172_0000163	864	21	3652	Ga0485184	Mixed MG	Mixed MG	Ga0485172__vRhyme_unbinned_38	277298408	7.57307	0.879272
vRhyme_unbinned_38__Ga0485172_0000163	865	21	3653	Ga0485184	Mixed MG	Mixed MG	Ga0485172__vRhyme_unbinned_38	277298408	7.57307	0.879272
vRhyme_unbinned_38__Ga0485172_0000163	866	21	3654	Ga0485184	Mixed MG	Mixed MG	Ga0485172__vRhyme_unbinned_38	277298408	7.57307	0.879272
vRhyme_unbinned_38__Ga0485172_0000163	867	21	3655	Ga0485184	Mixed MG	Mixed MG	Ga0485172__vRhyme_unbinned_38	277298408	7.57307	0.879272
vRhyme_unbinned_38__Ga0485172_0000163	868	21	3656	Ga0485184	Mixed MG	Mixed MG	Ga0485172__vRhyme_unbinned_38	277298408	7.57307	0.879272
vRhyme_unbinned_38__Ga0485172_0000163	869	22	3657	Ga0485184	Mixed MG	Mixed MG	Ga0485172__vRhyme_unbinned_38	277298408	7.93369	0.899475
vRhyme_unbinned_38__Ga0485172_0000163	870	21	3658	Ga0485184	Mixed MG	Mixed MG	Ga0485172__vRhyme_unbinned_38	277298408	7.57307	0.879272
vRhyme_unbinned_38__Ga0485172_0000163	871	21	3659	Ga0485184	Mixed MG	Mixed MG	Ga0485172__vRhyme_unbinned_38	277298408	7.57307	0.879272
vRhyme_unbinned_38__Ga0485172_0000163	872	21	3660	Ga0485184	Mixed MG	Mixed MG	Ga0485172__vRhyme_unbinned_38	277298408	7.57307	0.879272
vRhyme_unbinned_38__Ga0485172_0000163	873	21	3661	Ga0485184	Mixed MG	Mixed MG	Ga0485172__vRhyme_unbinned_38	277298408	7.57307	0.879272
vRhyme_unbinned_38__Ga0485172_0000163	874	21	3662	Ga0485184	Mixed MG	Mixed MG	Ga0485172__vRhyme_unbinned_38	277298408	7.57307	0.879272
vRhyme_unbinned_38__Ga0485172_0000163	875	21	3663	Ga0485184	Mixed MG	Mixed MG	Ga0485172__vRhyme_unbinned_38	277298408	7.57307	0.879272
vRhyme_unbinned_38__Ga0485172_0000163	876	21	3664	Ga0485184	Mixed MG	Mixed MG	Ga0485172__vRhyme_unbinned_38	277298408	7.57307	0.879272
vRhyme_unbinned_38__Ga0485172_0000163	877	23	3665	Ga0485184	Mixed MG	Mixed MG	Ga0485172__vRhyme_unbinned_38	277298408	8.29431	0.91878
vRhyme_unbinned_38__Ga0485172_0000163	878	23	3666	Ga0485184	Mixed MG	Mixed MG	Ga0485172__vRhyme_unbinned_38	277298408	8.29431	0.91878
vRhyme_unbinned_38__Ga0485172_0000163	879	23	3667	Ga0485184	Mixed MG	Mixed MG	Ga0485172__vRhyme_unbinned_38	277298408	8.29431	0.91878
vRhyme_unbinned_38__Ga0485172_0000163	880	23	3668	Ga0485184	Mixed MG	Mixed MG	Ga0485172__vRhyme_unbinned_38	277298408	8.29431	0.91878
vRhyme_unbinned_38__Ga0485172_0000163	881	23	3669	Ga0485184	Mixed MG	Mixed MG	Ga0485172__vRhyme_unbinned_38	277298408	8.29431	0.91878
vRhyme_unbinned_38__Ga0485172_0000163	882	23	3670	Ga0485184	Mixed MG	Mixed MG	Ga0485172__vRhyme_unbinned_38	277298408	8.29431	0.91878
vRhyme_unbinned_38__Ga0485172_0000163	883	23	3671	Ga0485184	Mixed MG	Mixed MG	Ga0485172__vRhyme_unbinned_38	277298408	8.29431	0.91878
vRhyme_unbinned_38__Ga0485172_0000163	884	22	3672	Ga0485184	Mixed MG	Mixed MG	Ga0485172__vRhyme_unbinned_38	277298408	7.93369	0.899475
vRhyme_unbinned_38__Ga0485172_0000163	885	23	3673	Ga0485184	Mixed MG	Mixed MG	Ga0485172__vRhyme_unbinned_38	277298408	8.29431	0.91878
vRhyme_unbinned_38__Ga0485172_0000163	886	23	3674	Ga0485184	Mixed MG	Mixed MG	Ga0485172__vRhyme_unbinned_38	277298408	8.29431	0.91878
vRhyme_unbinned_38__Ga0485172_0000163	887	23	3675	Ga0485184	Mixed MG	Mixed MG	Ga0485172__vRhyme_unbinned_38	277298408	8.29431	0.91878
vRhyme_unbinned_38__Ga0485172_0000163	888	23	3676	Ga0485184	Mixed MG	Mixed MG	Ga0485172__vRhyme_unbinned_38	277298408	8.29431	0.91878
vRhyme_unbinned_38__Ga0485172_0000163	889	23	3677	Ga0485184	Mixed MG	Mixed MG	Ga0485172__vRhyme_unbinned_38	277298408	8.29431	0.91878
vRhyme_unbinned_38__Ga0485172_0000163	890	23	3678	Ga0485184	Mixed MG	Mixed MG	Ga0485172__vRhyme_unbinned_38	277298408	8.29431	0.91878
vRhyme_unbinned_38__Ga0485172_0000163	891	22	3679	Ga0485184	Mixed MG	Mixed MG	Ga0485172__vRhyme_unbinned_38	277298408	7.93369	0.899475
vRhyme_unbinned_38__Ga0485172_0000163	892	22	3680	Ga0485184	Mixed MG	Mixed MG	Ga0485172__vRhyme_unbinned_38	277298408	7.93369	0.899475
vRhyme_unbinned_38__Ga0485172_0000163	893	21	3681	Ga0485184	Mixed MG	Mixed MG	Ga0485172__vRhyme_unbinned_38	277298408	7.57307	0.879272
vRhyme_unbinned_38__Ga0485172_0000163	894	21	3682	Ga0485184	Mixed MG	Mixed MG	Ga0485172__vRhyme_unbinned_38	277298408	7.57307	0.879272
vRhyme_unbinned_38__Ga0485172_0000163	895	21	3683	Ga0485184	Mixed MG	Mixed MG	Ga0485172__vRhyme_unbinned_38	277298408	7.57307	0.879272
vRhyme_unbinned_38__Ga0485172_0000163	896	21	3684	Ga0485184	Mixed MG	Mixed MG	Ga0485172__vRhyme_unbinned_38	277298408	7.57307	0.879272
vRhyme_unbinned_38__Ga0485172_0000163	897	21	3685	Ga0485184	Mixed MG	Mixed MG	Ga0485172__vRhyme_unbinned_38	277298408	7.57307	0.879272
vRhyme_unbinned_38__Ga0485172_0000163	898	21	3686	Ga0485184	Mixed MG	Mixed MG	Ga0485172__vRhyme_unbinned_38	277298408	7.57307	0.879272
vRhyme_unbinned_38__Ga0485172_0000163	899	20	3687	Ga0485184	Mixed MG	Mixed MG	Ga0485172__vRhyme_unbinned_38	277298408	7.21245	0.858083
vRhyme_unbinned_38__Ga0485172_0000163	900	22	3688	Ga0485184	Mixed MG	Mixed MG	Ga0485172__vRhyme_unbinned_38	277298408	7.93369	0.899475
vRhyme_unbinned_38__Ga0485172_0000163	901	22	3689	Ga0485184	Mixed MG	Mixed MG	Ga0485172__vRhyme_unbinned_38	277298408	7.93369	0.899475
vRhyme_unbinned_38__Ga0485172_0000163	902	23	3690	Ga0485184	Mixed MG	Mixed MG	Ga0485172__vRhyme_unbinned_38	277298408	8.29431	0.91878
vRhyme_unbinned_38__Ga0485172_0000163	903	22	3691	Ga0485184	Mixed MG	Mixed MG	Ga0485172__vRhyme_unbinned_38	277298408	7.93369	0.899475
vRhyme_unbinned_38__Ga0485172_0000163	904	22	3692	Ga0485184	Mixed MG	Mixed MG	Ga0485172__vRhyme_unbinned_38	277298408	7.93369	0.899475
vRhyme_unbinned_38__Ga0485172_0000163	905	22	3693	Ga0485184	Mixed MG	Mixed MG	Ga0485172__vRhyme_unbinned_38	277298408	7.93369	0.899475
vRhyme_unbinned_38__Ga0485172_0000163	906	22	3694	Ga0485184	Mixed MG	Mixed MG	Ga0485172__vRhyme_unbinned_38	277298408	7.93369	0.899475
vRhyme_unbinned_38__Ga0485172_0000163	907	22	3695	Ga0485184	Mixed MG	Mixed MG	Ga0485172__vRhyme_unbinned_38	277298408	7.93369	0.899475
vRhyme_unbinned_38__Ga0485172_0000163	908	22	3696	Ga0485184	Mixed MG	Mixed MG	Ga0485172__vRhyme_unbinned_38	277298408	7.93369	0.899475
vRhyme_unbinned_38__Ga0485172_0000163	909	23	3697	Ga0485184	Mixed MG	Mixed MG	Ga0485172__vRhyme_unbinned_38	277298408	8.29431	0.91878
vRhyme_unbinned_38__Ga0485172_0000163	910	23	3698	Ga0485184	Mixed MG	Mixed MG	Ga0485172__vRhyme_unbinned_38	277298408	8.29431	0.91878
vRhyme_unbinned_38__Ga0485172_0000163	911	22	3699	Ga0485184	Mixed MG	Mixed MG	Ga0485172__vRhyme_unbinned_38	277298408	7.93369	0.899475
vRhyme_unbinned_38__Ga0485172_0000163	912	22	3700	Ga0485184	Mixed MG	Mixed MG	Ga0485172__vRhyme_unbinned_38	277298408	7.93369	0.899475
vRhyme_unbinned_38__Ga0485172_0000163	913	22	3701	Ga0485184	Mixed MG	Mixed MG	Ga0485172__vRhyme_unbinned_38	277298408	7.93369	0.899475
vRhyme_unbinned_38__Ga0485172_0000163	914	22	3702	Ga0485184	Mixed MG	Mixed MG	Ga0485172__vRhyme_unbinned_38	277298408	7.93369	0.899475
vRhyme_unbinned_38__Ga0485172_0000163	915	22	3703	Ga0485184	Mixed MG	Mixed MG	Ga0485172__vRhyme_unbinned_38	277298408	7.93369	0.899475
vRhyme_unbinned_38__Ga0485172_0000163	916	23	3704	Ga0485184	Mixed MG	Mixed MG	Ga0485172__vRhyme_unbinned_38	277298408	8.29431	0.91878
vRhyme_unbinned_38__Ga0485172_0000163	917	23	3705	Ga0485184	Mixed MG	Mixed MG	Ga0485172__vRhyme_unbinned_38	277298408	8.29431	0.91878
vRhyme_unbinned_38__Ga0485172_0000163	918	24	3706	Ga0485184	Mixed MG	Mixed MG	Ga0485172__vRhyme_unbinned_38	277298408	8.65494	0.937264
vRhyme_unbinned_38__Ga0485172_0000163	919	23	3707	Ga0485184	Mixed MG	Mixed MG	Ga0485172__vRhyme_unbinned_38	277298408	8.29431	0.91878
vRhyme_unbinned_38__Ga0485172_0000163	920	23	3708	Ga0485184	Mixed MG	Mixed MG	Ga0485172__vRhyme_unbinned_38	277298408	8.29431	0.91878
vRhyme_unbinned_38__Ga0485172_0000163	921	23	3709	Ga0485184	Mixed MG	Mixed MG	Ga0485172__vRhyme_unbinned_38	277298408	8.29431	0.91878
vRhyme_unbinned_38__Ga0485172_0000163	922	23	3710	Ga0485184	Mixed MG	Mixed MG	Ga0485172__vRhyme_unbinned_38	277298408	8.29431	0.91878
vRhyme_unbinned_38__Ga0485172_0000163	923	23	3711	Ga0485184	Mixed MG	Mixed MG	Ga0485172__vRhyme_unbinned_38	277298408	8.29431	0.91878
vRhyme_unbinned_38__Ga0485172_0000163	924	23	3712	Ga0485184	Mixed MG	Mixed MG	Ga0485172__vRhyme_unbinned_38	277298408	8.29431	0.91878
vRhyme_unbinned_38__Ga0485172_0000163	925	23	3713	Ga0485184	Mixed MG	Mixed MG	Ga0485172__vRhyme_unbinned_38	277298408	8.29431	0.91878
vRhyme_unbinned_38__Ga0485172_0000163	926	23	3714	Ga0485184	Mixed MG	Mixed MG	Ga0485172__vRhyme_unbinned_38	277298408	8.29431	0.91878
vRhyme_unbinned_38__Ga0485172_0000163	927	23	3715	Ga0485184	Mixed MG	Mixed MG	Ga0485172__vRhyme_unbinned_38	277298408	8.29431	0.91878
vRhyme_unbinned_38__Ga0485172_0000163	928	22	3716	Ga0485184	Mixed MG	Mixed MG	Ga0485172__vRhyme_unbinned_38	277298408	7.93369	0.899475
vRhyme_unbinned_38__Ga0485172_0000163	929	22	3717	Ga0485184	Mixed MG	Mixed MG	Ga0485172__vRhyme_unbinned_38	277298408	7.93369	0.899475
vRhyme_unbinned_38__Ga0485172_0000163	930	22	3718	Ga0485184	Mixed MG	Mixed MG	Ga0485172__vRhyme_unbinned_38	277298408	7.93369	0.899475
vRhyme_unbinned_38__Ga0485172_0000163	931	22	3719	Ga0485184	Mixed MG	Mixed MG	Ga0485172__vRhyme_unbinned_38	277298408	7.93369	0.899475
vRhyme_unbinned_38__Ga0485172_0000163	932	22	3720	Ga0485184	Mixed MG	Mixed MG	Ga0485172__vRhyme_unbinned_38	277298408	7.93369	0.899475
vRhyme_unbinned_38__Ga0485172_0000163	933	22	3721	Ga0485184	Mixed MG	Mixed MG	Ga0485172__vRhyme_unbinned_38	277298408	7.93369	0.899475
vRhyme_unbinned_38__Ga0485172_0000163	934	23	3722	Ga0485184	Mixed MG	Mixed MG	Ga0485172__vRhyme_unbinned_38	277298408	8.29431	0.91878
vRhyme_unbinned_38__Ga0485172_0000163	935	23	3723	Ga0485184	Mixed MG	Mixed MG	Ga0485172__vRhyme_unbinned_38	277298408	8.29431	0.91878
vRhyme_unbinned_38__Ga0485172_0000163	936	22	3724	Ga0485184	Mixed MG	Mixed MG	Ga0485172__vRhyme_unbinned_38	277298408	7.93369	0.899475
vRhyme_unbinned_38__Ga0485172_0000163	937	22	3725	Ga0485184	Mixed MG	Mixed MG	Ga0485172__vRhyme_unbinned_38	277298408	7.93369	0.899475
vRhyme_unbinned_38__Ga0485172_0000163	938	22	3726	Ga0485184	Mixed MG	Mixed MG	Ga0485172__vRhyme_unbinned_38	277298408	7.93369	0.899475
vRhyme_unbinned_38__Ga0485172_0000163	939	22	3727	Ga0485184	Mixed MG	Mixed MG	Ga0485172__vRhyme_unbinned_38	277298408	7.93369	0.899475
vRhyme_unbinned_38__Ga0485172_0000163	940	22	3728	Ga0485184	Mixed MG	Mixed MG	Ga0485172__vRhyme_unbinned_38	277298408	7.93369	0.899475
vRhyme_unbinned_38__Ga0485172_0000163	941	22	3729	Ga0485184	Mixed MG	Mixed MG	Ga0485172__vRhyme_unbinned_38	277298408	7.93369	0.899475
vRhyme_unbinned_38__Ga0485172_0000163	942	23	3730	Ga0485184	Mixed MG	Mixed MG	Ga0485172__vRhyme_unbinned_38	277298408	8.29431	0.91878
vRhyme_unbinned_38__Ga0485172_0000163	943	23	3731	Ga0485184	Mixed MG	Mixed MG	Ga0485172__vRhyme_unbinned_38	277298408	8.29431	0.91878
vRhyme_unbinned_38__Ga0485172_0000163	944	23	3732	Ga0485184	Mixed MG	Mixed MG	Ga0485172__vRhyme_unbinned_38	277298408	8.29431	0.91878
vRhyme_unbinned_38__Ga0485172_0000163	945	23	3733	Ga0485184	Mixed MG	Mixed MG	Ga0485172__vRhyme_unbinned_38	277298408	8.29431	0.91878
vRhyme_unbinned_38__Ga0485172_0000163	946	23	3734	Ga0485184	Mixed MG	Mixed MG	Ga0485172__vRhyme_unbinned_38	277298408	8.29431	0.91878
vRhyme_unbinned_38__Ga0485172_0000163	947	23	3735	Ga0485184	Mixed MG	Mixed MG	Ga0485172__vRhyme_unbinned_38	277298408	8.29431	0.91878
vRhyme_unbinned_38__Ga0485172_0000163	948	23	3736	Ga0485184	Mixed MG	Mixed MG	Ga0485172__vRhyme_unbinned_38	277298408	8.29431	0.91878
vRhyme_unbinned_38__Ga0485172_0000163	949	23	3737	Ga0485184	Mixed MG	Mixed MG	Ga0485172__vRhyme_unbinned_38	277298408	8.29431	0.91878
vRhyme_unbinned_38__Ga0485172_0000163	950	22	3738	Ga0485184	Mixed MG	Mixed MG	Ga0485172__vRhyme_unbinned_38	277298408	7.93369	0.899475
vRhyme_unbinned_38__Ga0485172_0000163	951	22	3739	Ga0485184	Mixed MG	Mixed MG	Ga0485172__vRhyme_unbinned_38	277298408	7.93369	0.899475
vRhyme_unbinned_38__Ga0485172_0000163	952	22	3740	Ga0485184	Mixed MG	Mixed MG	Ga0485172__vRhyme_unbinned_38	277298408	7.93369	0.899475
vRhyme_unbinned_38__Ga0485172_0000163	953	22	3741	Ga0485184	Mixed MG	Mixed MG	Ga0485172__vRhyme_unbinned_38	277298408	7.93369	0.899475
vRhyme_unbinned_38__Ga0485172_0000163	954	23	3742	Ga0485184	Mixed MG	Mixed MG	Ga0485172__vRhyme_unbinned_38	277298408	8.29431	0.91878
vRhyme_unbinned_38__Ga0485172_0000163	955	23	3743	Ga0485184	Mixed MG	Mixed MG	Ga0485172__vRhyme_unbinned_38	277298408	8.29431	0.91878
vRhyme_unbinned_38__Ga0485172_0000163	956	25	3744	Ga0485184	Mixed MG	Mixed MG	Ga0485172__vRhyme_unbinned_38	277298408	9.01556	0.954993
vRhyme_unbinned_38__Ga0485172_0000163	957	25	3745	Ga0485184	Mixed MG	Mixed MG	Ga0485172__vRhyme_unbinned_38	277298408	9.01556	0.954993
vRhyme_unbinned_38__Ga0485172_0000163	958	26	3746	Ga0485184	Mixed MG	Mixed MG	Ga0485172__vRhyme_unbinned_38	277298408	9.37618	0.972026
vRhyme_unbinned_38__Ga0485172_0000163	959	26	3747	Ga0485184	Mixed MG	Mixed MG	Ga0485172__vRhyme_unbinned_38	277298408	9.37618	0.972026
vRhyme_unbinned_38__Ga0485172_0000163	960	24	3748	Ga0485184	Mixed MG	Mixed MG	Ga0485172__vRhyme_unbinned_38	277298408	8.65494	0.937264
vRhyme_unbinned_38__Ga0485172_0000163	961	24	3749	Ga0485184	Mixed MG	Mixed MG	Ga0485172__vRhyme_unbinned_38	277298408	8.65494	0.937264
vRhyme_unbinned_38__Ga0485172_0000163	962	24	3750	Ga0485184	Mixed MG	Mixed MG	Ga0485172__vRhyme_unbinned_38	277298408	8.65494	0.937264
vRhyme_unbinned_38__Ga0485172_0000163	963	24	3751	Ga0485184	Mixed MG	Mixed MG	Ga0485172__vRhyme_unbinned_38	277298408	8.65494	0.937264
vRhyme_unbinned_38__Ga0485172_0000163	964	23	3752	Ga0485184	Mixed MG	Mixed MG	Ga0485172__vRhyme_unbinned_38	277298408	8.29431	0.91878
vRhyme_unbinned_38__Ga0485172_0000163	965	23	3753	Ga0485184	Mixed MG	Mixed MG	Ga0485172__vRhyme_unbinned_38	277298408	8.29431	0.91878
vRhyme_unbinned_38__Ga0485172_0000163	966	23	3754	Ga0485184	Mixed MG	Mixed MG	Ga0485172__vRhyme_unbinned_38	277298408	8.29431	0.91878
vRhyme_unbinned_38__Ga0485172_0000163	967	23	3755	Ga0485184	Mixed MG	Mixed MG	Ga0485172__vRhyme_unbinned_38	277298408	8.29431	0.91878
vRhyme_unbinned_38__Ga0485172_0000163	968	23	3756	Ga0485184	Mixed MG	Mixed MG	Ga0485172__vRhyme_unbinned_38	277298408	8.29431	0.91878
vRhyme_unbinned_38__Ga0485172_0000163	969	23	3757	Ga0485184	Mixed MG	Mixed MG	Ga0485172__vRhyme_unbinned_38	277298408	8.29431	0.91878
vRhyme_unbinned_38__Ga0485172_0000163	970	23	3758	Ga0485184	Mixed MG	Mixed MG	Ga0485172__vRhyme_unbinned_38	277298408	8.29431	0.91878
vRhyme_unbinned_38__Ga0485172_0000163	971	23	3759	Ga0485184	Mixed MG	Mixed MG	Ga0485172__vRhyme_unbinned_38	277298408	8.29431	0.91878
vRhyme_unbinned_38__Ga0485172_0000163	972	21	3760	Ga0485184	Mixed MG	Mixed MG	Ga0485172__vRhyme_unbinned_38	277298408	7.57307	0.879272
vRhyme_unbinned_38__Ga0485172_0000163	973	21	3761	Ga0485184	Mixed MG	Mixed MG	Ga0485172__vRhyme_unbinned_38	277298408	7.57307	0.879272
vRhyme_unbinned_38__Ga0485172_0000163	974	21	3762	Ga0485184	Mixed MG	Mixed MG	Ga0485172__vRhyme_unbinned_38	277298408	7.57307	0.879272
vRhyme_unbinned_38__Ga0485172_0000163	975	21	3763	Ga0485184	Mixed MG	Mixed MG	Ga0485172__vRhyme_unbinned_38	277298408	7.57307	0.879272
vRhyme_unbinned_38__Ga0485172_0000163	976	21	3764	Ga0485184	Mixed MG	Mixed MG	Ga0485172__vRhyme_unbinned_38	277298408	7.57307	0.879272
vRhyme_unbinned_38__Ga0485172_0000163	977	21	3765	Ga0485184	Mixed MG	Mixed MG	Ga0485172__vRhyme_unbinned_38	277298408	7.57307	0.879272
vRhyme_unbinned_38__Ga0485172_0000163	978	21	3766	Ga0485184	Mixed MG	Mixed MG	Ga0485172__vRhyme_unbinned_38	277298408	7.57307	0.879272
vRhyme_unbinned_38__Ga0485172_0000163	979	21	3767	Ga0485184	Mixed MG	Mixed MG	Ga0485172__vRhyme_unbinned_38	277298408	7.57307	0.879272
vRhyme_unbinned_38__Ga0485172_0000163	980	21	3768	Ga0485184	Mixed MG	Mixed MG	Ga0485172__vRhyme_unbinned_38	277298408	7.57307	0.879272
vRhyme_unbinned_38__Ga0485172_0000163	981	21	3769	Ga0485184	Mixed MG	Mixed MG	Ga0485172__vRhyme_unbinned_38	277298408	7.57307	0.879272
vRhyme_unbinned_38__Ga0485172_0000163	982	21	3770	Ga0485184	Mixed MG	Mixed MG	Ga0485172__vRhyme_unbinned_38	277298408	7.57307	0.879272
vRhyme_unbinned_38__Ga0485172_0000163	983	22	3771	Ga0485184	Mixed MG	Mixed MG	Ga0485172__vRhyme_unbinned_38	277298408	7.93369	0.899475
vRhyme_unbinned_38__Ga0485172_0000163	984	23	3772	Ga0485184	Mixed MG	Mixed MG	Ga0485172__vRhyme_unbinned_38	277298408	8.29431	0.91878
vRhyme_unbinned_38__Ga0485172_0000163	985	23	3773	Ga0485184	Mixed MG	Mixed MG	Ga0485172__vRhyme_unbinned_38	277298408	8.29431	0.91878
vRhyme_unbinned_38__Ga0485172_0000163	986	23	3774	Ga0485184	Mixed MG	Mixed MG	Ga0485172__vRhyme_unbinned_38	277298408	8.29431	0.91878
vRhyme_unbinned_38__Ga0485172_0000163	987	25	3775	Ga0485184	Mixed MG	Mixed MG	Ga0485172__vRhyme_unbinned_38	277298408	9.01556	0.954993
vRhyme_unbinned_38__Ga0485172_0000163	988	25	3776	Ga0485184	Mixed MG	Mixed MG	Ga0485172__vRhyme_unbinned_38	277298408	9.01556	0.954993
vRhyme_unbinned_38__Ga0485172_0000163	989	25	3777	Ga0485184	Mixed MG	Mixed MG	Ga0485172__vRhyme_unbinned_38	277298408	9.01556	0.954993
vRhyme_unbinned_38__Ga0485172_0000163	990	25	3778	Ga0485184	Mixed MG	Mixed MG	Ga0485172__vRhyme_unbinned_38	277298408	9.01556	0.954993
vRhyme_unbinned_38__Ga0485172_0000163	991	25	3779	Ga0485184	Mixed MG	Mixed MG	Ga0485172__vRhyme_unbinned_38	277298408	9.01556	0.954993
vRhyme_unbinned_38__Ga0485172_0000163	992	25	3780	Ga0485184	Mixed MG	Mixed MG	Ga0485172__vRhyme_unbinned_38	277298408	9.01556	0.954993
vRhyme_unbinned_38__Ga0485172_0000163	993	25	3781	Ga0485184	Mixed MG	Mixed MG	Ga0485172__vRhyme_unbinned_38	277298408	9.01556	0.954993
vRhyme_unbinned_38__Ga0485172_0000163	994	28	3782	Ga0485184	Mixed MG	Mixed MG	Ga0485172__vRhyme_unbinned_38	277298408	10.0974	1.00421
vRhyme_unbinned_38__Ga0485172_0000163	995	26	3783	Ga0485184	Mixed MG	Mixed MG	Ga0485172__vRhyme_unbinned_38	277298408	9.37618	0.972026
vRhyme_unbinned_38__Ga0485172_0000163	996	26	3784	Ga0485184	Mixed MG	Mixed MG	Ga0485172__vRhyme_unbinned_38	277298408	9.37618	0.972026
vRhyme_unbinned_38__Ga0485172_0000163	997	26	3785	Ga0485184	Mixed MG	Mixed MG	Ga0485172__vRhyme_unbinned_38	277298408	9.37618	0.972026
vRhyme_unbinned_38__Ga0485172_0000163	998	26	3786	Ga0485184	Mixed MG	Mixed MG	Ga0485172__vRhyme_unbinned_38	277298408	9.37618	0.972026
vRhyme_unbinned_38__Ga0485172_0000163	999	27	3787	Ga0485184	Mixed MG	Mixed MG	Ga0485172__vRhyme_unbinned_38	277298408	9.7368	0.988416
vRhyme_unbinned_38__Ga0485172_0000163	1000	28	3788	Ga0485184	Mixed MG	Mixed MG	Ga0485172__vRhyme_unbinned_38	277298408	10.0974	1.00421
vRhyme_unbinned_38__Ga0485172_0000163	1001	28	3789	Ga0485184	Mixed MG	Mixed MG	Ga0485172__vRhyme_unbinned_38	277298408	10.0974	1.00421
vRhyme_unbinned_38__Ga0485172_0000163	1002	27	3790	Ga0485184	Mixed MG	Mixed MG	Ga0485172__vRhyme_unbinned_38	277298408	9.7368	0.988416
vRhyme_unbinned_38__Ga0485172_0000163	1003	27	3791	Ga0485184	Mixed MG	Mixed MG	Ga0485172__vRhyme_unbinned_38	277298408	9.7368	0.988416
vRhyme_unbinned_38__Ga0485172_0000163	1004	26	3792	Ga0485184	Mixed MG	Mixed MG	Ga0485172__vRhyme_unbinned_38	277298408	9.37618	0.972026
vRhyme_unbinned_38__Ga0485172_0000163	1005	26	3793	Ga0485184	Mixed MG	Mixed MG	Ga0485172__vRhyme_unbinned_38	277298408	9.37618	0.972026
vRhyme_unbinned_38__Ga0485172_0000163	1006	26	3794	Ga0485184	Mixed MG	Mixed MG	Ga0485172__vRhyme_unbinned_38	277298408	9.37618	0.972026
vRhyme_unbinned_38__Ga0485172_0000163	1007	26	3795	Ga0485184	Mixed MG	Mixed MG	Ga0485172__vRhyme_unbinned_38	277298408	9.37618	0.972026
vRhyme_unbinned_38__Ga0485172_0000163	1008	26	3796	Ga0485184	Mixed MG	Mixed MG	Ga0485172__vRhyme_unbinned_38	277298408	9.37618	0.972026
vRhyme_unbinned_38__Ga0485172_0000163	1009	27	3797	Ga0485184	Mixed MG	Mixed MG	Ga0485172__vRhyme_unbinned_38	277298408	9.7368	0.988416
vRhyme_unbinned_38__Ga0485172_0000163	1010	27	3798	Ga0485184	Mixed MG	Mixed MG	Ga0485172__vRhyme_unbinned_38	277298408	9.7368	0.988416
vRhyme_unbinned_38__Ga0485172_0000163	1011	27	3799	Ga0485184	Mixed MG	Mixed MG	Ga0485172__vRhyme_unbinned_38	277298408	9.7368	0.988416
vRhyme_unbinned_38__Ga0485172_0000163	1012	27	3800	Ga0485184	Mixed MG	Mixed MG	Ga0485172__vRhyme_unbinned_38	277298408	9.7368	0.988416
vRhyme_unbinned_38__Ga0485172_0000163	1013	27	3801	Ga0485184	Mixed MG	Mixed MG	Ga0485172__vRhyme_unbinned_38	277298408	9.7368	0.988416
vRhyme_unbinned_38__Ga0485172_0000163	1014	27	3802	Ga0485184	Mixed MG	Mixed MG	Ga0485172__vRhyme_unbinned_38	277298408	9.7368	0.988416
vRhyme_unbinned_38__Ga0485172_0000163	1015	27	3803	Ga0485184	Mixed MG	Mixed MG	Ga0485172__vRhyme_unbinned_38	277298408	9.7368	0.988416
vRhyme_unbinned_38__Ga0485172_0000163	1016	27	3804	Ga0485184	Mixed MG	Mixed MG	Ga0485172__vRhyme_unbinned_38	277298408	9.7368	0.988416
vRhyme_unbinned_38__Ga0485172_0000163	1017	27	3805	Ga0485184	Mixed MG	Mixed MG	Ga0485172__vRhyme_unbinned_38	277298408	9.7368	0.988416
vRhyme_unbinned_38__Ga0485172_0000163	1018	28	3806	Ga0485184	Mixed MG	Mixed MG	Ga0485172__vRhyme_unbinned_38	277298408	10.0974	1.00421
vRhyme_unbinned_38__Ga0485172_0000163	1019	27	3807	Ga0485184	Mixed MG	Mixed MG	Ga0485172__vRhyme_unbinned_38	277298408	9.7368	0.988416
vRhyme_unbinned_38__Ga0485172_0000163	1020	27	3808	Ga0485184	Mixed MG	Mixed MG	Ga0485172__vRhyme_unbinned_38	277298408	9.7368	0.988416
vRhyme_unbinned_38__Ga0485172_0000163	1021	29	3809	Ga0485184	Mixed MG	Mixed MG	Ga0485172__vRhyme_unbinned_38	277298408	10.458	1.01945
vRhyme_unbinned_38__Ga0485172_0000163	1022	29	3810	Ga0485184	Mixed MG	Mixed MG	Ga0485172__vRhyme_unbinned_38	277298408	10.458	1.01945
vRhyme_unbinned_38__Ga0485172_0000163	1023	29	3811	Ga0485184	Mixed MG	Mixed MG	Ga0485172__vRhyme_unbinned_38	277298408	10.458	1.01945
vRhyme_unbinned_38__Ga0485172_0000163	1024	29	3812	Ga0485184	Mixed MG	Mixed MG	Ga0485172__vRhyme_unbinned_38	277298408	10.458	1.01945
vRhyme_unbinned_38__Ga0485172_0000163	1025	29	3813	Ga0485184	Mixed MG	Mixed MG	Ga0485172__vRhyme_unbinned_38	277298408	10.458	1.01945
vRhyme_unbinned_38__Ga0485172_0000163	1026	29	3814	Ga0485184	Mixed MG	Mixed MG	Ga0485172__vRhyme_unbinned_38	277298408	10.458	1.01945
vRhyme_unbinned_38__Ga0485172_0000163	1027	27	3815	Ga0485184	Mixed MG	Mixed MG	Ga0485172__vRhyme_unbinned_38	277298408	9.7368	0.988416
vRhyme_unbinned_38__Ga0485172_0000163	1028	27	3816	Ga0485184	Mixed MG	Mixed MG	Ga0485172__vRhyme_unbinned_38	277298408	9.7368	0.988416
vRhyme_unbinned_38__Ga0485172_0000163	1029	27	3817	Ga0485184	Mixed MG	Mixed MG	Ga0485172__vRhyme_unbinned_38	277298408	9.7368	0.988416
vRhyme_unbinned_38__Ga0485172_0000163	1030	27	3818	Ga0485184	Mixed MG	Mixed MG	Ga0485172__vRhyme_unbinned_38	277298408	9.7368	0.988416
vRhyme_unbinned_38__Ga0485172_0000163	1031	27	3819	Ga0485184	Mixed MG	Mixed MG	Ga0485172__vRhyme_unbinned_38	277298408	9.7368	0.988416
vRhyme_unbinned_38__Ga0485172_0000163	1032	28	3820	Ga0485184	Mixed MG	Mixed MG	Ga0485172__vRhyme_unbinned_38	277298408	10.0974	1.00421
vRhyme_unbinned_38__Ga0485172_0000163	1033	28	3821	Ga0485184	Mixed MG	Mixed MG	Ga0485172__vRhyme_unbinned_38	277298408	10.0974	1.00421
vRhyme_unbinned_38__Ga0485172_0000163	1034	28	3822	Ga0485184	Mixed MG	Mixed MG	Ga0485172__vRhyme_unbinned_38	277298408	10.0974	1.00421
vRhyme_unbinned_38__Ga0485172_0000163	1035	27	3823	Ga0485184	Mixed MG	Mixed MG	Ga0485172__vRhyme_unbinned_38	277298408	9.7368	0.988416
vRhyme_unbinned_38__Ga0485172_0000163	1036	27	3824	Ga0485184	Mixed MG	Mixed MG	Ga0485172__vRhyme_unbinned_38	277298408	9.7368	0.988416
vRhyme_unbinned_38__Ga0485172_0000163	1037	27	3825	Ga0485184	Mixed MG	Mixed MG	Ga0485172__vRhyme_unbinned_38	277298408	9.7368	0.988416
vRhyme_unbinned_38__Ga0485172_0000163	1038	28	3826	Ga0485184	Mixed MG	Mixed MG	Ga0485172__vRhyme_unbinned_38	277298408	10.0974	1.00421
vRhyme_unbinned_38__Ga0485172_0000163	1039	28	3827	Ga0485184	Mixed MG	Mixed MG	Ga0485172__vRhyme_unbinned_38	277298408	10.0974	1.00421
vRhyme_unbinned_38__Ga0485172_0000163	1040	28	3828	Ga0485184	Mixed MG	Mixed MG	Ga0485172__vRhyme_unbinned_38	277298408	10.0974	1.00421
vRhyme_unbinned_38__Ga0485172_0000163	1041	28	3829	Ga0485184	Mixed MG	Mixed MG	Ga0485172__vRhyme_unbinned_38	277298408	10.0974	1.00421
vRhyme_unbinned_38__Ga0485172_0000163	1042	28	3830	Ga0485184	Mixed MG	Mixed MG	Ga0485172__vRhyme_unbinned_38	277298408	10.0974	1.00421
vRhyme_unbinned_38__Ga0485172_0000163	1043	29	3831	Ga0485184	Mixed MG	Mixed MG	Ga0485172__vRhyme_unbinned_38	277298408	10.458	1.01945
vRhyme_unbinned_38__Ga0485172_0000163	1044	29	3832	Ga0485184	Mixed MG	Mixed MG	Ga0485172__vRhyme_unbinned_38	277298408	10.458	1.01945
vRhyme_unbinned_38__Ga0485172_0000163	1045	29	3833	Ga0485184	Mixed MG	Mixed MG	Ga0485172__vRhyme_unbinned_38	277298408	10.458	1.01945
vRhyme_unbinned_38__Ga0485172_0000163	1046	30	3834	Ga0485184	Mixed MG	Mixed MG	Ga0485172__vRhyme_unbinned_38	277298408	10.8187	1.03417
vRhyme_unbinned_38__Ga0485172_0000163	1047	30	3835	Ga0485184	Mixed MG	Mixed MG	Ga0485172__vRhyme_unbinned_38	277298408	10.8187	1.03417
vRhyme_unbinned_38__Ga0485172_0000163	1048	30	3836	Ga0485184	Mixed MG	Mixed MG	Ga0485172__vRhyme_unbinned_38	277298408	10.8187	1.03417
vRhyme_unbinned_38__Ga0485172_0000163	1049	30	3837	Ga0485184	Mixed MG	Mixed MG	Ga0485172__vRhyme_unbinned_38	277298408	10.8187	1.03417
vRhyme_unbinned_38__Ga0485172_0000163	1050	28	3838	Ga0485184	Mixed MG	Mixed MG	Ga0485172__vRhyme_unbinned_38	277298408	10.0974	1.00421
vRhyme_unbinned_38__Ga0485172_0000163	1051	28	3839	Ga0485184	Mixed MG	Mixed MG	Ga0485172__vRhyme_unbinned_38	277298408	10.0974	1.00421
vRhyme_unbinned_38__Ga0485172_0000163	1052	27	3840	Ga0485184	Mixed MG	Mixed MG	Ga0485172__vRhyme_unbinned_38	277298408	9.7368	0.988416
vRhyme_unbinned_38__Ga0485172_0000163	1053	27	3841	Ga0485184	Mixed MG	Mixed MG	Ga0485172__vRhyme_unbinned_38	277298408	9.7368	0.988416
vRhyme_unbinned_38__Ga0485172_0000163	1054	27	3842	Ga0485184	Mixed MG	Mixed MG	Ga0485172__vRhyme_unbinned_38	277298408	9.7368	0.988416
vRhyme_unbinned_38__Ga0485172_0000163	1055	27	3843	Ga0485184	Mixed MG	Mixed MG	Ga0485172__vRhyme_unbinned_38	277298408	9.7368	0.988416
vRhyme_unbinned_38__Ga0485172_0000163	1056	27	3844	Ga0485184	Mixed MG	Mixed MG	Ga0485172__vRhyme_unbinned_38	277298408	9.7368	0.988416
vRhyme_unbinned_38__Ga0485172_0000163	1057	27	3845	Ga0485184	Mixed MG	Mixed MG	Ga0485172__vRhyme_unbinned_38	277298408	9.7368	0.988416
vRhyme_unbinned_38__Ga0485172_0000163	1058	27	3846	Ga0485184	Mixed MG	Mixed MG	Ga0485172__vRhyme_unbinned_38	277298408	9.7368	0.988416
vRhyme_unbinned_38__Ga0485172_0000163	1059	26	3847	Ga0485184	Mixed MG	Mixed MG	Ga0485172__vRhyme_unbinned_38	277298408	9.37618	0.972026
vRhyme_unbinned_38__Ga0485172_0000163	1060	26	3848	Ga0485184	Mixed MG	Mixed MG	Ga0485172__vRhyme_unbinned_38	277298408	9.37618	0.972026
vRhyme_unbinned_38__Ga0485172_0000163	1061	26	3849	Ga0485184	Mixed MG	Mixed MG	Ga0485172__vRhyme_unbinned_38	277298408	9.37618	0.972026
vRhyme_unbinned_38__Ga0485172_0000163	1062	26	3850	Ga0485184	Mixed MG	Mixed MG	Ga0485172__vRhyme_unbinned_38	277298408	9.37618	0.972026
vRhyme_unbinned_38__Ga0485172_0000163	1063	26	3851	Ga0485184	Mixed MG	Mixed MG	Ga0485172__vRhyme_unbinned_38	277298408	9.37618	0.972026
vRhyme_unbinned_38__Ga0485172_0000163	1064	26	3852	Ga0485184	Mixed MG	Mixed MG	Ga0485172__vRhyme_unbinned_38	277298408	9.37618	0.972026
vRhyme_unbinned_38__Ga0485172_0000163	1065	26	3853	Ga0485184	Mixed MG	Mixed MG	Ga0485172__vRhyme_unbinned_38	277298408	9.37618	0.972026
vRhyme_unbinned_38__Ga0485172_0000163	1066	25	3854	Ga0485184	Mixed MG	Mixed MG	Ga0485172__vRhyme_unbinned_38	277298408	9.01556	0.954993
vRhyme_unbinned_38__Ga0485172_0000163	1067	25	3855	Ga0485184	Mixed MG	Mixed MG	Ga0485172__vRhyme_unbinned_38	277298408	9.01556	0.954993
vRhyme_unbinned_38__Ga0485172_0000163	1068	24	3856	Ga0485184	Mixed MG	Mixed MG	Ga0485172__vRhyme_unbinned_38	277298408	8.65494	0.937264
vRhyme_unbinned_38__Ga0485172_0000163	1069	24	3857	Ga0485184	Mixed MG	Mixed MG	Ga0485172__vRhyme_unbinned_38	277298408	8.65494	0.937264
vRhyme_unbinned_38__Ga0485172_0000163	1070	24	3858	Ga0485184	Mixed MG	Mixed MG	Ga0485172__vRhyme_unbinned_38	277298408	8.65494	0.937264
vRhyme_unbinned_38__Ga0485172_0000163	1071	24	3859	Ga0485184	Mixed MG	Mixed MG	Ga0485172__vRhyme_unbinned_38	277298408	8.65494	0.937264
vRhyme_unbinned_38__Ga0485172_0000163	1072	24	3860	Ga0485184	Mixed MG	Mixed MG	Ga0485172__vRhyme_unbinned_38	277298408	8.65494	0.937264
vRhyme_unbinned_38__Ga0485172_0000163	1073	24	3861	Ga0485184	Mixed MG	Mixed MG	Ga0485172__vRhyme_unbinned_38	277298408	8.65494	0.937264
vRhyme_unbinned_38__Ga0485172_0000163	1074	24	3862	Ga0485184	Mixed MG	Mixed MG	Ga0485172__vRhyme_unbinned_38	277298408	8.65494	0.937264
vRhyme_unbinned_38__Ga0485172_0000163	1075	24	3863	Ga0485184	Mixed MG	Mixed MG	Ga0485172__vRhyme_unbinned_38	277298408	8.65494	0.937264
vRhyme_unbinned_38__Ga0485172_0000163	1076	24	3864	Ga0485184	Mixed MG	Mixed MG	Ga0485172__vRhyme_unbinned_38	277298408	8.65494	0.937264
vRhyme_unbinned_38__Ga0485172_0000163	1077	25	3865	Ga0485184	Mixed MG	Mixed MG	Ga0485172__vRhyme_unbinned_38	277298408	9.01556	0.954993
vRhyme_unbinned_38__Ga0485172_0000163	1078	25	3866	Ga0485184	Mixed MG	Mixed MG	Ga0485172__vRhyme_unbinned_38	277298408	9.01556	0.954993
vRhyme_unbinned_38__Ga0485172_0000163	1079	25	3867	Ga0485184	Mixed MG	Mixed MG	Ga0485172__vRhyme_unbinned_38	277298408	9.01556	0.954993
vRhyme_unbinned_38__Ga0485172_0000163	1080	25	3868	Ga0485184	Mixed MG	Mixed MG	Ga0485172__vRhyme_unbinned_38	277298408	9.01556	0.954993
vRhyme_unbinned_38__Ga0485172_0000163	1081	26	3869	Ga0485184	Mixed MG	Mixed MG	Ga0485172__vRhyme_unbinned_38	277298408	9.37618	0.972026
vRhyme_unbinned_38__Ga0485172_0000163	1082	26	3870	Ga0485184	Mixed MG	Mixed MG	Ga0485172__vRhyme_unbinned_38	277298408	9.37618	0.972026
vRhyme_unbinned_38__Ga0485172_0000163	1083	26	3871	Ga0485184	Mixed MG	Mixed MG	Ga0485172__vRhyme_unbinned_38	277298408	9.37618	0.972026
vRhyme_unbinned_38__Ga0485172_0000163	1084	25	3872	Ga0485184	Mixed MG	Mixed MG	Ga0485172__vRhyme_unbinned_38	277298408	9.01556	0.954993
vRhyme_unbinned_38__Ga0485172_0000163	1085	25	3873	Ga0485184	Mixed MG	Mixed MG	Ga0485172__vRhyme_unbinned_38	277298408	9.01556	0.954993
vRhyme_unbinned_38__Ga0485172_0000163	1086	25	3874	Ga0485184	Mixed MG	Mixed MG	Ga0485172__vRhyme_unbinned_38	277298408	9.01556	0.954993
vRhyme_unbinned_38__Ga0485172_0000163	1087	25	3875	Ga0485184	Mixed MG	Mixed MG	Ga0485172__vRhyme_unbinned_38	277298408	9.01556	0.954993
vRhyme_unbinned_38__Ga0485172_0000163	1088	25	3876	Ga0485184	Mixed MG	Mixed MG	Ga0485172__vRhyme_unbinned_38	277298408	9.01556	0.954993
vRhyme_unbinned_38__Ga0485172_0000163	1089	25	3877	Ga0485184	Mixed MG	Mixed MG	Ga0485172__vRhyme_unbinned_38	277298408	9.01556	0.954993
vRhyme_unbinned_38__Ga0485172_0000163	1090	25	3878	Ga0485184	Mixed MG	Mixed MG	Ga0485172__vRhyme_unbinned_38	277298408	9.01556	0.954993
vRhyme_unbinned_38__Ga0485172_0000163	1091	25	3879	Ga0485184	Mixed MG	Mixed MG	Ga0485172__vRhyme_unbinned_38	277298408	9.01556	0.954993
vRhyme_unbinned_38__Ga0485172_0000163	1092	24	3880	Ga0485184	Mixed MG	Mixed MG	Ga0485172__vRhyme_unbinned_38	277298408	8.65494	0.937264
vRhyme_unbinned_38__Ga0485172_0000163	1093	25	3881	Ga0485184	Mixed MG	Mixed MG	Ga0485172__vRhyme_unbinned_38	277298408	9.01556	0.954993
vRhyme_unbinned_38__Ga0485172_0000163	1094	25	3882	Ga0485184	Mixed MG	Mixed MG	Ga0485172__vRhyme_unbinned_38	277298408	9.01556	0.954993
vRhyme_unbinned_38__Ga0485172_0000163	1095	25	3883	Ga0485184	Mixed MG	Mixed MG	Ga0485172__vRhyme_unbinned_38	277298408	9.01556	0.954993
vRhyme_unbinned_38__Ga0485172_0000163	1096	25	3884	Ga0485184	Mixed MG	Mixed MG	Ga0485172__vRhyme_unbinned_38	277298408	9.01556	0.954993
vRhyme_unbinned_38__Ga0485172_0000163	1097	25	3885	Ga0485184	Mixed MG	Mixed MG	Ga0485172__vRhyme_unbinned_38	277298408	9.01556	0.954993
vRhyme_unbinned_38__Ga0485172_0000163	1098	25	3886	Ga0485184	Mixed MG	Mixed MG	Ga0485172__vRhyme_unbinned_38	277298408	9.01556	0.954993
vRhyme_unbinned_38__Ga0485172_0000163	1099	25	3887	Ga0485184	Mixed MG	Mixed MG	Ga0485172__vRhyme_unbinned_38	277298408	9.01556	0.954993
vRhyme_unbinned_38__Ga0485172_0000163	1100	25	3888	Ga0485184	Mixed MG	Mixed MG	Ga0485172__vRhyme_unbinned_38	277298408	9.01556	0.954993
vRhyme_unbinned_38__Ga0485172_0000163	1101	25	3889	Ga0485184	Mixed MG	Mixed MG	Ga0485172__vRhyme_unbinned_38	277298408	9.01556	0.954993
vRhyme_unbinned_38__Ga0485172_0000163	1102	25	3890	Ga0485184	Mixed MG	Mixed MG	Ga0485172__vRhyme_unbinned_38	277298408	9.01556	0.954993
vRhyme_unbinned_38__Ga0485172_0000163	1103	25	3891	Ga0485184	Mixed MG	Mixed MG	Ga0485172__vRhyme_unbinned_38	277298408	9.01556	0.954993
vRhyme_unbinned_38__Ga0485172_0000163	1104	24	3892	Ga0485184	Mixed MG	Mixed MG	Ga0485172__vRhyme_unbinned_38	277298408	8.65494	0.937264
vRhyme_unbinned_38__Ga0485172_0000163	1105	24	3893	Ga0485184	Mixed MG	Mixed MG	Ga0485172__vRhyme_unbinned_38	277298408	8.65494	0.937264
vRhyme_unbinned_38__Ga0485172_0000163	1106	22	3894	Ga0485184	Mixed MG	Mixed MG	Ga0485172__vRhyme_unbinned_38	277298408	7.93369	0.899475
vRhyme_unbinned_38__Ga0485172_0000163	1107	22	3895	Ga0485184	Mixed MG	Mixed MG	Ga0485172__vRhyme_unbinned_38	277298408	7.93369	0.899475
vRhyme_unbinned_38__Ga0485172_0000163	1108	21	3896	Ga0485184	Mixed MG	Mixed MG	Ga0485172__vRhyme_unbinned_38	277298408	7.57307	0.879272
vRhyme_unbinned_38__Ga0485172_0000163	1109	21	3897	Ga0485184	Mixed MG	Mixed MG	Ga0485172__vRhyme_unbinned_38	277298408	7.57307	0.879272
vRhyme_unbinned_38__Ga0485172_0000163	1110	21	3898	Ga0485184	Mixed MG	Mixed MG	Ga0485172__vRhyme_unbinned_38	277298408	7.57307	0.879272
vRhyme_unbinned_38__Ga0485172_0000163	1111	21	3899	Ga0485184	Mixed MG	Mixed MG	Ga0485172__vRhyme_unbinned_38	277298408	7.57307	0.879272
vRhyme_unbinned_38__Ga0485172_0000163	1112	21	3900	Ga0485184	Mixed MG	Mixed MG	Ga0485172__vRhyme_unbinned_38	277298408	7.57307	0.879272
vRhyme_unbinned_38__Ga0485172_0000163	1113	21	3901	Ga0485184	Mixed MG	Mixed MG	Ga0485172__vRhyme_unbinned_38	277298408	7.57307	0.879272
vRhyme_unbinned_38__Ga0485172_0000163	1114	21	3902	Ga0485184	Mixed MG	Mixed MG	Ga0485172__vRhyme_unbinned_38	277298408	7.57307	0.879272
vRhyme_unbinned_38__Ga0485172_0000163	1115	22	3903	Ga0485184	Mixed MG	Mixed MG	Ga0485172__vRhyme_unbinned_38	277298408	7.93369	0.899475
vRhyme_unbinned_38__Ga0485172_0000163	1116	22	3904	Ga0485184	Mixed MG	Mixed MG	Ga0485172__vRhyme_unbinned_38	277298408	7.93369	0.899475
vRhyme_unbinned_38__Ga0485172_0000163	1117	22	3905	Ga0485184	Mixed MG	Mixed MG	Ga0485172__vRhyme_unbinned_38	277298408	7.93369	0.899475
vRhyme_unbinned_38__Ga0485172_0000163	1118	22	3906	Ga0485184	Mixed MG	Mixed MG	Ga0485172__vRhyme_unbinned_38	277298408	7.93369	0.899475
vRhyme_unbinned_38__Ga0485172_0000163	1119	23	3907	Ga0485184	Mixed MG	Mixed MG	Ga0485172__vRhyme_unbinned_38	277298408	8.29431	0.91878
vRhyme_unbinned_38__Ga0485172_0000163	1120	23	3908	Ga0485184	Mixed MG	Mixed MG	Ga0485172__vRhyme_unbinned_38	277298408	8.29431	0.91878
vRhyme_unbinned_38__Ga0485172_0000163	1121	23	3909	Ga0485184	Mixed MG	Mixed MG	Ga0485172__vRhyme_unbinned_38	277298408	8.29431	0.91878
vRhyme_unbinned_38__Ga0485172_0000163	1122	23	3910	Ga0485184	Mixed MG	Mixed MG	Ga0485172__vRhyme_unbinned_38	277298408	8.29431	0.91878
vRhyme_unbinned_38__Ga0485172_0000163	1123	23	3911	Ga0485184	Mixed MG	Mixed MG	Ga0485172__vRhyme_unbinned_38	277298408	8.29431	0.91878
vRhyme_unbinned_38__Ga0485172_0000163	1124	23	3912	Ga0485184	Mixed MG	Mixed MG	Ga0485172__vRhyme_unbinned_38	277298408	8.29431	0.91878
vRhyme_unbinned_38__Ga0485172_0000163	1125	23	3913	Ga0485184	Mixed MG	Mixed MG	Ga0485172__vRhyme_unbinned_38	277298408	8.29431	0.91878
vRhyme_unbinned_38__Ga0485172_0000163	1126	23	3914	Ga0485184	Mixed MG	Mixed MG	Ga0485172__vRhyme_unbinned_38	277298408	8.29431	0.91878
vRhyme_unbinned_38__Ga0485172_0000163	1127	23	3915	Ga0485184	Mixed MG	Mixed MG	Ga0485172__vRhyme_unbinned_38	277298408	8.29431	0.91878
vRhyme_unbinned_38__Ga0485172_0000163	1128	23	3916	Ga0485184	Mixed MG	Mixed MG	Ga0485172__vRhyme_unbinned_38	277298408	8.29431	0.91878
vRhyme_unbinned_38__Ga0485172_0000163	1129	23	3917	Ga0485184	Mixed MG	Mixed MG	Ga0485172__vRhyme_unbinned_38	277298408	8.29431	0.91878
vRhyme_unbinned_38__Ga0485172_0000163	1130	24	3918	Ga0485184	Mixed MG	Mixed MG	Ga0485172__vRhyme_unbinned_38	277298408	8.65494	0.937264
vRhyme_unbinned_38__Ga0485172_0000163	1131	24	3919	Ga0485184	Mixed MG	Mixed MG	Ga0485172__vRhyme_unbinned_38	277298408	8.65494	0.937264
vRhyme_unbinned_38__Ga0485172_0000163	1132	24	3920	Ga0485184	Mixed MG	Mixed MG	Ga0485172__vRhyme_unbinned_38	277298408	8.65494	0.937264
vRhyme_unbinned_38__Ga0485172_0000163	1133	23	3921	Ga0485184	Mixed MG	Mixed MG	Ga0485172__vRhyme_unbinned_38	277298408	8.29431	0.91878
vRhyme_unbinned_38__Ga0485172_0000163	1134	22	3922	Ga0485184	Mixed MG	Mixed MG	Ga0485172__vRhyme_unbinned_38	277298408	7.93369	0.899475
vRhyme_unbinned_38__Ga0485172_0000163	1135	22	3923	Ga0485184	Mixed MG	Mixed MG	Ga0485172__vRhyme_unbinned_38	277298408	7.93369	0.899475
vRhyme_unbinned_38__Ga0485172_0000163	1136	23	3924	Ga0485184	Mixed MG	Mixed MG	Ga0485172__vRhyme_unbinned_38	277298408	8.29431	0.91878
vRhyme_unbinned_38__Ga0485172_0000163	1137	21	3925	Ga0485184	Mixed MG	Mixed MG	Ga0485172__vRhyme_unbinned_38	277298408	7.57307	0.879272
vRhyme_unbinned_38__Ga0485172_0000163	1138	21	3926	Ga0485184	Mixed MG	Mixed MG	Ga0485172__vRhyme_unbinned_38	277298408	7.57307	0.879272
vRhyme_unbinned_38__Ga0485172_0000163	1139	21	3927	Ga0485184	Mixed MG	Mixed MG	Ga0485172__vRhyme_unbinned_38	277298408	7.57307	0.879272
vRhyme_unbinned_38__Ga0485172_0000163	1140	21	3928	Ga0485184	Mixed MG	Mixed MG	Ga0485172__vRhyme_unbinned_38	277298408	7.57307	0.879272
vRhyme_unbinned_38__Ga0485172_0000163	1141	21	3929	Ga0485184	Mixed MG	Mixed MG	Ga0485172__vRhyme_unbinned_38	277298408	7.57307	0.879272
vRhyme_unbinned_38__Ga0485172_0000163	1142	20	3930	Ga0485184	Mixed MG	Mixed MG	Ga0485172__vRhyme_unbinned_38	277298408	7.21245	0.858083
vRhyme_unbinned_38__Ga0485172_0000163	1143	20	3931	Ga0485184	Mixed MG	Mixed MG	Ga0485172__vRhyme_unbinned_38	277298408	7.21245	0.858083
vRhyme_unbinned_38__Ga0485172_0000163	1144	17	3932	Ga0485184	Mixed MG	Mixed MG	Ga0485172__vRhyme_unbinned_38	277298408	6.13058	0.787502
vRhyme_unbinned_38__Ga0485172_0000163	1145	17	3933	Ga0485184	Mixed MG	Mixed MG	Ga0485172__vRhyme_unbinned_38	277298408	6.13058	0.787502
vRhyme_unbinned_38__Ga0485172_0000163	1146	17	3934	Ga0485184	Mixed MG	Mixed MG	Ga0485172__vRhyme_unbinned_38	277298408	6.13058	0.787502
vRhyme_unbinned_38__Ga0485172_0000163	1147	17	3935	Ga0485184	Mixed MG	Mixed MG	Ga0485172__vRhyme_unbinned_38	277298408	6.13058	0.787502
vRhyme_unbinned_38__Ga0485172_0000163	1148	17	3936	Ga0485184	Mixed MG	Mixed MG	Ga0485172__vRhyme_unbinned_38	277298408	6.13058	0.787502
vRhyme_unbinned_38__Ga0485172_0000163	1149	16	3937	Ga0485184	Mixed MG	Mixed MG	Ga0485172__vRhyme_unbinned_38	277298408	5.76996	0.761173
vRhyme_unbinned_38__Ga0485172_0000163	1150	15	3938	Ga0485184	Mixed MG	Mixed MG	Ga0485172__vRhyme_unbinned_38	277298408	5.40934	0.733144
vRhyme_unbinned_38__Ga0485172_0000163	1151	15	3939	Ga0485184	Mixed MG	Mixed MG	Ga0485172__vRhyme_unbinned_38	277298408	5.40934	0.733144
vRhyme_unbinned_38__Ga0485172_0000163	1152	15	3940	Ga0485184	Mixed MG	Mixed MG	Ga0485172__vRhyme_unbinned_38	277298408	5.40934	0.733144
vRhyme_unbinned_38__Ga0485172_0000163	1153	15	3941	Ga0485184	Mixed MG	Mixed MG	Ga0485172__vRhyme_unbinned_38	277298408	5.40934	0.733144
vRhyme_unbinned_38__Ga0485172_0000163	1154	15	3942	Ga0485184	Mixed MG	Mixed MG	Ga0485172__vRhyme_unbinned_38	277298408	5.40934	0.733144
vRhyme_unbinned_38__Ga0485172_0000163	1155	15	3943	Ga0485184	Mixed MG	Mixed MG	Ga0485172__vRhyme_unbinned_38	277298408	5.40934	0.733144
vRhyme_unbinned_38__Ga0485172_0000163	1156	15	3944	Ga0485184	Mixed MG	Mixed MG	Ga0485172__vRhyme_unbinned_38	277298408	5.40934	0.733144
vRhyme_unbinned_38__Ga0485172_0000163	1157	15	3945	Ga0485184	Mixed MG	Mixed MG	Ga0485172__vRhyme_unbinned_38	277298408	5.40934	0.733144
vRhyme_unbinned_38__Ga0485172_0000163	1158	15	3946	Ga0485184	Mixed MG	Mixed MG	Ga0485172__vRhyme_unbinned_38	277298408	5.40934	0.733144
vRhyme_unbinned_38__Ga0485172_0000163	1159	14	3947	Ga0485184	Mixed MG	Mixed MG	Ga0485172__vRhyme_unbinned_38	277298408	5.04871	0.703181
vRhyme_unbinned_38__Ga0485172_0000163	1160	15	3948	Ga0485184	Mixed MG	Mixed MG	Ga0485172__vRhyme_unbinned_38	277298408	5.40934	0.733144
vRhyme_unbinned_38__Ga0485172_0000163	1161	16	3949	Ga0485184	Mixed MG	Mixed MG	Ga0485172__vRhyme_unbinned_38	277298408	5.76996	0.761173
vRhyme_unbinned_38__Ga0485172_0000163	1162	16	3950	Ga0485184	Mixed MG	Mixed MG	Ga0485172__vRhyme_unbinned_38	277298408	5.76996	0.761173
vRhyme_unbinned_38__Ga0485172_0000163	1163	16	3951	Ga0485184	Mixed MG	Mixed MG	Ga0485172__vRhyme_unbinned_38	277298408	5.76996	0.761173
vRhyme_unbinned_38__Ga0485172_0000163	1164	17	3952	Ga0485184	Mixed MG	Mixed MG	Ga0485172__vRhyme_unbinned_38	277298408	6.13058	0.787502
vRhyme_unbinned_38__Ga0485172_0000163	1165	17	3953	Ga0485184	Mixed MG	Mixed MG	Ga0485172__vRhyme_unbinned_38	277298408	6.13058	0.787502
vRhyme_unbinned_38__Ga0485172_0000163	1166	18	3954	Ga0485184	Mixed MG	Mixed MG	Ga0485172__vRhyme_unbinned_38	277298408	6.4912	0.812325
vRhyme_unbinned_38__Ga0485172_0000163	1167	18	3955	Ga0485184	Mixed MG	Mixed MG	Ga0485172__vRhyme_unbinned_38	277298408	6.4912	0.812325
vRhyme_unbinned_38__Ga0485172_0000163	1168	17	3956	Ga0485184	Mixed MG	Mixed MG	Ga0485172__vRhyme_unbinned_38	277298408	6.13058	0.787502
vRhyme_unbinned_38__Ga0485172_0000163	1169	17	3957	Ga0485184	Mixed MG	Mixed MG	Ga0485172__vRhyme_unbinned_38	277298408	6.13058	0.787502
vRhyme_unbinned_38__Ga0485172_0000163	1170	18	3958	Ga0485184	Mixed MG	Mixed MG	Ga0485172__vRhyme_unbinned_38	277298408	6.4912	0.812325
vRhyme_unbinned_38__Ga0485172_0000163	1171	16	3959	Ga0485184	Mixed MG	Mixed MG	Ga0485172__vRhyme_unbinned_38	277298408	5.76996	0.761173
vRhyme_unbinned_38__Ga0485172_0000163	1172	16	3960	Ga0485184	Mixed MG	Mixed MG	Ga0485172__vRhyme_unbinned_38	277298408	5.76996	0.761173
vRhyme_unbinned_38__Ga0485172_0000163	1173	16	3961	Ga0485184	Mixed MG	Mixed MG	Ga0485172__vRhyme_unbinned_38	277298408	5.76996	0.761173
vRhyme_unbinned_38__Ga0485172_0000163	1174	16	3962	Ga0485184	Mixed MG	Mixed MG	Ga0485172__vRhyme_unbinned_38	277298408	5.76996	0.761173
vRhyme_unbinned_38__Ga0485172_0000163	1175	16	3963	Ga0485184	Mixed MG	Mixed MG	Ga0485172__vRhyme_unbinned_38	277298408	5.76996	0.761173
vRhyme_unbinned_38__Ga0485172_0000163	1176	16	3964	Ga0485184	Mixed MG	Mixed MG	Ga0485172__vRhyme_unbinned_38	277298408	5.76996	0.761173
vRhyme_unbinned_38__Ga0485172_0000163	1177	16	3965	Ga0485184	Mixed MG	Mixed MG	Ga0485172__vRhyme_unbinned_38	277298408	5.76996	0.761173
vRhyme_unbinned_38__Ga0485172_0000163	1178	16	3966	Ga0485184	Mixed MG	Mixed MG	Ga0485172__vRhyme_unbinned_38	277298408	5.76996	0.761173
vRhyme_unbinned_38__Ga0485172_0000163	1179	16	3967	Ga0485184	Mixed MG	Mixed MG	Ga0485172__vRhyme_unbinned_38	277298408	5.76996	0.761173
vRhyme_unbinned_38__Ga0485172_0000163	1180	16	3968	Ga0485184	Mixed MG	Mixed MG	Ga0485172__vRhyme_unbinned_38	277298408	5.76996	0.761173
vRhyme_unbinned_38__Ga0485172_0000163	1181	18	3969	Ga0485184	Mixed MG	Mixed MG	Ga0485172__vRhyme_unbinned_38	277298408	6.4912	0.812325
vRhyme_unbinned_38__Ga0485172_0000163	1182	17	3970	Ga0485184	Mixed MG	Mixed MG	Ga0485172__vRhyme_unbinned_38	277298408	6.13058	0.787502
vRhyme_unbinned_38__Ga0485172_0000163	1183	17	3971	Ga0485184	Mixed MG	Mixed MG	Ga0485172__vRhyme_unbinned_38	277298408	6.13058	0.787502
vRhyme_unbinned_38__Ga0485172_0000163	1184	17	3972	Ga0485184	Mixed MG	Mixed MG	Ga0485172__vRhyme_unbinned_38	277298408	6.13058	0.787502
vRhyme_unbinned_38__Ga0485172_0000163	1185	17	3973	Ga0485184	Mixed MG	Mixed MG	Ga0485172__vRhyme_unbinned_38	277298408	6.13058	0.787502
vRhyme_unbinned_38__Ga0485172_0000163	1186	17	3974	Ga0485184	Mixed MG	Mixed MG	Ga0485172__vRhyme_unbinned_38	277298408	6.13058	0.787502
vRhyme_unbinned_38__Ga0485172_0000163	1187	17	3975	Ga0485184	Mixed MG	Mixed MG	Ga0485172__vRhyme_unbinned_38	277298408	6.13058	0.787502
vRhyme_unbinned_38__Ga0485172_0000163	1188	16	3976	Ga0485184	Mixed MG	Mixed MG	Ga0485172__vRhyme_unbinned_38	277298408	5.76996	0.761173
vRhyme_unbinned_38__Ga0485172_0000163	1189	16	3977	Ga0485184	Mixed MG	Mixed MG	Ga0485172__vRhyme_unbinned_38	277298408	5.76996	0.761173
vRhyme_unbinned_38__Ga0485172_0000163	1190	16	3978	Ga0485184	Mixed MG	Mixed MG	Ga0485172__vRhyme_unbinned_38	277298408	5.76996	0.761173
vRhyme_unbinned_38__Ga0485172_0000163	1191	16	3979	Ga0485184	Mixed MG	Mixed MG	Ga0485172__vRhyme_unbinned_38	277298408	5.76996	0.761173
vRhyme_unbinned_38__Ga0485172_0000163	1192	16	3980	Ga0485184	Mixed MG	Mixed MG	Ga0485172__vRhyme_unbinned_38	277298408	5.76996	0.761173
vRhyme_unbinned_38__Ga0485172_0000163	1193	15	3981	Ga0485184	Mixed MG	Mixed MG	Ga0485172__vRhyme_unbinned_38	277298408	5.40934	0.733144
vRhyme_unbinned_38__Ga0485172_0000163	1194	15	3982	Ga0485184	Mixed MG	Mixed MG	Ga0485172__vRhyme_unbinned_38	277298408	5.40934	0.733144
vRhyme_unbinned_38__Ga0485172_0000163	1195	15	3983	Ga0485184	Mixed MG	Mixed MG	Ga0485172__vRhyme_unbinned_38	277298408	5.40934	0.733144
vRhyme_unbinned_38__Ga0485172_0000163	1196	14	3984	Ga0485184	Mixed MG	Mixed MG	Ga0485172__vRhyme_unbinned_38	277298408	5.04871	0.703181
vRhyme_unbinned_38__Ga0485172_0000163	1197	14	3985	Ga0485184	Mixed MG	Mixed MG	Ga0485172__vRhyme_unbinned_38	277298408	5.04871	0.703181
vRhyme_unbinned_38__Ga0485172_0000163	1198	14	3986	Ga0485184	Mixed MG	Mixed MG	Ga0485172__vRhyme_unbinned_38	277298408	5.04871	0.703181
vRhyme_unbinned_38__Ga0485172_0000163	1199	14	3987	Ga0485184	Mixed MG	Mixed MG	Ga0485172__vRhyme_unbinned_38	277298408	5.04871	0.703181
vRhyme_unbinned_38__Ga0485172_0000163	1200	14	3988	Ga0485184	Mixed MG	Mixed MG	Ga0485172__vRhyme_unbinned_38	277298408	5.04871	0.703181
vRhyme_unbinned_38__Ga0485172_0000163	1201	14	3989	Ga0485184	Mixed MG	Mixed MG	Ga0485172__vRhyme_unbinned_38	277298408	5.04871	0.703181
vRhyme_unbinned_38__Ga0485172_0000163	1202	14	3990	Ga0485184	Mixed MG	Mixed MG	Ga0485172__vRhyme_unbinned_38	277298408	5.04871	0.703181
vRhyme_unbinned_38__Ga0485172_0000163	1203	14	3991	Ga0485184	Mixed MG	Mixed MG	Ga0485172__vRhyme_unbinned_38	277298408	5.04871	0.703181
vRhyme_unbinned_38__Ga0485172_0000163	1204	14	3992	Ga0485184	Mixed MG	Mixed MG	Ga0485172__vRhyme_unbinned_38	277298408	5.04871	0.703181
vRhyme_unbinned_38__Ga0485172_0000163	1205	14	3993	Ga0485184	Mixed MG	Mixed MG	Ga0485172__vRhyme_unbinned_38	277298408	5.04871	0.703181
vRhyme_unbinned_38__Ga0485172_0000163	1206	14	3994	Ga0485184	Mixed MG	Mixed MG	Ga0485172__vRhyme_unbinned_38	277298408	5.04871	0.703181
vRhyme_unbinned_38__Ga0485172_0000163	1207	14	3995	Ga0485184	Mixed MG	Mixed MG	Ga0485172__vRhyme_unbinned_38	277298408	5.04871	0.703181
vRhyme_unbinned_38__Ga0485172_0000163	1208	14	3996	Ga0485184	Mixed MG	Mixed MG	Ga0485172__vRhyme_unbinned_38	277298408	5.04871	0.703181
vRhyme_unbinned_38__Ga0485172_0000163	1209	14	3997	Ga0485184	Mixed MG	Mixed MG	Ga0485172__vRhyme_unbinned_38	277298408	5.04871	0.703181
vRhyme_unbinned_38__Ga0485172_0000163	1210	15	3998	Ga0485184	Mixed MG	Mixed MG	Ga0485172__vRhyme_unbinned_38	277298408	5.40934	0.733144
vRhyme_unbinned_38__Ga0485172_0000163	1211	15	3999	Ga0485184	Mixed MG	Mixed MG	Ga0485172__vRhyme_unbinned_38	277298408	5.40934	0.733144
vRhyme_unbinned_38__Ga0485172_0000163	1212	15	4000	Ga0485184	Mixed MG	Mixed MG	Ga0485172__vRhyme_unbinned_38	277298408	5.40934	0.733144
vRhyme_unbinned_38__Ga0485172_0000163	1213	15	4001	Ga0485184	Mixed MG	Mixed MG	Ga0485172__vRhyme_unbinned_38	277298408	5.40934	0.733144
vRhyme_unbinned_38__Ga0485172_0000163	1214	15	4002	Ga0485184	Mixed MG	Mixed MG	Ga0485172__vRhyme_unbinned_38	277298408	5.40934	0.733144
vRhyme_unbinned_38__Ga0485172_0000163	1215	15	4003	Ga0485184	Mixed MG	Mixed MG	Ga0485172__vRhyme_unbinned_38	277298408	5.40934	0.733144
vRhyme_unbinned_38__Ga0485172_0000163	1216	15	4004	Ga0485184	Mixed MG	Mixed MG	Ga0485172__vRhyme_unbinned_38	277298408	5.40934	0.733144
vRhyme_unbinned_38__Ga0485172_0000163	1217	15	4005	Ga0485184	Mixed MG	Mixed MG	Ga0485172__vRhyme_unbinned_38	277298408	5.40934	0.733144
vRhyme_unbinned_38__Ga0485172_0000163	1218	15	4006	Ga0485184	Mixed MG	Mixed MG	Ga0485172__vRhyme_unbinned_38	277298408	5.40934	0.733144
vRhyme_unbinned_38__Ga0485172_0000163	1219	15	4007	Ga0485184	Mixed MG	Mixed MG	Ga0485172__vRhyme_unbinned_38	277298408	5.40934	0.733144
vRhyme_unbinned_38__Ga0485172_0000163	1220	15	4008	Ga0485184	Mixed MG	Mixed MG	Ga0485172__vRhyme_unbinned_38	277298408	5.40934	0.733144
vRhyme_unbinned_38__Ga0485172_0000163	1221	15	4009	Ga0485184	Mixed MG	Mixed MG	Ga0485172__vRhyme_unbinned_38	277298408	5.40934	0.733144
vRhyme_unbinned_38__Ga0485172_0000163	1222	15	4010	Ga0485184	Mixed MG	Mixed MG	Ga0485172__vRhyme_unbinned_38	277298408	5.40934	0.733144
vRhyme_unbinned_38__Ga0485172_0000163	1223	15	4011	Ga0485184	Mixed MG	Mixed MG	Ga0485172__vRhyme_unbinned_38	277298408	5.40934	0.733144
vRhyme_unbinned_38__Ga0485172_0000163	1224	15	4012	Ga0485184	Mixed MG	Mixed MG	Ga0485172__vRhyme_unbinned_38	277298408	5.40934	0.733144
vRhyme_unbinned_38__Ga0485172_0000163	1225	16	4013	Ga0485184	Mixed MG	Mixed MG	Ga0485172__vRhyme_unbinned_38	277298408	5.76996	0.761173
vRhyme_unbinned_38__Ga0485172_0000163	1226	16	4014	Ga0485184	Mixed MG	Mixed MG	Ga0485172__vRhyme_unbinned_38	277298408	5.76996	0.761173
vRhyme_unbinned_38__Ga0485172_0000163	1227	15	4015	Ga0485184	Mixed MG	Mixed MG	Ga0485172__vRhyme_unbinned_38	277298408	5.40934	0.733144
vRhyme_unbinned_38__Ga0485172_0000163	1228	17	4016	Ga0485184	Mixed MG	Mixed MG	Ga0485172__vRhyme_unbinned_38	277298408	6.13058	0.787502
vRhyme_unbinned_38__Ga0485172_0000163	1229	17	4017	Ga0485184	Mixed MG	Mixed MG	Ga0485172__vRhyme_unbinned_38	277298408	6.13058	0.787502
vRhyme_unbinned_38__Ga0485172_0000163	1230	17	4018	Ga0485184	Mixed MG	Mixed MG	Ga0485172__vRhyme_unbinned_38	277298408	6.13058	0.787502
vRhyme_unbinned_38__Ga0485172_0000163	1231	16	4019	Ga0485184	Mixed MG	Mixed MG	Ga0485172__vRhyme_unbinned_38	277298408	5.76996	0.761173
vRhyme_unbinned_38__Ga0485172_0000163	1232	16	4020	Ga0485184	Mixed MG	Mixed MG	Ga0485172__vRhyme_unbinned_38	277298408	5.76996	0.761173
vRhyme_unbinned_38__Ga0485172_0000163	1233	16	4021	Ga0485184	Mixed MG	Mixed MG	Ga0485172__vRhyme_unbinned_38	277298408	5.76996	0.761173
vRhyme_unbinned_38__Ga0485172_0000163	1234	16	4022	Ga0485184	Mixed MG	Mixed MG	Ga0485172__vRhyme_unbinned_38	277298408	5.76996	0.761173
vRhyme_unbinned_38__Ga0485172_0000163	1235	16	4023	Ga0485184	Mixed MG	Mixed MG	Ga0485172__vRhyme_unbinned_38	277298408	5.76996	0.761173
vRhyme_unbinned_38__Ga0485172_0000163	1236	16	4024	Ga0485184	Mixed MG	Mixed MG	Ga0485172__vRhyme_unbinned_38	277298408	5.76996	0.761173
vRhyme_unbinned_38__Ga0485172_0000163	1237	16	4025	Ga0485184	Mixed MG	Mixed MG	Ga0485172__vRhyme_unbinned_38	277298408	5.76996	0.761173
vRhyme_unbinned_38__Ga0485172_0000163	1238	16	4026	Ga0485184	Mixed MG	Mixed MG	Ga0485172__vRhyme_unbinned_38	277298408	5.76996	0.761173
vRhyme_unbinned_38__Ga0485172_0000163	1239	16	4027	Ga0485184	Mixed MG	Mixed MG	Ga0485172__vRhyme_unbinned_38	277298408	5.76996	0.761173
vRhyme_unbinned_38__Ga0485172_0000163	1240	16	4028	Ga0485184	Mixed MG	Mixed MG	Ga0485172__vRhyme_unbinned_38	277298408	5.76996	0.761173
vRhyme_unbinned_38__Ga0485172_0000163	1241	16	4029	Ga0485184	Mixed MG	Mixed MG	Ga0485172__vRhyme_unbinned_38	277298408	5.76996	0.761173
vRhyme_unbinned_38__Ga0485172_0000163	1242	16	4030	Ga0485184	Mixed MG	Mixed MG	Ga0485172__vRhyme_unbinned_38	277298408	5.76996	0.761173
vRhyme_unbinned_38__Ga0485172_0000163	1243	15	4031	Ga0485184	Mixed MG	Mixed MG	Ga0485172__vRhyme_unbinned_38	277298408	5.40934	0.733144
vRhyme_unbinned_38__Ga0485172_0000163	1244	16	4032	Ga0485184	Mixed MG	Mixed MG	Ga0485172__vRhyme_unbinned_38	277298408	5.76996	0.761173
vRhyme_unbinned_38__Ga0485172_0000163	1245	16	4033	Ga0485184	Mixed MG	Mixed MG	Ga0485172__vRhyme_unbinned_38	277298408	5.76996	0.761173
vRhyme_unbinned_38__Ga0485172_0000163	1246	16	4034	Ga0485184	Mixed MG	Mixed MG	Ga0485172__vRhyme_unbinned_38	277298408	5.76996	0.761173
vRhyme_unbinned_38__Ga0485172_0000163	1247	16	4035	Ga0485184	Mixed MG	Mixed MG	Ga0485172__vRhyme_unbinned_38	277298408	5.76996	0.761173
vRhyme_unbinned_38__Ga0485172_0000163	1248	16	4036	Ga0485184	Mixed MG	Mixed MG	Ga0485172__vRhyme_unbinned_38	277298408	5.76996	0.761173
vRhyme_unbinned_38__Ga0485172_0000163	1249	18	4037	Ga0485184	Mixed MG	Mixed MG	Ga0485172__vRhyme_unbinned_38	277298408	6.4912	0.812325
vRhyme_unbinned_38__Ga0485172_0000163	1250	18	4038	Ga0485184	Mixed MG	Mixed MG	Ga0485172__vRhyme_unbinned_38	277298408	6.4912	0.812325
vRhyme_unbinned_38__Ga0485172_0000163	1251	18	4039	Ga0485184	Mixed MG	Mixed MG	Ga0485172__vRhyme_unbinned_38	277298408	6.4912	0.812325
vRhyme_unbinned_38__Ga0485172_0000163	1252	18	4040	Ga0485184	Mixed MG	Mixed MG	Ga0485172__vRhyme_unbinned_38	277298408	6.4912	0.812325
vRhyme_unbinned_38__Ga0485172_0000163	1253	18	4041	Ga0485184	Mixed MG	Mixed MG	Ga0485172__vRhyme_unbinned_38	277298408	6.4912	0.812325
vRhyme_unbinned_38__Ga0485172_0000163	1254	18	4042	Ga0485184	Mixed MG	Mixed MG	Ga0485172__vRhyme_unbinned_38	277298408	6.4912	0.812325
vRhyme_unbinned_38__Ga0485172_0000163	1255	18	4043	Ga0485184	Mixed MG	Mixed MG	Ga0485172__vRhyme_unbinned_38	277298408	6.4912	0.812325
vRhyme_unbinned_38__Ga0485172_0000163	1256	18	4044	Ga0485184	Mixed MG	Mixed MG	Ga0485172__vRhyme_unbinned_38	277298408	6.4912	0.812325
vRhyme_unbinned_38__Ga0485172_0000163	1257	18	4045	Ga0485184	Mixed MG	Mixed MG	Ga0485172__vRhyme_unbinned_38	277298408	6.4912	0.812325
vRhyme_unbinned_38__Ga0485172_0000163	1258	19	4046	Ga0485184	Mixed MG	Mixed MG	Ga0485172__vRhyme_unbinned_38	277298408	6.85182	0.835806
vRhyme_unbinned_38__Ga0485172_0000163	1259	19	4047	Ga0485184	Mixed MG	Mixed MG	Ga0485172__vRhyme_unbinned_38	277298408	6.85182	0.835806
vRhyme_unbinned_38__Ga0485172_0000163	1260	19	4048	Ga0485184	Mixed MG	Mixed MG	Ga0485172__vRhyme_unbinned_38	277298408	6.85182	0.835806
vRhyme_unbinned_38__Ga0485172_0000163	1261	19	4049	Ga0485184	Mixed MG	Mixed MG	Ga0485172__vRhyme_unbinned_38	277298408	6.85182	0.835806
vRhyme_unbinned_38__Ga0485172_0000163	1262	20	4050	Ga0485184	Mixed MG	Mixed MG	Ga0485172__vRhyme_unbinned_38	277298408	7.21245	0.858083
vRhyme_unbinned_38__Ga0485172_0000163	1263	20	4051	Ga0485184	Mixed MG	Mixed MG	Ga0485172__vRhyme_unbinned_38	277298408	7.21245	0.858083
vRhyme_unbinned_38__Ga0485172_0000163	1264	20	4052	Ga0485184	Mixed MG	Mixed MG	Ga0485172__vRhyme_unbinned_38	277298408	7.21245	0.858083
vRhyme_unbinned_38__Ga0485172_0000163	1265	19	4053	Ga0485184	Mixed MG	Mixed MG	Ga0485172__vRhyme_unbinned_38	277298408	6.85182	0.835806
vRhyme_unbinned_38__Ga0485172_0000163	1266	19	4054	Ga0485184	Mixed MG	Mixed MG	Ga0485172__vRhyme_unbinned_38	277298408	6.85182	0.835806
vRhyme_unbinned_38__Ga0485172_0000163	1267	19	4055	Ga0485184	Mixed MG	Mixed MG	Ga0485172__vRhyme_unbinned_38	277298408	6.85182	0.835806
vRhyme_unbinned_38__Ga0485172_0000163	1268	19	4056	Ga0485184	Mixed MG	Mixed MG	Ga0485172__vRhyme_unbinned_38	277298408	6.85182	0.835806
vRhyme_unbinned_38__Ga0485172_0000163	1269	18	4057	Ga0485184	Mixed MG	Mixed MG	Ga0485172__vRhyme_unbinned_38	277298408	6.4912	0.812325
vRhyme_unbinned_38__Ga0485172_0000163	1270	18	4058	Ga0485184	Mixed MG	Mixed MG	Ga0485172__vRhyme_unbinned_38	277298408	6.4912	0.812325
vRhyme_unbinned_38__Ga0485172_0000163	1271	18	4059	Ga0485184	Mixed MG	Mixed MG	Ga0485172__vRhyme_unbinned_38	277298408	6.4912	0.812325
vRhyme_unbinned_38__Ga0485172_0000163	1272	18	4060	Ga0485184	Mixed MG	Mixed MG	Ga0485172__vRhyme_unbinned_38	277298408	6.4912	0.812325
vRhyme_unbinned_38__Ga0485172_0000163	1273	18	4061	Ga0485184	Mixed MG	Mixed MG	Ga0485172__vRhyme_unbinned_38	277298408	6.4912	0.812325
vRhyme_unbinned_38__Ga0485172_0000163	1274	18	4062	Ga0485184	Mixed MG	Mixed MG	Ga0485172__vRhyme_unbinned_38	277298408	6.4912	0.812325
vRhyme_unbinned_38__Ga0485172_0000163	1275	18	4063	Ga0485184	Mixed MG	Mixed MG	Ga0485172__vRhyme_unbinned_38	277298408	6.4912	0.812325
vRhyme_unbinned_38__Ga0485172_0000163	1276	18	4064	Ga0485184	Mixed MG	Mixed MG	Ga0485172__vRhyme_unbinned_38	277298408	6.4912	0.812325
vRhyme_unbinned_38__Ga0485172_0000163	1277	18	4065	Ga0485184	Mixed MG	Mixed MG	Ga0485172__vRhyme_unbinned_38	277298408	6.4912	0.812325
vRhyme_unbinned_38__Ga0485172_0000163	1278	18	4066	Ga0485184	Mixed MG	Mixed MG	Ga0485172__vRhyme_unbinned_38	277298408	6.4912	0.812325
vRhyme_unbinned_38__Ga0485172_0000163	1279	18	4067	Ga0485184	Mixed MG	Mixed MG	Ga0485172__vRhyme_unbinned_38	277298408	6.4912	0.812325
vRhyme_unbinned_38__Ga0485172_0000163	1280	17	4068	Ga0485184	Mixed MG	Mixed MG	Ga0485172__vRhyme_unbinned_38	277298408	6.13058	0.787502
vRhyme_unbinned_38__Ga0485172_0000163	1281	17	4069	Ga0485184	Mixed MG	Mixed MG	Ga0485172__vRhyme_unbinned_38	277298408	6.13058	0.787502
vRhyme_unbinned_38__Ga0485172_0000163	1282	17	4070	Ga0485184	Mixed MG	Mixed MG	Ga0485172__vRhyme_unbinned_38	277298408	6.13058	0.787502
vRhyme_unbinned_38__Ga0485172_0000163	1283	17	4071	Ga0485184	Mixed MG	Mixed MG	Ga0485172__vRhyme_unbinned_38	277298408	6.13058	0.787502
vRhyme_unbinned_38__Ga0485172_0000163	1284	17	4072	Ga0485184	Mixed MG	Mixed MG	Ga0485172__vRhyme_unbinned_38	277298408	6.13058	0.787502
[truncated: 141,454 more rows]

## Sheet: Table S5 DESeq results & annots
Table S5. Differential abundance results from DESeq2 for all dereplicated, protein-coding viral genes. Results were separately obtained for genes from each environment. The column 'threshold_ViromeVsMetagenome' indicates whether the gene had an adjusted P-value 'padj' < 0.05 and a shrunken log2 fold change 'log2FoldChange' >0.58 or <-0.58. Genes that did not meet the threshold were marked as 'Not…
[truncated: 414,781+ more rows]

[truncated: 1 more sheets: Table S6 Hypergeometric tests]
